# Supplementary material for: Methyl (2Z)-2-[(2-formyl-3-methyl-1H-indol-1-yl)meth­yl]-3-(4-meth­oxy­phen­yl)prop-2-enoate
Source: Acta Crystallogr Sect E Struct Rep Online. 2014 Mar 15;70(Pt 4):o431–2. doi: 10.1107/S1600536814005261 (PMC3998543; doi:10.1107/S1600536814005261)
Supplement: Supplementary file 1 [file e-70-0o431-sup1.cif]

##############################################################################
#                                                                            #
# This CIF contains the data in a paper accepted for publication in          #
# Acta Crystallographica Section E. It conforms to the requirements of       #
# Notes for Authors for Acta Crystallographica Section E, and has been       #
# peer reviewed under the auspices of the IUCr Commission on Journals.       #
#                                                                            #
# Full details of the Crystallographic Information File format               #
# are given in the paper "The Crystallographic Information File (CIF):       #
# a New Standard Archive File for Crystallography" by S. R. Hall, F. H.      #
# Allen and I. D. Brown [Acta Cryst. (1991), A47, 655-685].                  #
#                                                                            #
# The current version of the core CIF dictionary is obtainable from          #
# ftp://ftp.iucr.org/pub/cif_core.dic.                                       #
#                                                                            #
# Software is freely available for graphical display of the structure(s)     #
# in this CIF. For information consult the CIF software page                 #
# http://www.iucr.org/resources/cif/software.                                #
#                                                                            #
# This file may be used for bona fide research purposes within the           #
# scientific community so long as proper attribution is given to the journal # 
# article from which it was obtained.                                        #
#                                                                            #
##############################################################################
data_I
_audit_creation_method     SHELXL-2013
_database_code_depnum_ccdc_archive     'CCDC 990594'
_chemical_name_systematic
;\
Methyl (2<i>Z</i>)-2-[(2-formyl-3-methyl-1<i>H</i>-indol-1-yl)methyl]-\
3-(4-methoxyphenyl)prop-2-enoate
;
_chemical_name_common     ?
_chemical_formula_moiety     'C22 H21 N O4'
_chemical_formula_sum     'C22 H21 N O4'
_chemical_formula_iupac     'C22 H21 N O4'
_chemical_formula_weight     363.40
_chemical_melting_point     ?
_shelx_space_group_comment
;
The symmetry employed for this shelxl refinement is uniquely defined
by the following loop, which should always be used as a source of
symmetry information in preference to the above space-group names.
They are only intended as comments.
;
_space_group_crystal_system     monoclinic
_space_group_name_H-M_alt     'P 21/n'
_space_group_name_Hall     '-P 2yn'
loop_
    _space_group_symop_operation_xyz
    'x, y, z'
    '-x+1/2, y+1/2, -z+1/2'
    '-x, -y, -z'
    'x-1/2, -y-1/2, z-1/2'
_cell_length_a     12.6009(13)
_cell_length_b     10.7458(11)
_cell_length_c     14.8937(16)
_cell_angle_alpha     90
_cell_angle_beta     111.954(2)
_cell_angle_gamma     90
_cell_volume     1870.5(3)
_cell_formula_units_Z     4
_cell_measurement_reflns_used     13428
_cell_measurement_theta_min     2.2
_cell_measurement_theta_max     27.7
_cell_measurement_temperature     292(2)
_exptl_crystal_description     block
_exptl_crystal_colour     colourless
_exptl_crystal_size_max     0.20
_exptl_crystal_size_mid     0.18
_exptl_crystal_size_min     0.16
_exptl_crystal_density_diffrn     1.290
_exptl_crystal_density_meas     ?
_exptl_crystal_density_method     'not measured'
_exptl_crystal_F_000     768
_exptl_absorpt_coefficient_mu     0.089
_exptl_absorpt_correction_type     none
_exptl_absorpt_process_details     ?
_shelx_estimated_absorpt_T_min     ?
_shelx_estimated_absorpt_T_max     ?
_exptl_absorpt_correction_T_min     ?
_exptl_absorpt_correction_T_max     ?
_exptl_special_details     ?
_diffrn_ambient_temperature     292(2)
_diffrn_radiation_type     MoK\a
_diffrn_radiation_wavelength     0.71073
_diffrn_radiation_source     'fine-focus sealed tube'
_diffrn_measurement_device_type     'Bruker SMART APEX CCD area-detector'
_diffrn_measurement_method     '\w scans'
_diffrn_detector_area_resol_mean     ?
_diffrn_reflns_number     21494
_diffrn_reflns_av_R_equivalents     0.0303
_diffrn_reflns_theta_min     1.813
_diffrn_reflns_theta_max     28.017
_diffrn_reflns_theta_full     25.000
_diffrn_measured_fraction_theta_max     0.987
_diffrn_measured_fraction_theta_full     0.998
_diffrn_reflns_limit_h_min     -16
_diffrn_reflns_limit_h_max     16
_diffrn_reflns_limit_k_min     -14
_diffrn_reflns_limit_k_max     14
_diffrn_reflns_limit_l_min     -19
_diffrn_reflns_limit_l_max     19
_refine_special_details     ?
_reflns_number_total     4462
_reflns_number_gt     3214
_reflns_threshold_expression     I>2\s(I)
_refine_ls_structure_factor_coef     Fsqd
_refine_ls_matrix_type     full
_refine_ls_R_factor_all     0.0748
_refine_ls_R_factor_gt     0.0521
_refine_ls_wR_factor_gt     0.1297
_refine_ls_wR_factor_ref     0.1432
_refine_ls_goodness_of_fit_ref     1.013
_refine_ls_restrained_S_all     1.013
_refine_ls_number_reflns     4462
_refine_ls_number_parameters     247
_refine_ls_number_restraints     0
_refine_ls_hydrogen_treatment     constr
_refine_ls_weighting_scheme     calc
_refine_ls_weighting_details
;
 w=1/[\s^2^(Fo^2^)+(0.0690P)^2^+0.3592P]
 where P=(Fo^2^+2Fc^2^)/3
;
_atom_sites_solution_hydrogens     geom
_atom_sites_solution_primary     ?
_atom_sites_solution_secondary     ?
_refine_ls_shift/su_max     0.001
_refine_ls_shift/su_mean     0.000
_refine_diff_density_max     0.209
_refine_diff_density_min     -0.149
_refine_ls_extinction_method     none
_refine_ls_extinction_coef     .
loop_
    _atom_type_symbol
    _atom_type_description
    _atom_type_scat_dispersion_real
    _atom_type_scat_dispersion_imag
    _atom_type_scat_source
    'C' 'C' 0.0033 0.0016
                         'International Tables Vol C Tables 4.2.6.8 and 6.1.1.4'
    'H' 'H' 0.0000 0.0000
                         'International Tables Vol C Tables 4.2.6.8 and 6.1.1.4'
    'N' 'N' 0.0061 0.0033
                         'International Tables Vol C Tables 4.2.6.8 and 6.1.1.4'
    'O' 'O' 0.0106 0.0060
                         'International Tables Vol C Tables 4.2.6.8 and 6.1.1.4'
_computing_data_collection     'SMART (Bruker, 2001)'
_computing_cell_refinement     'SAINT (Bruker, 2001)'
_computing_data_reduction     'SAINT (Bruker, 2001)'
_computing_structure_solution     'SHELXS97 (Sheldrick, 2008)'
_computing_structure_refinement     'SHELXL2013 (Sheldrick, 2008)'
_computing_molecular_graphics
;
ORTEP-3 for Windows (Farrugia, 2012) and PLATON (Spek, 2009)
;
_computing_publication_material
;
SHELXL2013 (Sheldrick, 2008) and PLATON (Spek, 2009)
;
loop_
    _atom_site_type_symbol
    _atom_site_label
    _atom_site_fract_x
    _atom_site_fract_y
    _atom_site_fract_z
    _atom_site_U_iso_or_equiv
    _atom_site_adp_type
    _atom_site_calc_flag
    _atom_site_occupancy
    _atom_site_disorder_assembly
    _atom_site_disorder_group
    O O1 1.09513(15) 0.60014(19) 0.38553(11) 0.1024(6) Uani d 1 . .
    O O2 0.73093(13) 0.23166(15) 0.23313(11) 0.0890(5) Uani d 1 . .
    O O3 0.83214(11) 0.40122(13) 0.29526(9) 0.0682(4) Uani d 1 . .
    O O4 0.44555(12) 0.52878(12) -0.32562(9) 0.0700(4) Uani d 1 . .
    N N1 0.93920(10) 0.46791(12) 0.15072(9) 0.0437(3) Uani d 1 . .
    C C1 0.97938(13) 0.39988(13) 0.09250(12) 0.0453(4) Uani d 1 . .
    C C2 0.92204(16) 0.35281(16) 0.00003(13) 0.0555(4) Uani d 1 . .
    H H2 0.8437 0.3640 -0.0321 0.067 Uiso calc 1 . .
    C C3 0.9859(2) 0.28912(17) -0.04190(16) 0.0710(6) Uani d 1 . .
    H H3 0.9499 0.2570 -0.1039 0.085 Uiso calc 1 . .
    C C4 1.1026(2) 0.27130(18) 0.00578(19) 0.0789(7) Uani d 1 . .
    H H4 1.1428 0.2267 -0.0247 0.095 Uiso calc 1 . .
    C C5 1.15958(17) 0.31737(18) 0.09595(18) 0.0709(6) Uani d 1 . .
    H H5 1.2379 0.3047 0.1270 0.085 Uiso calc 1 . .
    C C6 1.09796(14) 0.38477(15) 0.14165(13) 0.0534(4) Uani d 1 . .
    C C7 1.12943(14) 0.44737(16) 0.23098(13) 0.0559(4) Uani d 1 . .
    C C8 1.03115(13) 0.49785(15) 0.23520(12) 0.0481(4) Uani d 1 . .
    C C9 1.24838(17) 0.4581(3) 0.30555(18) 0.0886(7) Uani d 1 . .
    H H9A 1.2584 0.5388 0.3352 0.133 Uiso calc 1 . .
    H H9B 1.3028 0.4471 0.2751 0.133 Uiso calc 1 . .
    H H9C 1.2601 0.3952 0.3541 0.133 Uiso calc 1 . .
    C C10 0.81868(12) 0.50076(14) 0.12346(12) 0.0450(3) Uani d 1 . .
    H H10A 0.7900 0.5348 0.0584 0.054 Uiso calc 1 . .
    H H10B 0.8118 0.5646 0.1670 0.054 Uiso calc 1 . .
    C C11 0.74697(12) 0.39005(14) 0.12710(12) 0.0469(4) Uani d 1 . .
    C C12 0.76846(14) 0.33019(18) 0.22202(13) 0.0571(4) Uani d 1 . .
    C C13 0.8478(2) 0.3602(3) 0.39105(15) 0.0955(8) Uani d 1 . .
    H H13A 0.7749 0.3565 0.3976 0.143 Uiso calc 1 . .
    H H13B 0.8967 0.4176 0.4376 0.143 Uiso calc 1 . .
    H H13C 0.8822 0.2791 0.4020 0.143 Uiso calc 1 . .
    C C14 0.66281(13) 0.34297(16) 0.05107(12) 0.0521(4) Uani d 1 . .
    H H14 0.6321 0.2685 0.0621 0.063 Uiso calc 1 . .
    C C15 0.61153(12) 0.39180(15) -0.04761(12) 0.0483(4) Uani d 1 . .
    C C16 0.57841(15) 0.31163(16) -0.12596(13) 0.0573(4) Uani d 1 . .
    H H16 0.5927 0.2270 -0.1150 0.069 Uiso calc 1 . .
    C C17 0.52504(16) 0.35310(17) -0.21948(13) 0.0588(4) Uani d 1 . .
    H H17 0.5059 0.2973 -0.2708 0.071 Uiso calc 1 . .
    C C18 0.49998(14) 0.47814(16) -0.23680(12) 0.0514(4) Uani d 1 . .
    C C19 0.53108(14) 0.55973(15) -0.15976(13) 0.0530(4) Uani d 1 . .
    H H19 0.5147 0.6440 -0.1708 0.064 Uiso calc 1 . .
    C C20 0.58585(13) 0.51745(15) -0.06720(12) 0.0508(4) Uani d 1 . .
    H H20 0.6064 0.5739 -0.0162 0.061 Uiso calc 1 . .
    C C21 0.4105(3) 0.4468(2) -0.40614(16) 0.0957(8) Uani d 1 . .
    H H21A 0.4760 0.4035 -0.4086 0.144 Uiso calc 1 . .
    H H21B 0.3751 0.4937 -0.4646 0.144 Uiso calc 1 . .
    H H21C 0.3567 0.3877 -0.3996 0.144 Uiso calc 1 . .
    C C22 1.01886(18) 0.57581(18) 0.30950(14) 0.0651(5) Uani d 1 . .
    H H22 0.9471 0.6098 0.2981 0.078 Uiso calc 1 . .
loop_
    _atom_site_aniso_label
    _atom_site_aniso_U_11
    _atom_site_aniso_U_22
    _atom_site_aniso_U_33
    _atom_site_aniso_U_12
    _atom_site_aniso_U_13
    _atom_site_aniso_U_23
    O1 0.0958(12) 0.1354(16) 0.0626(9) -0.0236(11) 0.0141(8) -0.0265(9)
    O2 0.0856(10) 0.0859(10) 0.0928(11) -0.0224(8) 0.0304(8) 0.0320(8)
    O3 0.0729(8) 0.0836(9) 0.0526(7) -0.0043(7) 0.0284(6) 0.0071(6)
    O4 0.0881(9) 0.0592(8) 0.0563(8) 0.0043(7) 0.0197(7) -0.0027(6)
    N1 0.0396(6) 0.0444(7) 0.0481(7) -0.0008(5) 0.0174(6) 0.0023(5)
    C1 0.0491(8) 0.0369(7) 0.0578(9) -0.0016(6) 0.0290(7) 0.0064(7)
    C2 0.0657(10) 0.0494(9) 0.0614(10) -0.0101(8) 0.0351(9) -0.0008(8)
    C3 0.0993(16) 0.0541(11) 0.0823(13) -0.0183(10) 0.0601(12) -0.0107(9)
    C4 0.1000(17) 0.0518(11) 0.1216(19) -0.0048(10) 0.0836(16) -0.0062(12)
    C5 0.0616(11) 0.0558(11) 0.1150(17) 0.0047(9) 0.0556(12) 0.0115(11)
    C6 0.0482(9) 0.0452(9) 0.0750(12) 0.0008(7) 0.0324(8) 0.0135(8)
    C7 0.0436(8) 0.0562(10) 0.0655(11) -0.0032(7) 0.0177(8) 0.0156(8)
    C8 0.0448(8) 0.0475(8) 0.0499(9) -0.0061(6) 0.0152(7) 0.0068(7)
    C9 0.0472(11) 0.1087(18) 0.0958(17) -0.0028(11) 0.0107(10) 0.0148(14)
    C10 0.0420(8) 0.0429(8) 0.0502(8) 0.0020(6) 0.0173(7) 0.0027(7)
    C11 0.0396(8) 0.0479(9) 0.0575(10) 0.0023(6) 0.0232(7) 0.0046(7)
    C12 0.0454(9) 0.0649(11) 0.0660(11) 0.0019(8) 0.0266(8) 0.0137(9)
    C13 0.0927(16) 0.144(2) 0.0604(13) 0.0094(15) 0.0402(12) 0.0229(14)
    C14 0.0445(8) 0.0483(9) 0.0676(11) -0.0025(7) 0.0255(8) 0.0015(8)
    C15 0.0373(7) 0.0489(9) 0.0602(10) -0.0023(6) 0.0201(7) -0.0044(7)
    C16 0.0573(10) 0.0437(9) 0.0696(12) -0.0010(7) 0.0221(9) -0.0051(8)
    C17 0.0648(11) 0.0505(10) 0.0601(11) -0.0014(8) 0.0220(9) -0.0133(8)
    C18 0.0484(9) 0.0522(9) 0.0554(10) 0.0004(7) 0.0215(8) -0.0047(7)
    C19 0.0497(9) 0.0432(8) 0.0661(11) 0.0039(7) 0.0216(8) -0.0042(8)
    C20 0.0442(8) 0.0478(9) 0.0598(10) 0.0007(7) 0.0186(7) -0.0122(7)
    C21 0.138(2) 0.0762(15) 0.0564(12) 0.0015(14) 0.0173(13) -0.0096(11)
    C22 0.0671(11) 0.0654(11) 0.0594(11) -0.0121(9) 0.0198(9) -0.0061(9)
_geom_special_details
;
All e.s.d.'s (except the e.s.d. in the dihedral angle between two l.s. planes)
are estimated using the full covariance matrix. The cell e.s.d.'s are taken
into account individually in the estimation of e.s.d.'s in distances, angles
and torsion angles; correlations between e.s.d.'s in cell parameters are only
used when they are defined by crystal symmetry. An approximate (isotropic)
treatment of cell e.s.d.'s is used for estimating e.s.d.'s involving l.s.
planes.
;
loop_
    _geom_bond_atom_site_label_1
    _geom_bond_atom_site_label_2
    _geom_bond_site_symmetry_2
    _geom_bond_distance
    _geom_bond_publ_flag
    O1 C22 . 1.209(2) ?
    O2 C12 . 1.196(2) ?
    O3 C12 . 1.327(2) ?
    O3 C13 . 1.435(2) ?
    O4 C18 . 1.356(2) ?
    O4 C21 . 1.419(2) ?
    N1 C1 . 1.3678(19) ?
    N1 C8 . 1.3926(19) ?
    N1 C10 . 1.4610(18) ?
    C1 C2 . 1.390(2) ?
    C1 C6 . 1.406(2) ?
    C2 C3 . 1.371(3) ?
    C2 H2 . 0.9300 ?
    C3 C4 . 1.387(3) ?
    C3 H3 . 0.9300 ?
    C4 C5 . 1.358(3) ?
    C4 H4 . 0.9300 ?
    C5 C6 . 1.409(3) ?
    C5 H5 . 0.9300 ?
    C6 C7 . 1.409(3) ?
    C7 C8 . 1.375(2) ?
    C7 C9 . 1.499(3) ?
    C8 C22 . 1.442(3) ?
    C9 H9A . 0.9600 ?
    C9 H9B . 0.9600 ?
    C9 H9C . 0.9600 ?
    C10 C11 . 1.507(2) ?
    C10 H10A . 0.9700 ?
    C10 H10B . 0.9700 ?
    C11 C14 . 1.328(2) ?
    C11 C12 . 1.483(2) ?
    C13 H13A . 0.9600 ?
    C13 H13B . 0.9600 ?
    C13 H13C . 0.9600 ?
    C14 C15 . 1.464(2) ?
    C14 H14 . 0.9300 ?
    C15 C16 . 1.383(2) ?
    C15 C20 . 1.394(2) ?
    C16 C17 . 1.375(2) ?
    C16 H16 . 0.9300 ?
    C17 C18 . 1.382(2) ?
    C17 H17 . 0.9300 ?
    C18 C19 . 1.379(2) ?
    C19 C20 . 1.368(2) ?
    C19 H19 . 0.9300 ?
    C20 H20 . 0.9300 ?
    C21 H21A . 0.9600 ?
    C21 H21B . 0.9600 ?
    C21 H21C . 0.9600 ?
    C22 H22 . 0.9300 ?
loop_
    _geom_angle_atom_site_label_1
    _geom_angle_atom_site_label_2
    _geom_angle_atom_site_label_3
    _geom_angle_site_symmetry_1
    _geom_angle_site_symmetry_3
    _geom_angle
    _geom_angle_publ_flag
    C12 O3 C13 . . 117.18(17) ?
    C18 O4 C21 . . 117.36(15) ?
    C1 N1 C8 . . 108.43(13) ?
    C1 N1 C10 . . 123.07(13) ?
    C8 N1 C10 . . 128.50(13) ?
    N1 C1 C2 . . 130.12(15) ?
    N1 C1 C6 . . 107.75(14) ?
    C2 C1 C6 . . 122.11(15) ?
    C3 C2 C1 . . 117.19(18) ?
    C3 C2 H2 . . 121.4 ?
    C1 C2 H2 . . 121.4 ?
    C2 C3 C4 . . 121.7(2) ?
    C2 C3 H3 . . 119.1 ?
    C4 C3 H3 . . 119.1 ?
    C5 C4 C3 . . 121.58(18) ?
    C5 C4 H4 . . 119.2 ?
    C3 C4 H4 . . 119.2 ?
    C4 C5 C6 . . 118.82(19) ?
    C4 C5 H5 . . 120.6 ?
    C6 C5 H5 . . 120.6 ?
    C1 C6 C7 . . 107.79(14) ?
    C1 C6 C5 . . 118.56(18) ?
    C7 C6 C5 . . 133.63(18) ?
    C8 C7 C6 . . 106.93(14) ?
    C8 C7 C9 . . 127.16(19) ?
    C6 C7 C9 . . 125.90(18) ?
    C7 C8 N1 . . 109.09(15) ?
    C7 C8 C22 . . 128.42(16) ?
    N1 C8 C22 . . 122.41(15) ?
    C7 C9 H9A . . 109.5 ?
    C7 C9 H9B . . 109.5 ?
    H9A C9 H9B . . 109.5 ?
    C7 C9 H9C . . 109.5 ?
    H9A C9 H9C . . 109.5 ?
    H9B C9 H9C . . 109.5 ?
    N1 C10 C11 . . 111.97(12) ?
    N1 C10 H10A . . 109.2 ?
    C11 C10 H10A . . 109.2 ?
    N1 C10 H10B . . 109.2 ?
    C11 C10 H10B . . 109.2 ?
    H10A C10 H10B . . 107.9 ?
    C14 C11 C12 . . 116.77(15) ?
    C14 C11 C10 . . 124.63(15) ?
    C12 C11 C10 . . 118.58(14) ?
    O2 C12 O3 . . 122.96(17) ?
    O2 C12 C11 . . 125.11(18) ?
    O3 C12 C11 . . 111.89(15) ?
    O3 C13 H13A . . 109.5 ?
    O3 C13 H13B . . 109.5 ?
    H13A C13 H13B . . 109.5 ?
    O3 C13 H13C . . 109.5 ?
    H13A C13 H13C . . 109.5 ?
    H13B C13 H13C . . 109.5 ?
    C11 C14 C15 . . 129.15(15) ?
    C11 C14 H14 . . 115.4 ?
    C15 C14 H14 . . 115.4 ?
    C16 C15 C20 . . 116.97(16) ?
    C16 C15 C14 . . 120.29(15) ?
    C20 C15 C14 . . 122.56(15) ?
    C17 C16 C15 . . 122.12(16) ?
    C17 C16 H16 . . 118.9 ?
    C15 C16 H16 . . 118.9 ?
    C16 C17 C18 . . 119.69(16) ?
    C16 C17 H17 . . 120.2 ?
    C18 C17 H17 . . 120.2 ?
    O4 C18 C19 . . 116.06(15) ?
    O4 C18 C17 . . 124.70(15) ?
    C19 C18 C17 . . 119.24(16) ?
    C20 C19 C18 . . 120.44(16) ?
    C20 C19 H19 . . 119.8 ?
    C18 C19 H19 . . 119.8 ?
    C19 C20 C15 . . 121.53(15) ?
    C19 C20 H20 . . 119.2 ?
    C15 C20 H20 . . 119.2 ?
    O4 C21 H21A . . 109.5 ?
    O4 C21 H21B . . 109.5 ?
    H21A C21 H21B . . 109.5 ?
    O4 C21 H21C . . 109.5 ?
    H21A C21 H21C . . 109.5 ?
    H21B C21 H21C . . 109.5 ?
    O1 C22 C8 . . 124.7(2) ?
    O1 C22 H22 . . 117.7 ?
    C8 C22 H22 . . 117.7 ?
loop_
    _geom_torsion_atom_site_label_1
    _geom_torsion_atom_site_label_2
    _geom_torsion_atom_site_label_3
    _geom_torsion_atom_site_label_4
    _geom_torsion_site_symmetry_1
    _geom_torsion_site_symmetry_2
    _geom_torsion_site_symmetry_3
    _geom_torsion_site_symmetry_4
    _geom_torsion
    _geom_torsion_publ_flag
    C8 N1 C1 C2 . . . . -177.30(15) ?
    C10 N1 C1 C2 . . . . 2.3(2) ?
    C8 N1 C1 C6 . . . . 1.06(16) ?
    C10 N1 C1 C6 . . . . -179.33(12) ?
    N1 C1 C2 C3 . . . . 178.78(15) ?
    C6 C1 C2 C3 . . . . 0.6(2) ?
    C1 C2 C3 C4 . . . . 0.4(3) ?
    C2 C3 C4 C5 . . . . -0.8(3) ?
    C3 C4 C5 C6 . . . . 0.0(3) ?
    N1 C1 C6 C7 . . . . -0.97(17) ?
    C2 C1 C6 C7 . . . . 177.54(14) ?
    N1 C1 C6 C5 . . . . -179.87(14) ?
    C2 C1 C6 C5 . . . . -1.4(2) ?
    C4 C5 C6 C1 . . . . 1.0(3) ?
    C4 C5 C6 C7 . . . . -177.55(18) ?
    C1 C6 C7 C8 . . . . 0.51(17) ?
    C5 C6 C7 C8 . . . . 179.17(17) ?
    C1 C6 C7 C9 . . . . -178.39(17) ?
    C5 C6 C7 C9 . . . . 0.3(3) ?
    C6 C7 C8 N1 . . . . 0.14(17) ?
    C9 C7 C8 N1 . . . . 179.02(17) ?
    C6 C7 C8 C22 . . . . -176.54(16) ?
    C9 C7 C8 C22 . . . . 2.3(3) ?
    C1 N1 C8 C7 . . . . -0.75(17) ?
    C10 N1 C8 C7 . . . . 179.66(13) ?
    C1 N1 C8 C22 . . . . 176.17(14) ?
    C10 N1 C8 C22 . . . . -3.4(2) ?
    C1 N1 C10 C11 . . . . 72.45(17) ?
    C8 N1 C10 C11 . . . . -108.02(17) ?
    N1 C10 C11 C14 . . . . -117.11(17) ?
    N1 C10 C11 C12 . . . . 64.62(18) ?
    C13 O3 C12 O2 . . . . -5.0(3) ?
    C13 O3 C12 C11 . . . . 172.89(16) ?
    C14 C11 C12 O2 . . . . 13.9(3) ?
    C10 C11 C12 O2 . . . . -167.73(18) ?
    C14 C11 C12 O3 . . . . -163.96(15) ?
    C10 C11 C12 O3 . . . . 14.4(2) ?
    C12 C11 C14 C15 . . . . 170.52(15) ?
    C10 C11 C14 C15 . . . . -7.8(3) ?
    C11 C14 C15 C16 . . . . 142.41(18) ?
    C11 C14 C15 C20 . . . . -42.6(2) ?
    C20 C15 C16 C17 . . . . 1.6(2) ?
    C14 C15 C16 C17 . . . . 176.85(16) ?
    C15 C16 C17 C18 . . . . -2.0(3) ?
    C21 O4 C18 C19 . . . . -178.81(19) ?
    C21 O4 C18 C17 . . . . 1.0(3) ?
    C16 C17 C18 O4 . . . . -178.54(16) ?
    C16 C17 C18 C19 . . . . 1.2(3) ?
    O4 C18 C19 C20 . . . . 179.64(15) ?
    C17 C18 C19 C20 . . . . -0.2(2) ?
    C18 C19 C20 C15 . . . . -0.2(2) ?
    C16 C15 C20 C19 . . . . -0.4(2) ?
    C14 C15 C20 C19 . . . . -175.62(14) ?
    C7 C8 C22 O1 . . . . -6.8(3) ?
    N1 C8 C22 O1 . . . . 176.90(19) ?
loop_
    _geom_hbond_atom_site_label_D
    _geom_hbond_atom_site_label_H
    _geom_hbond_atom_site_label_A
    _geom_hbond_site_symmetry_A
    _geom_hbond_distance_DH
    _geom_hbond_distance_HA
    _geom_hbond_distance_DA
    _geom_hbond_angle_DHA
    C9 H9A O1 . 0.96 2.53 3.033(3) 113.0
    C14 H14 O2 . 0.93 2.41 2.789(2) 104.1
    C10 H10B O2 2_655 0.97 2.51 3.480(2) 173.2
    C22 H22 O2 2_655 0.93 2.49 3.409(3) 171.3
    C17 H17 Cg1 4_565 0.93 2.76 3.573(2) 146
    C21 H21A Cg2 4_565 0.96 2.84 3.635(3) 140
_shelx_hkl_checksum     16317
_shelx_hkl_file
;
   1   0   0    0.07    0.01
  -1   0   0    0.07    0.01
   1   0   0    0.06    0.01
   2   0   0  173.74    4.25
  -2   0   0  162.38    4.34
   2   0   0  161.77    4.26
   2   0   0  161.89    4.08
   3   0   0   -0.03    0.02
   3   0   0    0.01    0.03
  -3   0   0    0.02    0.02
   3   0   0    0.04    0.02
   4   0   0    4.66    0.16
   4   0   0    4.60    0.17
  -4   0   0    4.84    0.16
   4   0   0    5.07    0.14
   5   0   0    0.00    0.03
   5   0   0    0.02    0.02
   5   0   0    0.00    0.03
  -5   0   0    0.06    0.03
   6   0   0   10.09    0.31
  -6   0   0    9.39    0.30
   6   0   0   10.29    0.28
   6   0   0    9.62    0.32
  -7   0   0    0.00    0.03
   7   0   0    0.00    0.02
   7   0   0   -0.04    0.04
   7   0   0    0.01    0.04
   8   0   0    3.87    0.18
  -8   0   0    3.88    0.16
  -9   0   0   -0.03    0.05
  -9   0   0    0.04    0.05
   9   0   0   -0.01    0.05
  10   0   0    0.49    0.09
 -10   0   0    0.56    0.09
 -10   0   0    0.76    0.08
 -11   0   0    0.00    0.06
  11   0   0   -0.07    0.04
 -12   0   0    3.87    0.22
  12   0   0    3.71    0.21
  13   0   0   -0.05    0.05
 -13   0   0    0.08    0.08
  14   0   0    1.13    0.13
 -14   0   0    1.27    0.16
  15   0   0   -0.04    0.07
 -15   0   0   -0.02    0.08
   0   1   0    0.10    0.01
   0  -1   0    0.10    0.01
   0  -1   0    0.09    0.01
   0   1   0    0.09    0.01
  -1   1   0   24.07    0.58
  -1   1   0   22.45    0.61
  -1  -1   0   21.69    0.59
   1  -1   0   22.02    0.59
   1  -1   0   22.18    0.56
   1   1   0   22.01    0.57
  -2  -1   0   15.87    0.42
  -2  -1   0   15.68    0.42
   2   1   0   15.51    0.41
   2   1   0   15.40    0.41
   2  -1   0   14.99    0.40
  -2   1   0   15.07    0.43
  -2   1   0   15.48    0.40
   2  -1   0   15.20    0.42
   3  -1   0   65.18    1.60
   3   1   0   64.67    1.65
   3  -1   0   63.41    1.68
  -3   1   0   65.05    1.65
   3   1   0   63.76    1.61
  -3  -1   0   65.89    1.70
  -3  -1   0   62.30    1.68
  -3   1   0   62.52    1.71
   4  -1   0    2.44    0.10
   4   1   0    2.67    0.09
  -4  -1   0    2.59    0.11
  -4  -1   0    2.59    0.09
   4  -1   0    2.39    0.11
  -4   1   0    2.50    0.10
   4   1   0    2.40    0.10
  -5  -1   0    4.09    0.16
  -5  -1   0    4.14    0.14
   5  -1   0    4.18    0.12
   5   1   0    4.20    0.16
  -5   1   0    4.01    0.15
   5  -1   0    3.91    0.16
   5  -1   0    3.97    0.15
   5   1   0    4.21    0.14
   6   1   0    6.11    0.22
   6  -1   0    6.17    0.22
  -6   1   0    6.50    0.22
  -6  -1   0    6.43    0.21
   6  -1   0    6.50    0.18
   6   1   0    6.66    0.20
   6  -1   0    6.59    0.24
   7   1   0    0.14    0.05
  -7   1   0    0.10    0.04
  -7  -1   0    0.16    0.05
   7   1   0    0.16    0.04
   7  -1   0    0.13    0.02
   7  -1   0    0.13    0.05
   7  -1   0    0.13    0.05
  -7  -1   0    0.14    0.04
   8   1   0    1.51    0.09
   8  -1   0    1.38    0.11
  -8  -1   0    1.45    0.09
  -8   1   0    1.56    0.10
  -8  -1   0    1.33    0.11
   8   1   0    1.21    0.10
   8  -1   0    1.34    0.11
   9  -1   0    1.05    0.11
  -9   1   0    1.10    0.09
   9   1   0    0.92    0.10
  -9  -1   0    1.20    0.11
  -9  -1   0    0.98    0.08
   9  -1   0    1.02    0.10
 -10   1   0    0.08    0.06
  10  -1   0   -0.03    0.05
 -10  -1   0    0.09    0.07
  10   1   0    0.06    0.06
  10  -1   0   -0.01    0.05
 -11   1   0    0.24    0.07
 -11  -1   0    0.32    0.09
  11   1   0    0.20    0.07
  11  -1   0    0.17    0.07
  12  -1   0    0.01    0.05
 -12   1   0   -0.09    0.05
  12   1   0   -0.05    0.05
 -12  -1   0   -0.04    0.06
 -12   1   0   -0.02    0.06
  13  -1   0    0.09    0.06
  13   1   0    0.22    0.07
 -13   1   0    0.14    0.07
 -13  -1   0    0.06    0.07
 -14   1   0   -0.02    0.07
 -14  -1   0    0.01    0.08
  14  -1   0    0.14    0.06
  14   1   0    0.18    0.08
  15   1   0    0.16    0.08
 -15  -1   0    0.02    0.09
  15  -1   0    0.06    0.06
   0  -2   0  220.26    5.75
   0  -2   0  212.54    5.51
   0   2   0  229.69    5.88
   0   2   0  230.07    5.69
   1  -2   0  103.77    2.70
  -1   2   0  103.10    2.66
  -1  -2   0  104.79    2.77
  -1   2   0  106.51    2.75
   1  -2   0  104.46    2.58
   1   2   0  103.24    2.58
  -1  -2   0  103.09    2.70
   1   2   0  103.64    2.66
  -2   2   0  102.75    2.60
   2   2   0  101.40    2.60
  -2   2   0  101.34    2.69
   2  -2   0  100.69    2.64
   2  -2   0  101.10    2.51
   2   2   0  101.90    2.53
  -2  -2   0  101.24    2.63
   3   2   0   21.84    0.58
   3   2   0   21.69    0.58
   3  -2   0   21.21    0.60
  -3   2   0   21.83    0.57
  -3  -2   0   22.34    0.58
  -3   2   0   21.35    0.61
   3  -2   0   22.01    0.56
  -3  -2   0   21.43    0.60
  -4  -2   0    2.48    0.08
  -4   2   0    2.47    0.11
   4   2   0    2.53    0.11
   4   2   0    2.39    0.10
   4  -2   0    2.55    0.12
  -4  -2   0    2.42    0.11
  -4   2   0    2.40    0.08
   4  -2   0    2.34    0.10
  -5  -2   0    6.53    0.19
   5  -2   0    6.35    0.23
  -5   2   0    6.25    0.17
   5   2   0    6.12    0.20
   5  -2   0    6.19    0.20
   5   2   0    6.42    0.22
  -5   2   0    6.16    0.22
  -5  -2   0    6.20    0.22
  -6  -2   0    0.06    0.04
   6  -2   0    0.03    0.04
  -6   2   0    0.14    0.04
   6   2   0    0.06    0.03
  -6   2   0    0.07    0.02
   6  -2   0    0.04    0.04
  -6  -2   0    0.13    0.03
   6   2   0    0.01    0.04
   7   2   0    4.02    0.15
   7  -2   0    3.43    0.16
  -7  -2   0    3.99    0.14
   7  -2   0    3.92    0.18
  -7   2   0    4.03    0.17
  -7  -2   0    4.15    0.18
   7   2   0    3.58    0.17
  -8   2   0    1.35    0.10
   8  -2   0    1.33    0.11
   8   2   0    1.34    0.09
   8   2   0    1.29    0.11
  -8  -2   0    1.30    0.11
   8  -2   0    1.23    0.10
  -8  -2   0    1.33    0.08
  -9  -2   0    0.74    0.10
  -9   2   0    0.73    0.09
   9  -2   0    0.79    0.10
   9  -2   0    0.61    0.08
   9   2   0    0.79    0.10
 -10  -2   0   -0.01    0.05
  10  -2   0   -0.04    0.05
  10  -2   0   -0.04    0.06
  10   2   0    0.00    0.06
 -10   2   0    0.03    0.05
 -11   2   0    0.39    0.08
  11   2   0    0.36    0.09
  11  -2   0    0.59    0.10
  11  -2   0    0.30    0.07
 -11  -2   0    0.34    0.09
 -12   2   0   -0.01    0.06
  12  -2   0    0.05    0.06
 -12  -2   0   -0.06    0.06
  12  -2   0    0.02    0.06
  12   2   0    0.07    0.07
 -13  -2   0    0.74    0.12
  13  -2   0    0.74    0.10
  13   2   0    0.64    0.11
 -13   2   0    0.65    0.10
  14  -2   0    0.34    0.09
  14   2   0    0.54    0.11
 -14  -2   0    0.55    0.12
 -14   2   0    0.29    0.09
  15  -2   0    0.13    0.07
   0  -3   0    0.01    0.03
   0   3   0    0.00    0.02
   0   3   0    0.01    0.02
   0  -3   0   -0.03    0.02
  -1  -3   0   26.79    0.73
   1   3   0   26.75    0.72
   1   3   0   27.76    0.73
  -1   3   0   27.17    0.72
   1  -3   0   26.91    0.74
   1   3   0   27.64    0.70
  -1   3   0   27.20    0.75
   1  -3   0   26.86    0.69
   2   3   0   71.02    1.87
   2  -3   0   72.92    1.80
  -2  -3   0   72.15    1.90
  -2   3   0   73.70    1.94
   2  -3   0   72.28    1.90
   2   3   0   73.03    1.82
  -2   3   0   71.66    1.86
  -3   3   0    0.06    0.03
  -3   3   0    0.10    0.02
   3  -3   0    0.08    0.02
   3   3   0    0.02    0.03
   3  -3   0    0.07    0.03
   3   3   0    0.04    0.03
  -3  -3   0    0.05    0.03
  -4   3   0    1.98    0.08
   4   3   0    2.27    0.11
   4   3   0    1.98    0.09
  -4  -3   0    2.21    0.11
   4  -3   0    2.05    0.09
   4  -3   0    2.01    0.11
  -4   3   0    2.15    0.11
  -4  -3   0    2.03    0.07
  -5  -3   0    2.59    0.13
   5   3   0    2.75    0.12
  -5   3   0    2.81    0.13
   5   3   0    2.53    0.13
   5  -3   0    2.56    0.13
   5  -3   0    2.65    0.11
  -5   3   0    2.76    0.09
  -5  -3   0    2.79    0.09
  -6   3   0    6.74    0.19
   6   3   0    6.50    0.24
  -6  -3   0    7.19    0.20
   6  -3   0    6.31    0.25
   6  -3   0    6.50    0.22
   6   3   0    6.81    0.23
  -6   3   0    6.98    0.25
  -6  -3   0    7.03    0.25
   7  -3   0    0.75    0.09
  -7  -3   0    0.86    0.09
   7   3   0    0.79    0.09
   7   3   0    0.68    0.07
   7  -3   0    0.70    0.07
  -7   3   0    0.72    0.08
   8   3   0    0.26    0.07
   8  -3   0    0.44    0.06
  -8  -3   0    0.35    0.07
  -8   3   0    0.22    0.06
   8  -3   0    0.30    0.08
   8   3   0    0.27    0.06
   9  -3   0    1.91    0.15
   9   3   0    1.95    0.14
  -9   3   0    1.96    0.14
   9  -3   0    1.85    0.13
  -9  -3   0    2.00    0.14
  10   3   0    0.23    0.08
  10  -3   0    0.25    0.08
 -10  -3   0    0.27    0.08
  10  -3   0    0.17    0.06
 -10   3   0    0.23    0.08
 -11   3   0    0.17    0.07
  11   3   0    0.30    0.08
  11  -3   0    0.29    0.07
 -11  -3   0    0.35    0.09
  11  -3   0    0.37    0.10
 -12  -3   0    0.00    0.07
  12  -3   0   -0.14    0.04
  12   3   0   -0.11    0.05
  12  -3   0   -0.04    0.07
 -12   3   0    0.09    0.07
  13  -3   0    1.10    0.15
  13  -3   0    1.25    0.13
 -13  -3   0    1.12    0.14
 -13   3   0    1.23    0.13
  13   3   0    1.29    0.14
  14  -3   0    0.51    0.13
 -14  -3   0    0.48    0.12
  14  -3   0    0.57    0.10
 -14   3   0    0.72    0.12
  14   3   0    0.59    0.11
  15  -3   0    0.06    0.07
   0  -4   0    0.17    0.04
   0   4   0    0.11    0.03
   0  -4   0    0.16    0.03
   0   4   0    0.14    0.03
  -1   4   0    3.30    0.13
  -1  -4   0    3.34    0.13
  -1   4   0    3.40    0.13
   1  -4   0    3.31    0.14
   1   4   0    3.43    0.13
   1  -4   0    3.44    0.11
   1   4   0    3.61    0.12
   2   4   0    5.59    0.18
  -2   4   0    5.44    0.19
   2  -4   0    5.31    0.20
   2   4   0    5.83    0.17
   2   4   0    5.47    0.19
  -2  -4   0    5.30    0.19
   2  -4   0    5.64    0.16
  -2   4   0    5.71    0.18
  -3  -4   0    0.76    0.06
  -3   4   0    0.67    0.06
   3   4   0    0.60    0.06
   3  -4   0    0.62    0.05
   3  -4   0    0.50    0.06
   3   4   0    0.62    0.06
  -3   4   0    0.64    0.05
   4  -4   0   13.64    0.37
  -4  -4   0   13.15    0.41
  -4   4   0   14.37    0.38
   4   4   0   13.57    0.40
   4  -4   0   13.18    0.42
   4   4   0   13.15    0.40
  -4   4   0   13.56    0.42
  -5   4   0    0.35    0.06
   5   4   0    0.40    0.06
   5  -4   0    0.37    0.06
   5  -4   0    0.42    0.04
   5   4   0    0.49    0.06
  -5   4   0    0.37    0.04
  -5  -4   0    0.40    0.06
  -6   4   0    0.62    0.05
   6   4   0    0.52    0.06
   6  -4   0    0.48    0.06
  -6   4   0    0.70    0.08
  -6  -4   0    0.62    0.07
   6  -4   0    0.54    0.08
   6   4   0    0.55    0.07
  -7   4   0    0.91    0.09
   7  -4   0    1.06    0.08
  -7  -4   0    0.80    0.09
   7   4   0    0.86    0.09
   7  -4   0    1.00    0.10
   7   4   0    1.16    0.09
   8  -4   0    1.94    0.12
  -8   4   0    1.88    0.14
   8  -4   0    1.81    0.14
   8   4   0    1.94    0.12
   8   4   0    2.21    0.14
  -8  -4   0    2.22    0.14
   9  -4   0    0.06    0.07
   9   4   0    0.03    0.07
   9  -4   0    0.00    0.04
  -9  -4   0    0.06    0.06
  -9   4   0    0.02    0.06
   9   4   0    0.06    0.05
  10  -4   0    0.02    0.06
  10   4   0   -0.07    0.06
  10  -4   0    0.02    0.05
 -10  -4   0    0.01    0.06
 -10   4   0   -0.04    0.06
 -11  -4   0    0.01    0.06
  11   4   0   -0.03    0.06
 -11   4   0    0.00    0.06
  11  -4   0   -0.04    0.05
  11  -4   0    0.04    0.07
 -12   4   0    0.22    0.08
 -12  -4   0    0.22    0.08
  12  -4   0    0.26    0.10
  12  -4   0    0.28    0.07
  12   4   0    0.27    0.09
 -13   4   0    0.00    0.07
  13  -4   0   -0.07    0.07
 -13  -4   0   -0.03    0.08
  13  -4   0    0.08    0.06
  13   4   0    0.02    0.08
  14   4   0    0.20    0.10
  14  -4   0    0.41    0.13
 -14  -4   0    0.20    0.10
 -14   4   0    0.37    0.11
   0  -5   0    0.02    0.03
   0   5   0    0.02    0.03
   0  -5   0   -0.02    0.03
   0   5   0    0.01    0.03
   1   5   0   11.39    0.33
   1  -5   0   11.40    0.31
  -1   5   0   11.44    0.34
  -1  -5   0   10.80    0.35
  -1   5   0   11.46    0.35
  -1  -5   0   11.22    0.32
   1  -5   0   11.29    0.35
   1   5   0   11.14    0.34
  -2  -5   0    0.45    0.06
   2   5   0    0.53    0.06
   2  -5   0    0.51    0.06
   2   5   0    0.55    0.06
  -2   5   0    0.60    0.06
  -2   5   0    0.52    0.05
   2   5   0    0.52    0.04
   2  -5   0    0.58    0.04
   3   5   0    1.95    0.10
  -3  -5   0    1.58    0.10
  -3   5   0    1.98    0.11
   3   5   0    1.77    0.06
  -3   5   0    1.85    0.09
   3  -5   0    1.63    0.11
   3  -5   0    1.83    0.08
   3   5   0    1.72    0.10
   4   5   0    7.04    0.24
  -4   5   0    7.04    0.25
  -4  -5   0    7.15    0.25
  -4   5   0    7.06    0.22
   4  -5   0    6.41    0.25
   4  -5   0    7.05    0.21
   4   5   0    7.03    0.24
  -5   5   0    3.34    0.13
   5  -5   0    3.49    0.17
   5   5   0    3.54    0.16
  -5   5   0    3.33    0.16
   5   5   0    3.10    0.15
   5  -5   0    3.39    0.13
  -5  -5   0    3.36    0.16
   6  -5   0    0.81    0.07
  -6  -5   0    0.63    0.08
   6   5   0    0.84    0.09
   6  -5   0    0.83    0.09
  -6   5   0    0.78    0.09
   6   5   0    0.78    0.08
   7   5   0    0.01    0.05
   7  -5   0    0.13    0.06
   7  -5   0    0.01    0.04
  -7  -5   0    0.12    0.06
   7   5   0   -0.02    0.05
  -7   5   0   -0.01    0.05
   8   5   0    3.26    0.18
   8  -5   0    3.29    0.19
  -8  -5   0    3.14    0.17
   8  -5   0    3.45    0.16
   8   5   0    2.85    0.16
  -8   5   0    3.54    0.18
  -9  -5   0    0.00    0.06
   9  -5   0    0.08    0.06
   9   5   0   -0.01    0.04
  -9   5   0    0.09    0.07
   9   5   0    0.09    0.07
   9  -5   0    0.01    0.04
  10  -5   0    0.35    0.07
  10   5   0    0.28    0.09
  10  -5   0    0.49    0.10
 -10  -5   0    0.32    0.09
 -10   5   0    0.33    0.08
  11  -5   0    1.59    0.13
  11  -5   0    1.72    0.17
 -11  -5   0    1.78    0.16
 -11   5   0    1.92    0.15
  11   5   0    1.59    0.15
 -12  -5   0    0.68    0.12
  12  -5   0    0.68    0.13
 -12   5   0    0.68    0.12
  12   5   0    0.71    0.12
  13  -5   0    0.80    0.14
  13   5   0    0.55    0.12
 -13   5   0    0.57    0.12
 -13  -5   0    0.67    0.13
 -14  -5   0    0.18    0.11
 -14   5   0    0.27    0.10
  14  -5   0    0.11    0.10
   0  -6   0    1.10    0.08
   0   6   0    1.29    0.08
   0  -6   0    1.26    0.09
   0   6   0    1.29    0.09
   1  -6   0   35.47    0.99
   1  -6   0   35.21    0.91
  -1  -6   0   35.60    0.99
   1   6   0   35.06    0.97
   1   6   0   36.22    0.97
  -1   6   0   35.00    0.96
  -1   6   0   36.39    0.99
  -1  -6   0   35.73    0.93
  -2  -6   0    0.60    0.06
  -2  -6   0    0.56    0.07
  -2   6   0    0.66    0.07
   2   6   0    0.46    0.06
  -2   6   0    0.54    0.06
   2   6   0    0.53    0.04
   2  -6   0    0.66    0.07
   2  -6   0    0.68    0.05
   3   6   0    0.90    0.05
  -3  -6   0    0.86    0.09
   3  -6   0    0.79    0.06
   3   6   0    0.75    0.08
   3  -6   0    0.90    0.09
  -3   6   0    0.98    0.08
   3   6   0    0.95    0.08
  -3   6   0    0.98    0.09
  -4   6   0    0.20    0.06
   4   6   0    0.19    0.06
  -4   6   0    0.29    0.05
   4  -6   0    0.20    0.04
  -4  -6   0    0.11    0.05
   4  -6   0    0.17    0.06
   4   6   0    0.20    0.06
  -5   6   0    1.61    0.09
   5   6   0    1.20    0.10
   5  -6   0    1.21    0.11
   5   6   0    1.33    0.11
   5  -6   0    1.57    0.09
  -5   6   0    1.29    0.11
  -5  -6   0    1.19    0.11
   6   6   0    0.35    0.07
   6   6   0    0.38    0.07
   6  -6   0    0.45    0.09
  -6  -6   0    0.26    0.07
   6  -6   0    0.47    0.06
  -6   6   0    0.26    0.07
  -7   6   0    2.36    0.15
   7  -6   0    2.44    0.17
   7   6   0    2.36    0.14
   7   6   0    2.12    0.15
  -7  -6   0    2.14    0.15
   7  -6   0    2.33    0.12
   8   6   0    4.83    0.21
   8   6   0    4.69    0.22
   8  -6   0    4.83    0.24
  -8   6   0    4.65    0.23
  -8  -6   0    4.57    0.23
  -9   6   0    2.18    0.16
   9   6   0    2.74    0.15
   9   6   0    2.40    0.17
  -9  -6   0    2.30    0.17
   9  -6   0    2.24    0.17
 -10  -6   0    0.35    0.09
  10   6   0    0.35    0.09
  10   6   0    0.49    0.08
 -10   6   0    0.33    0.08
  10  -6   0    0.40    0.11
 -11  -6   0   -0.06    0.07
  11  -6   0   -0.12    0.07
  11   6   0   -0.05    0.07
 -11   6   0   -0.06    0.06
  12   6   0    0.56    0.12
 -12  -6   0    0.67    0.12
 -12   6   0    0.62    0.11
  12  -6   0    0.43    0.12
 -13  -6   0    0.94    0.15
  13  -6   0    0.59    0.13
 -13   6   0    0.94    0.14
  13   6   0    0.80    0.14
   0   7   0   -0.01    0.03
   0  -7   0    0.02    0.05
   0  -7   0    0.02    0.04
   0   7   0   -0.04    0.03
  -1   7   0    2.59    0.13
   1   7   0    2.61    0.14
  -1  -7   0    2.69    0.15
   1  -7   0    2.57    0.15
   1   7   0    2.42    0.11
  -1   7   0    2.37    0.13
  -1  -7   0    2.57    0.13
   1  -7   0    2.33    0.11
  -2   7   0    0.11    0.05
  -2  -7   0    0.19    0.06
   2   7   0    0.13    0.04
   2   7   0    0.13    0.05
   2  -7   0    0.14    0.06
  -2  -7   0    0.13    0.06
   2  -7   0    0.13    0.04
  -2   7   0    0.19    0.05
  -3   7   0    0.53    0.07
   3   7   0    0.58    0.07
   3   7   0    0.45    0.07
   3  -7   0    0.54    0.05
   3  -7   0    0.53    0.08
  -3  -7   0    0.44    0.08
  -3   7   0    0.51    0.07
   4   7   0    2.77    0.14
  -4  -7   0    2.47    0.15
  -4   7   0    2.47    0.15
   4   7   0    2.71    0.15
  -4   7   0    2.77    0.13
   4  -7   0    2.20    0.15
   5   7   0    0.69    0.09
   5   7   0    0.72    0.09
   5  -7   0    0.82    0.10
  -5   7   0    0.95    0.08
  -5  -7   0    0.80    0.10
  -5   7   0    0.81    0.09
   6  -7   0    0.00    0.06
   6   7   0   -0.03    0.06
  -6   7   0    0.12    0.06
   6   7   0    0.05    0.06
  -6  -7   0    0.01    0.06
  -7   7   0    2.90    0.17
   7   7   0    2.75    0.17
   7   7   0    2.85    0.16
  -7  -7   0    3.01    0.17
   7  -7   0    2.70    0.18
   8   7   0    5.51    0.25
  -8  -7   0    5.50    0.26
   8  -7   0    5.69    0.28
  -8   7   0    5.79    0.26
   8   7   0    5.60    0.24
   9   7   0    0.84    0.11
   9   7   0    0.71    0.10
  -9   7   0    0.86    0.12
   9  -7   0    0.90    0.13
  -9  -7   0    0.81    0.11
  10   7   0    0.18    0.07
  10   7   0    0.25    0.09
  10  -7   0    0.30    0.10
 -10   7   0    0.15    0.08
 -10  -7   0    0.25    0.09
  11  -7   0    0.05    0.09
  11   7   0   -0.02    0.08
 -11   7   0    0.15    0.08
 -11  -7   0    0.08    0.09
 -12  -7   0   -0.02    0.09
 -12   7   0    0.08    0.07
  12   7   0    0.05    0.09
  12  -7   0    0.11    0.10
  13  -7   0    0.24    0.12
  13   7   0    0.21    0.10
 -13  -7   0    0.18    0.11
 -13   7   0    0.10    0.09
   0   8   0    3.12    0.14
   0  -8   0    2.84    0.13
   0  -8   0    2.93    0.17
   0   8   0    3.13    0.16
   1  -8   0    0.19    0.07
  -1  -8   0    0.14    0.06
  -1   8   0    0.28    0.06
  -1   8   0    0.11    0.06
   1   8   0    0.06    0.04
  -1  -8   0    0.21    0.07
   1   8   0    0.12    0.06
   2  -8   0   -0.08    0.05
  -2   8   0   -0.04    0.05
  -2  -8   0    0.06    0.06
  -2  -8   0    0.04    0.06
  -2   8   0    0.01    0.05
   2   8   0    0.00    0.05
   3   8   0    0.27    0.07
  -3   8   0    0.49    0.07
  -3   8   0    0.49    0.08
   3  -8   0    0.56    0.09
  -3  -8   0    0.52    0.09
  -3  -8   0    0.53    0.08
  -4  -8   0    0.09    0.07
   4  -8   0    0.17    0.07
   4   8   0    0.03    0.06
   4   8   0    0.07    0.05
  -4   8   0   -0.01    0.05
  -4   8   0    0.07    0.06
   5  -8   0    1.22    0.13
   5   8   0    1.28    0.12
  -5  -8   0    1.34    0.13
  -5   8   0    1.54    0.12
   5   8   0    1.49    0.12
   6   8   0    0.12    0.06
   6  -8   0    0.06    0.07
  -6  -8   0    0.01    0.07
  -6   8   0    0.20    0.07
   6   8   0    0.21    0.07
   7  -8   0    0.18    0.08
   7   8   0    0.20    0.08
   7   8   0    0.16    0.07
  -7   8   0    0.26    0.08
  -7  -8   0    0.29    0.08
   8  -8   0    0.01    0.06
   8   8   0    0.15    0.07
  -8  -8   0   -0.02    0.07
  -8   8   0    0.01    0.06
   8   8   0    0.03    0.06
   9   8   0    0.30    0.08
  -9  -8   0    0.16    0.09
   9  -8   0    0.29    0.10
  -9   8   0    0.24    0.08
   9   8   0    0.30    0.09
 -10  -8   0    0.86    0.13
  10   8   0    0.89    0.13
 -10   8   0    0.89    0.13
  10  -8   0    0.88    0.14
  10   8   0    0.69    0.10
  11   8   0    0.45    0.12
 -11   8   0    0.45    0.11
  11  -8   0    0.64    0.14
 -11  -8   0    0.65    0.13
 -12   8   0    0.18    0.10
 -12  -8   0    0.00    0.09
  12   8   0    0.15    0.10
  12  -8   0    0.14    0.11
   0   9   0    0.04    0.06
   0  -9   0   -0.12    0.06
   0   9   0   -0.06    0.04
  -1   9   0    6.10    0.23
   1   9   0    5.52    0.24
  -1  -9   0    5.88    0.26
  -1   9   0    5.71    0.24
   1  -9   0    5.70    0.26
   2   9   0    0.11    0.06
  -2   9   0    0.12    0.06
   2  -9   0   -0.01    0.06
  -2   9   0    0.08    0.06
  -2  -9   0    0.00    0.06
   3  -9   0    0.65    0.11
   3   9   0    0.65    0.09
  -3  -9   0    0.50    0.10
  -3  -9   0    0.58    0.09
  -3   9   0    0.88    0.09
  -3   9   0    0.79    0.09
  -4  -9   0    0.27    0.08
  -4  -9   0    0.24    0.07
   4  -9   0    0.33    0.09
  -4   9   0    0.24    0.07
  -4   9   0    0.27    0.07
   4   9   0    0.27    0.08
  -5  -9   0    1.00    0.12
   5   9   0    0.93    0.11
  -5   9   0    1.17    0.12
   5  -9   0    1.38    0.14
  -6  -9   0    0.72    0.11
   6   9   0    0.63    0.10
  -6   9   0    0.68    0.10
   6  -9   0    0.68    0.12
   6   9   0    0.82    0.10
   7  -9   0    0.19    0.09
   7   9   0    0.05    0.06
  -7  -9   0    0.24    0.09
  -7   9   0    0.03    0.06
   7   9   0    0.10    0.07
  -8  -9   0    1.14    0.14
   8   9   0    1.29    0.13
   8   9   0    1.29    0.14
   8  -9   0    1.18    0.15
  -8   9   0    1.31    0.14
   9   9   0    0.28    0.08
  -9  -9   0    0.20    0.09
   9  -9   0    0.16    0.09
   9   9   0    0.25    0.10
  -9   9   0    0.25    0.09
  10   9   0    1.72    0.15
 -10  -9   0    1.33    0.16
  10  -9   0    1.32    0.17
 -10   9   0    1.66    0.16
  10   9   0    1.31    0.16
 -11   9   0    0.44    0.11
  11  -9   0    0.51    0.14
 -11  -9   0    0.49    0.13
  11   9   0    0.33    0.12
   0 -10   0    0.70    0.11
   0  10   0    0.66    0.09
   1  10   0    0.12    0.07
   1 -10   0    0.13    0.08
  -1 -10   0    0.04    0.07
  -1  10   0    0.17    0.07
  -2  10   0   -0.06    0.05
   2 -10   0   -0.03    0.06
   2  10   0    0.05    0.06
  -2 -10   0   -0.03    0.07
  -2  10   0   -0.07    0.04
  -3  10   0    0.05    0.05
  -3 -10   0    0.23    0.09
   3 -10   0    0.14    0.08
   3  10   0    0.17    0.07
  -3  10   0    0.14    0.07
   4 -10   0    0.10    0.08
  -4  10   0    0.05    0.06
  -4  10   0    0.15    0.07
  -4 -10   0    0.01    0.07
   4  10   0    0.04    0.06
   5 -10   0    0.04    0.07
  -5 -10   0    0.01    0.07
  -5  10   0    0.03    0.06
   5  10   0   -0.04    0.06
   6  10   0    0.16    0.07
   6 -10   0    0.12    0.08
  -6 -10   0    0.17    0.09
  -6  10   0    0.04    0.06
   7  10   0    0.68    0.11
   7 -10   0    0.92    0.14
  -7  10   0    0.83    0.12
   7  10   0    0.72    0.11
  -7 -10   0    0.61    0.12
   8 -10   0    0.18    0.09
   8  10   0   -0.02    0.08
  -8 -10   0    0.09    0.09
  -8  10   0    0.26    0.09
   8  10   0    0.11    0.07
   9  10   0    0.21    0.10
  -9  10   0    0.24    0.09
   9 -10   0    0.04    0.09
   9  10   0    0.21    0.09
  -9 -10   0    0.09    0.10
 -10  10   0    0.34    0.10
  10  10   0    0.49    0.11
  10 -10   0    0.46    0.13
 -10 -10   0    0.34    0.12
  10  10   0    0.38    0.12
   0 -11   0    0.08    0.08
   0  11   0    0.04    0.07
   1  11   0    0.22    0.08
  -1 -11   0    0.04    0.07
   1 -11   0    0.29    0.09
  -1  11   0    0.21    0.08
   2  11   0   -0.10    0.05
  -2 -11   0    0.02    0.08
  -2  11   0    0.08    0.07
   2 -11   0    0.08    0.08
   3 -11   0    0.23    0.10
  -3  11   0    0.04    0.06
  -3 -11   0    0.22    0.09
   3  11   0    0.08    0.07
  -3  11   0    0.26    0.08
   4 -11   0    0.43    0.11
  -4 -11   0    0.46    0.11
  -4  11   0    0.45    0.09
   4  11   0    0.33    0.09
  -5 -11   0    3.12    0.21
  -5  11   0    3.21    0.19
   5  11   0    3.29    0.20
   5 -11   0    3.09    0.22
   6  11   0    0.04    0.06
  -6  11   0   -0.07    0.05
   6 -11   0   -0.01    0.09
  -6 -11   0    0.03    0.08
  -7 -11   0    0.51    0.12
   7  11   0    0.69    0.11
   7 -11   0    0.58    0.13
  -7  11   0    0.80    0.12
  -8  11   0    0.24    0.09
  -8 -11   0    0.26    0.10
   8  11   0    0.29    0.09
   8 -11   0    0.33    0.12
  -9 -11   0    0.10    0.09
   9 -11   0    0.01    0.10
  -9  11   0    0.29    0.10
   9  11   0    0.09    0.08
   0  12   0    0.00    0.06
   0 -12   0   -0.04    0.07
   1  12   0    0.47    0.10
  -1  12   0    0.56    0.10
   1 -12   0    0.34    0.11
  -1 -12   0    0.45    0.11
  -2  12   0    0.26    0.09
  -2 -12   0    0.16    0.10
   2  12   0    0.23    0.09
   2 -12   0    0.21    0.09
  -3  12   0    0.11    0.07
  -3 -12   0   -0.04    0.08
   3 -12   0    0.03    0.09
   3  12   0    0.03    0.07
  -4  12   0    0.13    0.07
   4  12   0    0.12    0.08
   4 -12   0    0.19    0.10
  -4 -12   0    0.03    0.09
   5 -12   0    0.76    0.15
  -5  12   0    0.56    0.10
   5  12   0    0.56    0.11
  -5 -12   0    0.56    0.13
  -6 -12   0    0.79    0.14
   6 -12   0    0.71    0.14
  -6  12   0    0.95    0.13
   6  12   0    0.97    0.13
   7 -12   0    0.02    0.10
   7  12   0    0.12    0.08
  -7 -12   0    0.12    0.10
  -7  12   0    0.15    0.08
  -8  12   0    0.21    0.09
   0  13   0    0.06    0.08
   0 -13   0    0.03    0.09
   1 -13   0    0.13    0.10
  -1  13   0    0.11    0.08
  -1 -13   0    0.23    0.10
   1  13   0    0.13    0.09
  -2 -13   0    0.11    0.09
  -2  13   0    0.08    0.08
   2 -13   0   -0.06    0.09
   2  13   0    0.06    0.08
   3  13   0    0.15    0.09
   3 -13   0   -0.14    0.09
  -3 -13   0   -0.06    0.09
  -4 -13   0    0.02    0.09
   4  13   0   -0.01    0.08
   4 -13   0    0.01    0.09
   5 -13   0    0.03    0.10
  -5 -13   0    0.00    0.10
   5  13   0   -0.09    0.07
  -6  13   0   -0.02    0.07
   0 -14   0    0.25    0.12
   0  14   0    0.18    0.11
  -1  14   0   -0.02    0.09
   1 -14   0    0.10    0.11
  -1 -14   0    0.11    0.10
   1  14   0    0.10    0.09
  -2  14   0   -0.04    0.09
 -15   0   1    0.70    0.12
  15   0  -1    0.62    0.12
 -14   0   1    0.10    0.07
  14   0  -1    0.03    0.06
  13   0  -1    0.44    0.09
 -13   0   1    0.38    0.09
 -12   0   1    0.04    0.06
  12   0  -1    0.03    0.05
  11   0  -1    5.95    0.25
 -11   0   1    5.84    0.27
 -11   0   1    5.53    0.23
 -10   0   1    0.04    0.06
 -10   0   1   -0.06    0.05
  10   0  -1   -0.03    0.05
  -9   0   1    0.35    0.07
  -9   0   1    0.23    0.06
   9   0  -1    0.28    0.07
  -8   0   1    0.07    0.04
  -8   0   1   -0.02    0.04
   8   0  -1   -0.01    0.05
   7   0  -1    9.26    0.30
  -7   0   1    9.22    0.30
   7   0  -1    9.73    0.26
   6   0  -1    0.00    0.03
   6   0  -1    0.00    0.02
  -6   0   1    0.01    0.03
   6   0  -1   -0.01    0.03
  -5   0   1   10.91    0.33
   5   0  -1   11.02    0.34
   5   0  -1   10.75    0.32
   5   0  -1   11.28    0.30
   4   0  -1   -0.02    0.02
   4   0  -1   -0.01    0.02
  -4   0   1   -0.02    0.02
   4   0  -1   -0.01    0.03
   3   0  -1  257.12    6.47
   3   0  -1  250.74    6.49
   3   0  -1  246.01    6.21
  -3   0   1  252.94    6.61
   2   0  -1    0.48    0.03
   2   0  -1    0.52    0.03
  -2   0   1    0.49    0.03
   2   0  -1    0.46    0.02
   1   0  -1    3.02    0.09
  -1   0   1    3.03    0.09
   0   0   1    0.01    0.01
   0   0   1    0.00    0.01
   1   0   1  121.24    3.22
   1   0   1  121.62    3.08
   1   0   1  127.77    3.19
   1   0   1  126.70    3.29
   2   0   1   -0.02    0.02
   2   0   1    0.00    0.02
   2   0   1   -0.01    0.02
   3   0   1   40.77    1.02
   3   0   1   37.55    1.00
   3   0   1   38.53    1.05
  -3   0  -1   40.37    1.06
   4   0   1    0.00    0.02
   4   0   1    0.00    0.03
  -4   0  -1   -0.04    0.02
   4   0   1    0.00    0.03
   5   0   1    2.69    0.12
   5   0   1    2.73    0.10
  -5   0  -1    2.59    0.11
   5   0   1    2.49    0.12
   6   0   1    0.00    0.04
   6   0   1   -0.02    0.02
  -6   0  -1    0.03    0.03
   6   0   1    0.01    0.04
   7   0   1    0.32    0.04
   7   0   1    0.27    0.06
  -7   0  -1    0.34    0.05
   7   0   1    0.15    0.06
  -8   0  -1   -0.10    0.04
   8   0   1    0.03    0.06
   9   0   1    3.28    0.17
  -9   0  -1    3.05    0.17
  -9   0  -1    3.29    0.15
 -10   0  -1   -0.02    0.05
  10   0   1   -0.04    0.05
 -10   0  -1    0.06    0.06
  11   0   1    5.20    0.24
 -12   0  -1   -0.01    0.06
  12   0   1    0.00    0.06
 -13   0  -1    0.88    0.13
  13   0   1    0.49    0.10
 -14   0  -1    0.09    0.09
  14   0   1    0.00    0.07
 -15  -1   1    0.09    0.07
  15   1  -1    0.07    0.08
 -15   1   1   -0.06    0.06
  15  -1  -1    0.07    0.07
 -14   1   1    0.17    0.08
  14   1  -1    0.59    0.11
  14  -1  -1    0.30    0.08
 -14  -1   1    0.37    0.10
  13   1  -1    0.27    0.08
 -13   1   1    0.21    0.08
 -13  -1   1    0.17    0.08
  13  -1  -1    0.17    0.07
 -12  -1   1    0.37    0.08
 -12   1   1    0.41    0.09
 -12   1   1    0.57    0.09
  12   1  -1    0.47    0.09
  12  -1  -1    0.45    0.09
  11  -1  -1    0.04    0.05
 -11  -1   1    0.02    0.05
 -11   1   1    0.00    0.05
 -11   1   1    0.00    0.05
  11   1  -1   -0.01    0.05
 -10  -1   1    3.14    0.15
 -10  -1   1    2.85    0.17
 -10   1   1    2.81    0.16
  10  -1  -1    3.22    0.19
  10  -1  -1    3.07    0.17
  10   1  -1    3.47    0.18
  -9  -1   1    0.11    0.05
   9   1  -1    0.05    0.05
   9  -1  -1   -0.01    0.05
  -9  -1   1    0.01    0.05
   9  -1  -1    0.08    0.05
  -9   1   1    0.03    0.05
  -8  -1   1    0.87    0.07
   8  -1  -1    1.00    0.09
   8  -1  -1    0.91    0.09
  -8   1   1    0.87    0.08
   8   1  -1    1.07    0.07
   8   1  -1    0.85    0.09
  -8  -1   1    0.77    0.09
   7   1  -1    2.30    0.09
   7   1  -1    2.00    0.12
   7  -1  -1    2.16    0.13
  -7  -1   1    2.26    0.10
  -7   1   1    2.13    0.11
   7  -1  -1    2.23    0.12
  -7  -1   1    2.28    0.13
   6   1  -1   10.30    0.33
   6  -1  -1   11.12    0.35
  -6  -1   1   10.27    0.34
  -6   1   1   10.28    0.33
   6  -1  -1   10.55    0.32
  -6  -1   1   10.94    0.32
   6   1  -1   11.05    0.30
   5  -1  -1    8.54    0.28
  -5  -1   1    8.72    0.27
  -5   1   1    8.48    0.27
  -5  -1   1    8.66    0.26
   5  -1  -1    8.04    0.26
   5   1  -1    9.04    0.25
   5   1  -1    8.27    0.26
   4  -1  -1   25.61    0.70
   4   1  -1   25.56    0.67
   4  -1  -1   25.27    0.66
   4   1  -1   25.54    0.67
  -4   1   1   25.48    0.71
  -4  -1   1   25.59    0.70
  -4  -1   1   25.55    0.69
  -3  -1   1   12.51    0.36
   3   1  -1   13.29    0.35
   3   1  -1   12.84    0.35
  -3  -1   1   13.34    0.36
   3  -1  -1   12.62    0.35
  -3   1   1   12.81    0.37
   3  -1  -1   12.98    0.37
  -2  -1   1   10.56    0.30
   2   1  -1   10.43    0.29
   2   1  -1   10.77    0.29
  -2   1   1   10.67    0.30
   2  -1  -1   10.59    0.30
   2  -1  -1   10.69    0.28
  -2  -1   1   11.17    0.30
   1  -1  -1   43.92    1.13
   1  -1  -1   42.80    1.08
   1   1  -1   42.28    1.11
  -1   1   1   44.52    1.12
  -1  -1   1   42.29    1.13
   1   1  -1   43.32    1.08
  -1  -1   1   43.67    1.15
   0  -1   1  121.91    3.41
   0   1   1  139.85    3.52
   0   1  -1  132.19    3.38
   0  -1   1  131.93    3.49
   0   1   1  129.74    3.38
   0  -1  -1  131.13    3.27
   0  -1  -1  138.16    3.44
  -1   1  -1   26.28    0.68
  -1  -1  -1   26.32    0.69
   1   1   1   26.36    0.67
   1  -1   1   25.62    0.69
   1  -1   1   26.11    0.66
   1  -1   1   25.86    0.71
   1   1   1   26.54    0.68
  -2  -1  -1    5.12    0.15
   2   1   1    5.27    0.16
  -2   1  -1    5.23    0.15
   2  -1   1    5.12    0.15
  -2  -1  -1    5.40    0.16
   2  -1   1    5.17    0.17
  -2   1  -1    4.85    0.17
   2   1   1    5.29    0.16
   3  -1   1    6.51    0.18
  -3  -1  -1    6.47    0.19
  -3  -1  -1    6.49    0.20
  -3   1  -1    6.25    0.21
   3   1   1    6.03    0.20
   3  -1   1    6.45    0.19
   3   1   1    6.58    0.19
   3  -1   1    6.54    0.21
   4   1   1   20.89    0.55
   4  -1   1   20.79    0.54
   4   1   1   19.97    0.55
   4  -1   1   20.03    0.54
   4  -1   1   19.81    0.58
  -4  -1  -1   20.22    0.57
  -4   1  -1   20.51    0.58
  -4  -1  -1   20.35    0.56
   5  -1   1   20.64    0.59
  -5  -1  -1   20.63    0.57
  -5  -1  -1   20.15    0.59
   5  -1   1   20.17    0.56
  -5   1  -1   20.60    0.59
   5  -1   1   20.89    0.55
   5   1   1   19.92    0.57
   5   1   1   21.21    0.56
  -6  -1  -1    5.16    0.20
   6  -1   1    5.29    0.19
  -6   1  -1    5.30    0.20
   6   1   1    5.43    0.18
   6  -1   1    5.42    0.17
   6  -1   1    5.40    0.21
  -6  -1  -1    5.29    0.18
   6   1   1    5.34    0.20
   7   1   1    0.69    0.06
   7  -1   1    0.54    0.07
  -7  -1  -1    0.63    0.06
   7  -1   1    0.55    0.04
  -7  -1  -1    0.48    0.07
  -7   1  -1    0.62    0.07
   7   1   1    0.53    0.07
   7  -1   1    0.69    0.08
  -8  -1  -1   -0.02    0.05
   8   1   1   -0.04    0.04
   8  -1   1   -0.04    0.04
   8  -1   1    0.07    0.06
   8   1   1   -0.09    0.04
  -8   1  -1   -0.01    0.04
  -8  -1  -1    0.01    0.04
   9   1   1    0.35    0.08
   9  -1   1    0.29    0.07
  -9  -1  -1    0.41    0.06
  -9   1  -1    0.35    0.07
  -9  -1  -1    0.50    0.09
   9  -1   1    0.35    0.08
  10  -1   1    0.35    0.09
 -10   1  -1    0.47    0.08
 -10  -1  -1    0.41    0.09
  10  -1   1    0.52    0.08
  10   1   1    0.45    0.09
 -11  -1  -1    0.36    0.09
  11  -1   1    0.28    0.08
  11   1   1    0.24    0.08
 -11   1  -1    0.18    0.07
  12  -1   1    0.11    0.06
  12   1   1    0.18    0.07
 -12   1  -1    0.14    0.08
 -12  -1  -1    0.09    0.07
  13  -1   1    0.04    0.06
 -13  -1  -1   -0.08    0.06
 -13   1  -1    0.05    0.07
  13   1   1    0.02    0.06
 -14   1  -1    0.20    0.09
  14   1   1    0.14    0.08
  14  -1   1    0.22    0.08
 -14  -1  -1    0.14    0.08
  15  -1   1    0.10    0.08
 -15   2   1    0.07    0.08
 -15  -2   1    0.24    0.09
  15  -2  -1    0.21    0.08
  15   2  -1    0.23    0.09
  14   2  -1    0.46    0.10
 -14   2   1    0.55    0.11
 -14  -2   1    0.54    0.11
  14  -2  -1    0.62    0.10
  13  -2  -1    0.04    0.06
 -13  -2   1    0.12    0.07
  13   2  -1    0.03    0.06
 -13   2   1   -0.03    0.06
 -13   2   1    0.03    0.06
  12  -2  -1    0.11    0.08
  12   2  -1    0.19    0.07
 -12  -2   1    0.07    0.06
 -12   2   1    0.05    0.06
  12  -2  -1    0.05    0.06
  11  -2  -1    0.59    0.10
 -11  -2   1    0.57    0.09
 -11   2   1    0.58    0.09
  11  -2  -1    0.57    0.09
  11   2  -1    0.63    0.09
  10  -2  -1    2.35    0.16
 -10  -2   1    2.35    0.15
 -10   2   1    2.08    0.14
  10  -2  -1    2.15    0.14
  10   2  -1    2.24    0.15
  -9   2   1    0.82    0.09
   9   2  -1    1.05    0.10
  -9  -2   1    0.89    0.10
   9  -2  -1    1.13    0.10
   9  -2  -1    0.86    0.10
   8   2  -1    0.61    0.08
   8  -2  -1    0.79    0.08
   8  -2  -1    0.71    0.09
   8   2  -1    0.80    0.06
  -8  -2   1    0.64    0.08
  -8  -2   1    0.78    0.07
  -8   2   1    0.74    0.08
   7   2  -1   22.15    0.60
   7  -2  -1   21.85    0.61
   7   2  -1   21.90    0.62
   7  -2  -1   21.97    0.65
  -7  -2   1   22.05    0.64
  -7   2   1   21.37    0.64
  -7  -2   1   22.19    0.62
   6   2  -1   20.32    0.57
  -6  -2   1   19.73    0.59
   6   2  -1   20.60    0.56
   6  -2  -1   20.28    0.56
  -6   2   1   20.00    0.59
  -6  -2   1   20.90    0.57
   6  -2  -1   20.42    0.60
  -5  -2   1   10.07    0.31
   5  -2  -1   10.21    0.32
   5   2  -1   10.23    0.29
  -5  -2   1   10.11    0.29
   5   2  -1    9.79    0.30
  -5   2   1    9.85    0.31
   5  -2  -1    9.84    0.29
   4   2  -1    7.16    0.22
  -4  -2   1    7.37    0.20
  -4  -2   1    6.69    0.22
  -4   2   1    6.66    0.22
  -4   2   1    7.15    0.19
   4  -2  -1    6.76    0.21
   4   2  -1    6.84    0.21
   4  -2  -1    6.61    0.23
   3  -2  -1   62.86    1.66
   3  -2  -1   66.90    1.75
   3   2  -1   64.78    1.71
   3   2  -1   67.93    1.67
  -3   2   1   69.51    1.71
  -3   2   1   66.01    1.78
  -3  -2   1   68.21    1.76
  -3  -2   1   65.79    1.74
   2  -2  -1  418.32   10.52
  -2   2   1  412.77   10.73
   2   2  -1  402.95   10.07
  -2  -2   1  410.10   10.76
   2   2  -1  403.75   10.39
  -2   2   1  420.29   10.41
   2  -2  -1  399.55   10.06
  -2  -2   1  402.65   10.51
  -1  -2   1    3.73    0.13
  -1  -2   1    3.73    0.12
   1  -2  -1    3.83    0.12
  -1   2   1    3.80    0.12
  -1   2   1    3.91    0.12
   1   2  -1    3.91    0.11
   1   2  -1    3.81    0.12
   1  -2  -1    3.90    0.13
   0   2  -1   92.45    2.39
   0  -2   1   95.13    2.42
   0   2   1   90.23    2.46
   0   2   1   95.45    2.40
   0  -2  -1   93.80    2.42
   0  -2   1   92.85    2.47
   0  -2  -1   93.87    2.32
  -1   2  -1   29.58    0.77
   1   2   1   29.97    0.76
   1   2   1   29.38    0.78
   1  -2   1   30.20    0.81
  -1  -2  -1   29.26    0.79
   1  -2   1   29.51    0.74
   1  -2   1   29.39    0.79
  -2   2  -1    0.95    0.06
  -2  -2  -1    1.03    0.06
   2   2   1    1.03    0.06
   2  -2   1    1.04    0.05
   2   2   1    0.98    0.07
  -2   2  -1    0.92    0.05
   2  -2   1    0.96    0.07
   3   2   1   19.06    0.52
  -3   2  -1   19.20    0.50
  -3   2  -1   18.95    0.54
   3  -2   1   19.21    0.50
   3  -2   1   18.58    0.54
  -3  -2  -1   19.37    0.53
  -3  -2  -1   18.91    0.51
   3   2   1   18.23    0.51
   4   2   1   14.42    0.42
  -4  -2  -1   14.97    0.41
  -4   2  -1   15.02    0.44
   4   2   1   14.21    0.42
  -4  -2  -1   14.62    0.43
   4  -2   1   14.75    0.44
  -4   2  -1   15.21    0.40
   4  -2   1   14.86    0.40
  -5  -2  -1    0.15    0.04
  -5  -2  -1    0.16    0.03
   5   2   1    0.15    0.05
   5  -2   1    0.13    0.04
  -5   2  -1    0.15    0.04
  -5   2  -1    0.20    0.03
   5  -2   1    0.18    0.04
   5   2   1    0.17    0.04
  -6   2  -1   12.64    0.34
   6  -2   1   11.80    0.40
  -6  -2  -1   12.53    0.40
   6  -2   1   12.49    0.37
   6   2   1   12.80    0.37
  -6  -2  -1   13.04    0.36
  -6   2  -1   12.88    0.40
   6   2   1   11.95    0.38
   7   2   1    2.67    0.15
   7  -2   1    2.93    0.14
   7   2   1    2.99    0.13
  -7  -2  -1    3.01    0.12
  -7   2  -1    2.77    0.14
  -7  -2  -1    2.78    0.15
   7  -2   1    2.92    0.16
   8   2   1    0.10    0.05
  -8  -2  -1    0.05    0.05
   8  -2   1    0.12    0.05
  -8   2  -1    0.16    0.06
   8  -2   1    0.11    0.05
   8   2   1    0.12    0.06
   9  -2   1   14.38    0.49
  -9  -2  -1   14.72    0.48
  -9   2  -1   14.63    0.47
   9  -2   1   14.27    0.46
   9   2   1   14.24    0.47
  10  -2   1    4.80    0.24
 -10  -2  -1    4.53    0.23
  10   2   1    4.91    0.23
  10  -2   1    4.53    0.22
 -10   2  -1    4.97    0.22
  11  -2   1    1.47    0.13
 -11  -2  -1    1.50    0.14
  11  -2   1    1.60    0.15
 -11   2  -1    1.67    0.13
  11   2   1    1.63    0.14
  12  -2   1    0.24    0.08
  12  -2   1    0.39    0.09
 -12   2  -1    0.32    0.09
 -12  -2  -1    0.36    0.10
  12   2   1    0.36    0.09
  13   2   1    0.40    0.09
  13  -2   1    0.43    0.08
 -13  -2  -1    0.27    0.10
 -14  -2  -1    0.09    0.09
  14   2   1    0.11    0.08
  14  -2   1    0.07    0.07
 -14   2  -1   -0.06    0.08
 -15   3   1   -0.07    0.07
  15  -3  -1    0.14    0.07
 -14  -3   1    0.17    0.09
 -14   3   1    0.04    0.08
  14  -3  -1    0.09    0.09
  14   3  -1    0.27    0.09
  14  -3  -1    0.26    0.08
  13   3  -1    0.14    0.07
  13  -3  -1    0.13    0.06
 -13  -3   1    0.15    0.09
 -13   3   1    0.08    0.08
  13  -3  -1    0.12    0.09
 -12  -3   1    0.71    0.12
  12  -3  -1    0.88    0.12
  12   3  -1    0.60    0.11
 -12   3   1    0.66    0.10
  12  -3  -1    0.67    0.10
  11  -3  -1    0.17    0.06
  11  -3  -1    0.21    0.09
 -11   3   1    0.17    0.07
 -11  -3   1    0.11    0.07
  11   3  -1    0.08    0.07
  10   3  -1    6.50    0.28
  10  -3  -1    6.75    0.26
 -10   3   1    6.67    0.27
  10  -3  -1    6.38    0.28
 -10  -3   1    6.78    0.28
   9   3  -1    1.42    0.09
  -9   3   1    1.63    0.12
  -9  -3   1    1.50    0.12
   9  -3  -1    1.49    0.11
   9   3  -1    1.43    0.12
   9  -3  -1    1.44    0.13
  -8  -3   1    0.10    0.05
   8   3  -1    0.20    0.06
   8  -3  -1    0.09    0.05
   8  -3  -1    0.14    0.06
  -8   3   1    0.14    0.06
   8   3  -1    0.13    0.04
  -7   3   1    0.35    0.06
   7  -3  -1    0.25    0.06
  -7  -3   1    0.31    0.04
   7   3  -1    0.22    0.06
   7  -3  -1    0.23    0.05
  -7  -3   1    0.28    0.06
   7   3  -1    0.29    0.05
   6   3  -1    6.62    0.22
   6   3  -1    6.81    0.24
  -6  -3   1    6.83    0.25
  -6  -3   1    7.17    0.21
  -6   3   1    6.42    0.24
   6  -3  -1    6.74    0.22
   6  -3  -1    6.86    0.25
  -5  -3   1    0.63    0.06
  -5  -3   1    0.76    0.04
  -5   3   1    0.69    0.06
   5   3  -1    0.66    0.06
   5  -3  -1    0.73    0.06
   5  -3  -1    0.66    0.07
  -5   3   1    0.72    0.04
   5   3  -1    0.73    0.07
  -4  -3   1    8.21    0.23
   4  -3  -1    8.36    0.24
   4   3  -1    7.59    0.24
  -4   3   1    8.37    0.23
   4   3  -1    8.10    0.25
   4  -3  -1    7.84    0.26
  -4  -3   1    7.70    0.26
  -4   3   1    7.95    0.26
  -3  -3   1   36.25    1.00
  -3  -3   1   37.77    1.00
   3  -3  -1   37.09    0.95
  -3   3   1   38.54    0.97
   3  -3  -1   37.28    1.01
   3   3  -1   37.20    0.99
   3   3  -1   37.72    0.96
  -3   3   1   36.61    1.02
   2  -3  -1   -0.03    0.03
  -2   3   1   -0.02    0.02
  -2  -3   1    0.01    0.02
   2   3  -1   -0.02    0.02
  -2   3   1    0.01    0.02
   2  -3  -1   -0.01    0.02
   2   3  -1   -0.02    0.03
  -2  -3   1   -0.02    0.02
   1  -3  -1   14.53    0.40
  -1   3   1   14.34    0.40
   1  -3  -1   14.28    0.38
  -1   3   1   14.28    0.39
  -1  -3   1   14.43    0.40
  -1  -3   1   13.91    0.41
   1   3  -1   14.12    0.40
   1   3  -1   14.25    0.37
   0   3  -1   64.97    1.70
   0   3   1   65.97    1.70
   0  -3  -1   66.80    1.72
   0  -3   1   64.91    1.64
   0  -3   1   66.30    1.76
   0  -3  -1   66.91    1.65
   0   3   1   66.15    1.75
   0  -3   1   64.45    1.73
   1   3   1    0.37    0.04
  -1  -3  -1    0.36    0.04
  -1   3  -1    0.26    0.03
   1   3   1    0.49    0.03
   1  -3   1    0.35    0.02
   1   3   1    0.27    0.04
   1  -3   1    0.31    0.04
  -2  -3  -1    9.53    0.29
  -2   3  -1    9.72    0.27
   2   3   1    9.56    0.28
   2   3   1    9.51    0.28
   2  -3   1    9.77    0.26
   2  -3   1    9.31    0.30
  -2   3  -1    9.80    0.30
  -3   3  -1   10.68    0.30
  -3  -3  -1   10.99    0.32
   3   3   1   10.49    0.31
   3  -3   1   10.07    0.33
  -3   3  -1   10.07    0.33
   3   3   1   10.60    0.31
   3  -3   1   10.73    0.29
  -4  -3  -1    3.39    0.14
   4  -3   1    3.37    0.15
   4   3   1    3.40    0.15
   4  -3   1    3.70    0.13
  -4   3  -1    3.70    0.12
   4   3   1    3.59    0.14
  -4   3  -1    3.56    0.15
   5  -3   1    0.00    0.03
   5   3   1   -0.01    0.03
  -5  -3  -1    0.05    0.02
   5  -3   1    0.05    0.04
  -5  -3  -1    0.02    0.04
  -5   3  -1    0.01    0.02
   5   3   1   -0.01    0.04
  -5   3  -1    0.03    0.04
   6  -3   1    0.99    0.08
  -6  -3  -1    0.95    0.05
   6  -3   1    0.95    0.09
  -6   3  -1    0.99    0.06
  -6  -3  -1    0.95    0.08
   6   3   1    0.89    0.09
  -6   3  -1    0.98    0.09
   6   3   1    0.85    0.07
   7   3   1    2.89    0.16
  -7   3  -1    3.19    0.16
  -7  -3  -1    3.06    0.16
   7  -3   1    3.40    0.15
   7  -3   1    2.78    0.16
   7   3   1    3.23    0.14
   8  -3   1    2.52    0.16
  -8  -3  -1    2.72    0.16
   8  -3   1    2.49    0.14
  -8   3  -1    2.48    0.15
   8   3   1    2.82    0.14
   8   3   1    2.55    0.16
   9  -3   1   -0.01    0.06
   9  -3   1    0.01    0.05
   9   3   1   -0.03    0.06
  -9  -3  -1    0.06    0.06
  -9   3  -1   -0.01    0.06
  10  -3   1    1.71    0.15
 -10  -3  -1    1.86    0.15
  10  -3   1    1.73    0.13
 -10   3  -1    2.14    0.14
  10   3   1    1.91    0.15
 -11  -3  -1    0.01    0.06
 -11   3  -1    0.03    0.06
  11  -3   1    0.02    0.06
  11   3   1    0.05    0.06
  11  -3   1    0.02    0.06
  12  -3   1    0.11    0.06
 -12  -3  -1    0.13    0.08
 -12   3  -1    0.08    0.07
  12   3   1   -0.01    0.06
  12  -3   1    0.08    0.08
 -13   3  -1    0.13    0.08
  13  -3   1    0.16    0.07
  13   3   1   -0.15    0.05
 -13  -3  -1    0.09    0.08
  13  -3   1    0.00    0.07
 -14  -3  -1    0.03    0.08
  14   3   1   -0.03    0.07
 -15   4   1   -0.02    0.09
  14   4  -1    0.05    0.09
  14  -4  -1    0.18    0.06
 -14  -4   1   -0.11    0.07
 -14   4   1   -0.03    0.07
  14  -4  -1    0.06    0.09
 -13  -4   1   -0.04    0.06
  13  -4  -1   -0.07    0.07
  13   4  -1    0.00    0.07
 -13   4   1   -0.02    0.07
  13  -4  -1    0.04    0.05
  12   4  -1    0.52    0.11
 -12   4   1    0.31    0.09
 -12  -4   1    0.53    0.11
  12  -4  -1    0.39    0.08
  12  -4  -1    0.26    0.10
  11   4  -1    0.59    0.10
  11  -4  -1    0.40    0.08
 -11  -4   1    0.53    0.10
 -11   4   1    0.81    0.11
  11  -4  -1    0.60    0.11
 -10   4   1    3.58    0.19
  10   4  -1    3.42    0.19
  10  -4  -1    3.56    0.20
 -10  -4   1    3.19    0.19
  10  -4  -1    3.31    0.17
   9  -4  -1    0.96    0.09
  -9   4   1    1.41    0.12
   9  -4  -1    1.42    0.13
   9   4  -1    1.27    0.12
   9   4  -1    1.52    0.10
  -9  -4   1    1.17    0.11
   8   4  -1    0.64    0.07
  -8  -4   1    0.64    0.09
   8   4  -1    0.58    0.09
   8  -4  -1    0.59    0.07
   8  -4  -1    0.61    0.09
  -8   4   1    0.61    0.09
  -7  -4   1    1.45    0.11
   7   4  -1    1.51    0.11
  -7   4   1    1.56    0.11
   7   4  -1    1.51    0.10
   7  -4  -1    1.53    0.11
   7  -4  -1    1.48    0.09
   6  -4  -1    0.89    0.07
   6   4  -1    0.67    0.07
  -6   4   1    0.87    0.05
   6  -4  -1    0.77    0.08
   6   4  -1    0.74    0.07
  -6   4   1    0.86    0.08
  -6  -4   1    0.78    0.08
   5  -4  -1    1.21    0.09
   5   4  -1    1.07    0.08
   5  -4  -1    1.15    0.07
  -5  -4   1    0.87    0.08
  -5   4   1    1.13    0.06
  -5   4   1    0.98    0.08
   5   4  -1    1.13    0.09
  -5  -4   1    1.01    0.05
   4  -4  -1    1.48    0.08
   4   4  -1    1.49    0.09
  -4  -4   1    1.43    0.09
  -4   4   1    1.41    0.07
   4  -4  -1    1.59    0.10
   4   4  -1    1.37    0.09
  -4  -4   1    1.47    0.06
  -4   4   1    1.29    0.09
   3   4  -1   40.29    1.10
  -3   4   1   41.31    1.13
   3  -4  -1   41.35    1.05
   3  -4  -1   40.52    1.12
   3   4  -1   40.91    1.06
  -3   4   1   42.14    1.08
  -3  -4   1   42.48    1.11
  -3  -4   1   40.88    1.12
  -2   4   1   15.57    0.46
  -2  -4   1   16.05    0.44
   2   4  -1   15.26    0.44
  -2   4   1   16.04    0.44
   2  -4  -1   15.36    0.45
   2   4  -1   16.22    0.43
   2  -4  -1   15.81    0.42
  -2  -4   1   15.21    0.45
   1  -4  -1   15.04    0.41
   1  -4  -1   14.98    0.44
   1   4  -1   15.46    0.40
  -1  -4   1   15.22    0.44
   1   4  -1   15.11    0.43
  -1   4   1   14.83    0.43
  -1   4   1   14.88    0.42
  -1  -4   1   14.97    0.43
   0   4   1   38.31    1.01
   0   4   1   39.21    1.03
   0  -4   1   38.87    0.96
   0  -4  -1   38.75    1.03
   0  -4  -1   38.03    0.98
   0   4  -1   38.35    1.01
   0  -4   1   35.31    1.02
   1   4   1   16.01    0.46
   1  -4   1   15.71    0.47
  -1  -4  -1   16.25    0.44
  -1   4  -1   16.29    0.45
  -1  -4  -1   16.20    0.46
  -1   4  -1   16.40    0.47
   1   4   1   16.28    0.44
   1  -4   1   16.43    0.42
  -2   4  -1    0.27    0.04
   2   4   1    0.34    0.05
  -2  -4  -1    0.25    0.04
   2  -4   1    0.33    0.05
   2   4   1    0.25    0.02
   2   4   1    0.40    0.05
   2  -4   1    0.34    0.03
  -2   4  -1    0.26    0.04
   3   4   1    0.03    0.04
   3  -4   1    0.02    0.03
  -3  -4  -1    0.04    0.03
  -3   4  -1   -0.03    0.03
   3   4   1   -0.01    0.03
  -3   4  -1    0.01    0.03
   3  -4   1   -0.01    0.02
  -4   4  -1    0.27    0.06
   4  -4   1    0.35    0.06
  -4  -4  -1    0.21    0.05
   4  -4   1    0.21    0.03
   4   4   1    0.22    0.05
  -4   4  -1    0.25    0.04
   4   4   1    0.27    0.05
  -5   4  -1    3.64    0.17
  -5   4  -1    4.01    0.13
   5  -4   1    3.86    0.14
   5   4   1    3.94    0.16
   5   4   1    3.63    0.17
   5  -4   1    3.98    0.18
  -5  -4  -1    3.93    0.17
   6   4   1    6.26    0.23
  -6   4  -1    6.42    0.25
   6   4   1    6.29    0.24
   6  -4   1    6.39    0.22
   6  -4   1    6.42    0.26
  -6  -4  -1    6.59    0.25
  -6   4  -1    7.02    0.20
   7   4   1    0.33    0.06
  -7  -4  -1    0.27    0.07
   7  -4   1    0.21    0.07
   7   4   1    0.26    0.07
  -7   4  -1    0.22    0.06
   7  -4   1    0.32    0.06
   8   4   1    3.23    0.16
   8  -4   1    2.86    0.15
  -8  -4  -1    2.89    0.16
   8  -4   1    3.10    0.18
   8   4   1    2.87    0.17
  -8   4  -1    3.05    0.17
   9   4   1    4.45    0.19
   9  -4   1    4.55    0.20
   9   4   1    4.08    0.21
   9  -4   1    3.84    0.22
  -9   4  -1    4.45    0.21
  -9  -4  -1    4.14    0.21
  10   4   1    0.34    0.09
  10  -4   1    0.32    0.09
 -10   4  -1    0.27    0.08
 -10  -4  -1    0.39    0.09
  10  -4   1    0.20    0.06
  11  -4   1   -0.02    0.06
  11  -4   1    0.08    0.06
 -11  -4  -1    0.13    0.07
  11   4   1    0.12    0.08
 -11   4  -1    0.00    0.07
  12   4   1    0.04    0.07
  12  -4   1   -0.02    0.06
  12  -4   1   -0.09    0.07
 -12  -4  -1   -0.04    0.07
 -12   4  -1    0.10    0.07
  13   4   1    0.71    0.12
 -13   4  -1    0.69    0.12
  13  -4   1    0.63    0.13
 -13  -4  -1    0.63    0.12
  14  -4   1    0.10    0.10
 -14  -4  -1    0.23    0.11
 -14   4  -1    0.28    0.11
  14   4   1    0.41    0.11
  14   5  -1    0.30    0.11
 -14  -5   1    0.16    0.10
  14  -5  -1    0.25    0.11
 -14   5   1    0.15    0.10
 -13   5   1    0.00    0.08
  13   5  -1    0.11    0.09
 -13  -5   1    0.06    0.09
  13  -5  -1    0.00    0.09
  12  -5  -1    1.01    0.11
  12  -5  -1    0.94    0.14
 -12  -5   1    1.04    0.14
 -12   5   1    0.80    0.12
  12   5  -1    0.85    0.12
  11   5  -1   -0.06    0.06
  11  -5  -1    0.02    0.07
 -11  -5   1    0.09    0.08
 -11   5   1   -0.05    0.05
  11  -5  -1   -0.04    0.05
  10  -5  -1    0.48    0.08
  10  -5  -1    0.43    0.10
  10   5  -1    0.60    0.10
 -10   5   1    0.65    0.10
 -10  -5   1    0.37    0.09
  -9   5   1    0.10    0.07
   9  -5  -1    0.14    0.07
  -9  -5   1    0.18    0.07
   9   5  -1    0.07    0.05
   9  -5  -1    0.12    0.05
   9   5  -1    0.13    0.07
  -8   5   1    1.18    0.12
  -8  -5   1    1.21    0.11
   8   5  -1    1.25    0.10
   8   5  -1    1.25    0.12
   8  -5  -1    1.48    0.13
   8  -5  -1    1.24    0.10
   7  -5  -1    0.68    0.09
  -7  -5   1    0.66    0.08
   7   5  -1    0.62    0.07
   7   5  -1    0.65    0.09
  -7   5   1    0.72    0.09
   7  -5  -1    0.81    0.07
   6   5  -1    2.96    0.14
  -6  -5   1    2.84    0.15
  -6   5   1    2.84    0.15
   6   5  -1    2.59    0.14
   6  -5  -1    2.72    0.15
   6  -5  -1    2.85    0.13
   5   5  -1    7.23    0.25
   5  -5  -1    7.28    0.27
   5  -5  -1    7.36    0.23
  -5   5   1    7.02    0.26
  -5  -5   1    7.09    0.26
  -5   5   1    7.62    0.23
   5   5  -1    7.14    0.25
   4   5  -1    5.65    0.20
   4  -5  -1    5.51    0.22
  -4   5   1    5.90    0.22
  -4  -5   1    5.67    0.22
   4   5  -1    5.57    0.21
  -4   5   1    5.82    0.19
   4  -5  -1    5.81    0.19
  -4  -5   1    5.88    0.17
   3   5  -1   11.89    0.35
  -3  -5   1   12.44    0.34
   3   5  -1   11.29    0.36
   3  -5  -1   11.64    0.38
  -3   5   1   12.10    0.35
  -3  -5   1   11.53    0.37
   3  -5  -1   12.15    0.33
  -3   5   1   12.00    0.37
   2  -5  -1    0.44    0.06
  -2   5   1    0.51    0.05
   2   5  -1    0.53    0.05
   2  -5  -1    0.51    0.05
   2   5  -1    0.46    0.06
  -2  -5   1    0.57    0.05
  -2  -5   1    0.51    0.06
  -2   5   1    0.59    0.06
  -1   5   1   22.47    0.63
   1  -5  -1   22.83    0.60
   1  -5  -1   22.56    0.64
  -1  -5   1   22.23    0.64
   1   5  -1   23.59    0.64
  -1  -5   1   23.22    0.60
  -1   5   1   22.32    0.64
   1   5  -1   22.02    0.63
   0  -5   1   15.42    0.41
   0   5   1   14.82    0.44
   0  -5  -1   15.60    0.46
   0   5  -1   15.18    0.44
   0  -5   1   15.42    0.46
   0   5   1   15.41    0.44
   0  -5  -1   15.65    0.43
   0   5  -1   15.39    0.45
  -1   5  -1    0.34    0.05
  -1   5  -1    0.27    0.05
   1   5   1    0.23    0.04
  -1  -5  -1    0.23    0.04
  -1  -5  -1    0.27    0.05
   1  -5   1    0.30    0.05
   1   5   1    0.37    0.03
   1  -5   1    0.32    0.03
   2   5   1    1.02    0.08
   2  -5   1    0.99    0.05
  -2  -5  -1    1.00    0.08
  -2   5  -1    1.01    0.07
   2   5   1    1.00    0.05
   2   5   1    1.01    0.08
   2  -5   1    1.12    0.08
  -2   5  -1    0.96    0.08
  -3  -5  -1    0.68    0.07
   3   5   1    0.67    0.07
  -3   5  -1    0.61    0.06
   3  -5   1    0.74    0.05
  -3   5  -1    0.63    0.07
   3  -5   1    0.84    0.08
   3   5   1    0.74    0.07
  -4  -5  -1    0.60    0.07
   4  -5   1    0.59    0.08
   4   5   1    0.51    0.07
   4  -5   1    0.61    0.05
   4   5   1    0.55    0.07
  -4   5  -1    0.48    0.06
  -4   5  -1    0.54    0.05
  -5   5  -1    2.12    0.13
   5  -5   1    2.04    0.13
   5  -5   1    2.28    0.10
  -5   5  -1    2.17    0.10
   5   5   1    2.03    0.12
   5   5   1    1.98    0.12
  -5  -5  -1    2.11    0.13
   6   5   1    0.12    0.05
   6  -5   1    0.05    0.04
  -6   5  -1    0.02    0.05
   6  -5   1    0.08    0.06
  -6  -5  -1    0.04    0.05
   6   5   1    0.09    0.06
  -7   5  -1    0.72    0.09
  -7  -5  -1    0.71    0.09
   7   5   1    0.79    0.10
   7  -5   1    0.79    0.10
   7   5   1    0.71    0.08
   7  -5   1    0.70    0.07
  -8  -5  -1   17.29    0.56
   8  -5   1   17.85    0.52
   8   5   1   17.31    0.54
   8   5   1   18.16    0.56
  -8   5  -1   17.68    0.57
   8  -5   1   17.11    0.58
  -9  -5  -1    0.13    0.07
   9   5   1    0.11    0.06
   9   5   1    0.17    0.08
   9  -5   1    0.16    0.06
   9  -5   1    0.03    0.07
  -9   5  -1   -0.04    0.06
 -10   5  -1    0.36    0.09
  10  -5   1    0.18    0.08
  10   5   1    0.24    0.09
 -10  -5  -1    0.29    0.08
  11   5   1    0.05    0.08
 -11   5  -1    0.06    0.07
  11  -5   1    0.21    0.09
 -11  -5  -1    0.05    0.08
  12   5   1    0.12    0.09
 -12   5  -1    0.16    0.09
  12  -5   1    0.19    0.09
 -12  -5  -1    0.07    0.08
  13  -5   1    0.30    0.11
 -13   5  -1    0.20    0.09
  13   5   1    0.08    0.09
 -13  -5  -1    0.16    0.09
 -14   5  -1    0.18    0.10
 -14   6   1    0.09    0.09
  13   6  -1   -0.01    0.08
  13  -6  -1   -0.08    0.08
 -13   6   1   -0.01    0.08
 -13  -6   1    0.02    0.09
 -12  -6   1    0.75    0.13
 -12   6   1    0.69    0.12
  12   6  -1    0.63    0.12
  12  -6  -1    0.53    0.12
  11   6  -1   -0.02    0.07
  11  -6  -1    0.18    0.08
 -11   6   1    0.10    0.08
 -11  -6   1    0.23    0.09
  10   6  -1    0.29    0.09
 -10   6   1    0.28    0.09
 -10  -6   1    0.27    0.08
  10   6  -1    0.26    0.07
  10  -6  -1    0.37    0.10
   9   6  -1    0.01    0.05
   9  -6  -1    0.04    0.06
   9  -6  -1    0.06    0.04
   9   6  -1   -0.03    0.06
  -9   6   1    0.03    0.06
  -9  -6   1    0.01    0.06
  -8   6   1    0.48    0.09
  -8  -6   1    0.53    0.09
   8   6  -1    0.51    0.09
   8  -6  -1    0.46    0.09
   8  -6  -1    0.41    0.07
   8   6  -1    0.43    0.07
   7  -6  -1   -0.01    0.06
  -7   6   1    0.01    0.05
   7   6  -1    0.06    0.05
   7   6  -1    0.05    0.06
  -7  -6   1    0.04    0.06
   7  -6  -1    0.02    0.04
  -6   6   1    0.12    0.06
  -6  -6   1    0.10    0.06
   6  -6  -1    0.13    0.06
   6  -6  -1    0.21    0.05
   6   6  -1    0.12    0.05
   6   6  -1    0.23    0.07
  -5  -6   1    0.59    0.08
   5   6  -1    0.74    0.08
   5   6  -1    0.67    0.08
  -5   6   1    0.67    0.08
   5  -6  -1    0.58    0.09
  -5   6   1    0.64    0.06
   5  -6  -1    0.67    0.06
  -4   6   1   -0.04    0.03
  -4  -6   1   -0.01    0.04
   4  -6  -1    0.00    0.04
   4   6  -1   -0.02    0.04
   4   6  -1   -0.05    0.04
  -4   6   1    0.04    0.04
   4  -6  -1   -0.01    0.03
  -3   6   1    2.81    0.13
   3  -6  -1    2.88    0.15
   3   6  -1    2.82    0.13
  -3   6   1    2.79    0.14
   3  -6  -1    2.74    0.12
  -3  -6   1    2.65    0.14
   3   6  -1    2.58    0.14
   3   6  -1    2.95    0.11
   2  -6  -1   12.85    0.37
   2   6  -1   13.28    0.38
  -2   6   1   13.47    0.40
   2   6  -1   13.09    0.40
  -2   6   1   12.82    0.39
   2  -6  -1   13.01    0.41
  -2  -6   1   13.03    0.41
   2   6  -1   12.68    0.37
  -1  -6   1    0.23    0.05
   1   6  -1    0.25    0.04
   1  -6  -1    0.25    0.05
   1   6  -1    0.23    0.05
  -1   6   1    0.23    0.05
  -1  -6   1    0.20    0.04
   1  -6  -1    0.23    0.04
  -1   6   1    0.18    0.04
   0  -6   1    0.47    0.04
   0  -6  -1    0.31    0.05
   0   6   1    0.48    0.06
   0   6  -1    0.37    0.06
   0  -6  -1    0.41    0.06
   0   6  -1    0.47    0.06
   0   6   1    0.50    0.05
   0  -6   1    0.36    0.06
   1  -6   1    0.00    0.03
  -1   6  -1    0.01    0.04
   1   6   1    0.03    0.02
  -1  -6  -1    0.03    0.04
  -1  -6  -1    0.00    0.04
   1  -6   1    0.04    0.04
   1   6   1   -0.01    0.04
  -1   6  -1    0.07    0.04
   2   6   1    0.31    0.06
   2  -6   1    0.34    0.06
  -2  -6  -1    0.39    0.06
   2   6   1    0.44    0.03
  -2   6  -1    0.37    0.05
   2  -6   1    0.38    0.04
  -2   6  -1    0.34    0.06
  -2  -6  -1    0.32    0.06
   3  -6   1    0.02    0.03
  -3   6  -1    0.02    0.04
  -3  -6  -1    0.07    0.04
   3   6   1    0.05    0.04
   3   6   1   -0.01    0.04
   3  -6   1    0.06    0.05
  -3   6  -1    0.06    0.04
   4   6   1    2.64    0.14
  -4  -6  -1    2.70    0.15
   4  -6   1    2.27    0.14
   4   6   1    2.72    0.14
   4  -6   1    2.75    0.11
  -4   6  -1    2.96    0.15
  -4   6  -1    2.99    0.13
  -5   6  -1    0.04    0.05
   5   6   1    0.04    0.05
   5  -6   1    0.02    0.05
  -5   6  -1    0.13    0.04
   5  -6   1    0.03    0.03
   5   6   1   -0.01    0.05
  -5  -6  -1    0.03    0.06
   6   6   1    1.17    0.11
  -6   6  -1    1.14    0.11
   6  -6   1    1.26    0.12
  -6  -6  -1    1.08    0.10
   6   6   1    1.03    0.10
   7   6   1    0.80    0.10
   7   6   1    0.78    0.09
  -7  -6  -1    0.60    0.09
   7  -6   1    0.76    0.11
  -7   6  -1    0.85    0.11
  -8  -6  -1    0.56    0.09
   8   6   1    0.56    0.09
   8  -6   1    0.74    0.11
  -8   6  -1    0.60    0.10
   8   6   1    0.41    0.08
   9  -6   1    0.37    0.09
  -9  -6  -1    0.38    0.09
   9   6   1    0.25    0.09
  -9   6  -1    0.23    0.08
   9   6   1    0.39    0.08
  10  -6   1    0.88    0.13
 -10  -6  -1    1.16    0.13
 -10   6  -1    0.94    0.12
  10   6   1    0.98    0.13
 -11  -6  -1    0.05    0.08
  11   6   1    0.10    0.08
  11  -6   1    0.02    0.07
 -11   6  -1   -0.03    0.07
 -12  -6  -1    0.61    0.12
 -12   6  -1    0.93    0.13
  12  -6   1    0.76    0.14
  12   6   1    0.61    0.13
 -13  -6  -1    0.38    0.11
 -13   6  -1    0.34    0.10
  13   6   1    0.46    0.13
  13  -6   1    0.43    0.13
 -13   7   1   -0.03    0.08
  13   7  -1    0.06    0.09
  13  -7  -1    0.02    0.09
 -13  -7   1    0.12    0.10
  12   7  -1    0.29    0.10
 -12  -7   1    0.31    0.10
 -12   7   1    0.30    0.10
  12  -7  -1    0.53    0.13
 -11  -7   1    1.18    0.15
  11   7  -1    1.18    0.14
  11  -7  -1    1.07    0.15
 -11   7   1    1.16    0.14
  10  -7  -1    0.01    0.07
 -10  -7   1   -0.05    0.07
 -10   7   1    0.04    0.06
  10   7  -1    0.04    0.05
  10   7  -1    0.08    0.07
  -9   7   1    0.19    0.08
   9  -7  -1    0.20    0.08
   9   7  -1    0.13    0.08
  -9  -7   1    0.16    0.07
   9   7  -1    0.07    0.06
  -8   7   1    0.61    0.10
   8   7  -1    0.48    0.09
   8  -7  -1    0.41    0.09
  -8  -7   1    0.80    0.11
   8   7  -1    0.64    0.09
   7   7  -1    0.56    0.08
   7  -7  -1    0.69    0.11
  -7   7   1    0.65    0.10
   7   7  -1    0.74    0.10
  -7  -7   1    0.58    0.09
   6   7  -1    0.05    0.06
   6  -7  -1    0.08    0.07
  -6   7   1   -0.03    0.05
   6   7  -1   -0.04    0.05
  -6  -7   1    0.06    0.07
   6  -7  -1    0.06    0.04
   5  -7  -1    0.19    0.05
   5  -7  -1    0.20    0.07
   5   7  -1    0.02    0.06
  -5  -7   1    0.14    0.07
  -5   7   1    0.15    0.06
   5   7  -1    0.08    0.06
  -5   7   1    0.18    0.05
  -4   7   1    0.09    0.05
   4  -7  -1    0.17    0.04
  -4   7   1    0.08    0.05
   4   7  -1    0.00    0.05
   4   7  -1    0.14    0.06
  -4  -7   1    0.22    0.06
   4  -7  -1    0.11    0.06
  -3  -7   1    1.01    0.10
   3   7  -1    1.12    0.10
   3  -7  -1    1.24    0.08
   3  -7  -1    1.08    0.10
   3   7  -1    1.38    0.09
  -3   7   1    1.37    0.09
  -3   7   1    1.23    0.09
  -2  -7   1    2.72    0.15
  -2  -7   1    2.41    0.12
   2  -7  -1    2.45    0.15
   2  -7  -1    2.39    0.12
  -2   7   1    2.52    0.13
  -2   7   1    2.49    0.13
   2   7  -1    2.55    0.11
   2   7  -1    2.67    0.14
  -1   7   1    0.20    0.04
   1   7  -1    0.23    0.04
   1  -7  -1    0.26    0.06
  -1  -7   1    0.23    0.06
   1   7  -1    0.28    0.06
   1  -7  -1    0.32    0.05
  -1   7   1    0.17    0.06
  -1  -7   1    0.29    0.05
   0   7   1    2.10    0.12
   0   7  -1    1.99    0.11
   0   7   1    2.18    0.10
   0  -7   1    2.21    0.13
   0  -7  -1    1.91    0.12
   0   7  -1    2.07    0.12
   0  -7   1    1.99    0.10
   0  -7  -1    2.00    0.11
  -1   7  -1    0.19    0.05
  -1  -7  -1    0.18    0.06
  -1   7  -1    0.17    0.05
   1   7   1    0.17    0.04
   1  -7   1    0.16    0.04
   1  -7   1    0.19    0.07
  -1  -7  -1    0.17    0.06
   1   7   1    0.19    0.06
  -2  -7  -1    0.22    0.06
  -2   7  -1    0.19    0.06
   2   7   1    0.18    0.06
  -2   7  -1    0.13    0.05
   2  -7   1    0.07    0.06
  -2  -7  -1    0.05    0.05
  -3   7  -1    1.31    0.10
  -3  -7  -1    1.04    0.10
  -3  -7  -1    1.07    0.10
   3  -7   1    1.29    0.11
   3   7   1    1.48    0.11
  -3   7  -1    1.28    0.10
  -4  -7  -1    1.95    0.13
   4   7   1    1.90    0.13
  -4   7  -1    2.13    0.14
  -4   7  -1    1.91    0.11
   4  -7   1    1.75    0.14
   4   7   1    1.98    0.13
  -5   7  -1    0.15    0.06
  -5  -7  -1    0.10    0.07
  -5   7  -1    0.16    0.06
   5   7   1    0.15    0.06
   5   7   1    0.13    0.06
   5  -7   1    0.16    0.07
   6   7   1    1.12    0.11
   6  -7   1    1.06    0.12
  -6  -7  -1    0.89    0.10
   6   7   1    0.95    0.10
  -6   7  -1    0.92    0.11
   7   7   1    0.30    0.07
   7  -7   1    0.20    0.08
   7   7   1    0.30    0.08
  -7   7  -1    0.23    0.08
  -7  -7  -1    0.20    0.07
  -8  -7  -1    0.59    0.10
   8   7   1    0.62    0.09
   8   7   1    0.66    0.10
   8  -7   1    0.47    0.10
  -8   7  -1    0.50    0.09
   9   7   1    1.87    0.16
  -9   7  -1    1.83    0.15
  -9  -7  -1    1.80    0.15
   9  -7   1    1.50    0.16
   9   7   1    1.96    0.14
  10   7   1   -0.04    0.07
 -10  -7  -1    0.03    0.08
  10  -7   1   -0.10    0.07
  10   7   1    0.03    0.06
 -10   7  -1   -0.09    0.06
 -11  -7  -1   -0.02    0.08
  11  -7   1   -0.02    0.07
  11   7   1    0.06    0.08
 -11   7  -1    0.09    0.08
 -12  -7  -1    0.23    0.10
 -12   7  -1    0.33    0.10
  12  -7   1    0.24    0.11
  12   7   1    0.30    0.11
  12   8  -1    0.08    0.10
 -12   8   1    0.26    0.10
 -12  -8   1    0.15    0.10
  12  -8  -1    0.14    0.11
  11  -8  -1    0.45    0.12
 -11  -8   1    0.67    0.13
 -11   8   1    0.65    0.12
  11   8  -1    0.59    0.12
  10  -8  -1    1.48    0.16
 -10  -8   1    0.86    0.14
 -10   8   1    1.23    0.14
  10   8  -1    1.27    0.14
  10   8  -1    1.19    0.12
  -9   8   1    0.40    0.09
   9   8  -1    0.45    0.09
  -9  -8   1    0.44    0.10
   9  -8  -1    0.36    0.10
   9   8  -1    0.40    0.09
   8   8  -1    4.25    0.21
   8   8  -1    4.17    0.21
  -8  -8   1    4.21    0.23
  -8   8   1    3.96    0.22
   8  -8  -1    4.01    0.23
  -7  -8   1    1.01    0.12
  -7   8   1    1.02    0.11
   7   8  -1    0.91    0.10
   7  -8  -1    0.76    0.11
   7   8  -1    0.89    0.10
   6   8  -1    4.12    0.20
  -6  -8   1    4.06    0.21
   6   8  -1    4.26    0.20
  -6   8   1    4.55    0.22
   6  -8  -1    4.33    0.23
   5   8  -1    0.42    0.08
  -5   8   1    0.29    0.07
  -5   8   1    0.35    0.06
  -5  -8   1    0.45    0.09
   5  -8  -1    0.27    0.09
   5   8  -1    0.34    0.08
  -4   8   1    3.85    0.19
   4  -8  -1    3.93    0.21
  -4  -8   1    3.84    0.20
   4   8  -1    4.01    0.17
   4   8  -1    3.62    0.19
  -4   8   1    3.89    0.18
  -3  -8   1    1.63    0.11
   3  -8  -1    1.49    0.13
  -3   8   1    1.65    0.11
  -3   8   1    1.29    0.11
   3   8  -1    1.42    0.12
  -3  -8   1    1.42    0.12
  -2   8   1    2.19    0.12
   2  -8  -1    2.18    0.11
  -2  -8   1    2.11    0.12
   2   8  -1    2.06    0.13
  -2  -8   1    1.98    0.14
  -2   8   1    2.06    0.13
   2  -8  -1    2.02    0.14
  -1   8   1    0.88    0.09
   1   8  -1    1.03    0.08
   1   8  -1    0.87    0.09
   1  -8  -1    1.06    0.08
   1  -8  -1    0.85    0.10
  -1   8   1    0.93    0.08
  -1  -8   1    0.93    0.10
   0  -8  -1    2.97    0.17
   0   8  -1    2.92    0.14
   0  -8   1    2.86    0.17
   0   8   1    3.29    0.14
   0   8  -1    3.00    0.16
  -1   8  -1    3.91    0.18
  -1  -8  -1    4.51    0.18
  -1   8  -1    4.10    0.18
  -1  -8  -1    4.31    0.20
   1   8   1    4.20    0.19
   1  -8   1    4.28    0.20
  -2  -8  -1    3.38    0.18
   2  -8   1    3.39    0.19
  -2   8  -1    3.69    0.17
  -2  -8  -1    3.44    0.17
   2   8   1    3.63    0.18
  -2   8  -1    3.69    0.17
  -3  -8  -1   -0.01    0.06
   3  -8   1   -0.02    0.06
  -3   8  -1   -0.05    0.05
   3   8   1    0.08    0.06
  -3   8  -1    0.00    0.05
  -3  -8  -1   -0.02    0.06
  -4  -8  -1    3.47    0.19
  -4   8  -1    3.80    0.20
   4   8   1    3.95    0.20
  -4   8  -1    4.15    0.18
   4  -8   1    4.05    0.21
  -5   8  -1   -0.07    0.05
   5   8   1   -0.09    0.05
   5  -8   1    0.02    0.07
   5   8   1    0.04    0.07
  -5  -8  -1    0.08    0.07
   6  -8   1    1.15    0.13
   6   8   1    1.16    0.11
  -6   8  -1    1.51    0.13
   6   8   1    1.41    0.12
  -6  -8  -1    1.24    0.13
   7   8   1    0.00    0.06
  -7  -8  -1   -0.02    0.07
   7  -8   1    0.05    0.07
  -7   8  -1    0.01    0.06
   7   8   1    0.01    0.06
   8   8   1    1.02    0.13
   8  -8   1    0.91    0.13
  -8  -8  -1    1.19    0.13
  -8   8  -1    1.00    0.12
   8   8   1    0.94    0.11
  -9   8  -1   -0.06    0.06
   9  -8   1    0.17    0.09
  -9  -8  -1    0.03    0.08
   9   8   1    0.06    0.07
   9   8   1    0.06    0.06
  10  -8   1    0.02    0.08
  10   8   1    0.01    0.08
  10   8   1    0.07    0.06
 -10  -8  -1    0.25    0.10
 -10   8  -1    0.11    0.08
  11   8   1    0.02    0.09
  11  -8   1    0.06    0.09
 -11  -8  -1   -0.03    0.07
 -11   8  -1    0.10    0.08
 -12  -8  -1   -0.01    0.09
  12   8   1    0.15    0.10
  12   9  -1   -0.04    0.09
  11   9  -1    0.19    0.10
  11  -9  -1    0.38    0.12
 -11   9   1    0.28    0.10
 -11  -9   1    0.15    0.11
 -10  -9   1    1.55    0.17
 -10   9   1    1.55    0.16
  10  -9  -1    1.41    0.17
  10   9  -1    1.40    0.14
  10   9  -1    1.91    0.16
  -9  -9   1    0.30    0.10
   9  -9  -1    0.18    0.10
  -9   9   1    0.38    0.09
   9   9  -1    0.19    0.09
   9   9  -1    0.32    0.08
   8   9  -1    0.33    0.09
  -8   9   1    0.26    0.09
   8   9  -1    0.37    0.09
   8  -9  -1    0.29    0.10
  -8  -9   1    0.34    0.10
  -7   9   1    1.14    0.12
   7  -9  -1    0.89    0.13
   7   9  -1    1.20    0.12
   7   9  -1    0.91    0.11
  -7  -9   1    0.96    0.13
   6  -9  -1    0.06    0.07
  -6  -9   1    0.08    0.08
   6   9  -1    0.04    0.06
   6   9  -1    0.09    0.07
  -6   9   1   -0.02    0.05
  -5   9   1   -0.02    0.05
  -5  -9   1    0.06    0.06
   5   9  -1    0.04    0.06
   5  -9  -1    0.02    0.06
   5   9  -1    0.04    0.05
  -4   9   1    2.37    0.14
  -4  -9   1    2.67    0.17
  -4   9   1    2.64    0.16
   4   9  -1    2.76    0.16
   4  -9  -1    2.98    0.19
  -3   9   1    1.10    0.10
  -3  -9   1    1.00    0.11
   3  -9  -1    0.76    0.11
  -3   9   1    0.91    0.09
   3   9  -1    0.94    0.10
   2  -9  -1    0.02    0.07
   2   9  -1    0.05    0.06
  -2   9   1    0.08    0.05
  -2   9   1    0.04    0.06
  -2  -9   1    0.10    0.07
  -1   9   1    0.56    0.07
   1  -9  -1    0.62    0.10
   1   9  -1    0.40    0.08
  -1   9   1    0.47    0.08
  -1  -9   1    0.44    0.09
   0   9   1    2.00    0.14
   0  -9   1    1.88    0.15
   0  -9  -1    2.01    0.15
   0   9  -1    2.23    0.13
   0   9  -1    2.09    0.14
  -1  -9  -1    0.17    0.07
   1   9   1    0.10    0.07
   1  -9   1    0.04    0.07
  -1  -9  -1    0.07    0.07
  -1   9  -1    0.10    0.06
  -1   9  -1    0.14    0.06
   2  -9   1    0.85    0.11
  -2  -9  -1    0.93    0.11
  -2  -9  -1    0.98    0.10
  -2   9  -1    0.90    0.10
  -2   9  -1    0.99    0.10
   2   9   1    1.01    0.11
   3   9   1    2.53    0.16
  -3  -9  -1    2.92    0.18
  -3   9  -1    3.24    0.16
  -3   9  -1    3.06    0.17
   3  -9   1    2.80    0.19
  -3  -9  -1    3.33    0.17
  -4   9  -1    1.82    0.14
   4  -9   1    2.09    0.16
   4   9   1    1.75    0.14
  -4  -9  -1    1.74    0.15
  -4  -9  -1    2.00    0.14
  -4   9  -1    1.78    0.13
   5  -9   1    0.99    0.13
   5   9   1    1.18    0.12
  -5  -9  -1    1.09    0.12
  -5  -9  -1    1.14    0.11
  -5   9  -1    1.00    0.11
   6   9   1    2.11    0.16
   6  -9   1    2.31    0.17
  -6  -9  -1    1.98    0.16
  -6   9  -1    2.06    0.16
   6   9   1    1.95    0.15
   7   9   1    0.06    0.06
   7  -9   1    0.06    0.08
  -7  -9  -1    0.08    0.08
   7   9   1    0.11    0.08
  -7   9  -1    0.12    0.07
  -8  -9  -1    0.89    0.13
   8   9   1    0.91    0.12
  -8   9  -1    0.86    0.12
   8   9   1    0.94    0.13
   8  -9   1    0.90    0.14
   9   9   1    0.03    0.07
   9   9   1   -0.05    0.08
  -9  -9  -1    0.04    0.08
   9  -9   1    0.05    0.09
  -9   9  -1    0.03    0.06
 -10  -9  -1    0.14    0.09
  10   9   1   -0.16    0.08
  10  -9   1    0.22    0.11
  10   9   1   -0.02    0.07
 -10   9  -1    0.10    0.08
 -11   9  -1    0.05    0.09
  11  -9   1   -0.04    0.10
 -11  -9  -1    0.08    0.10
  11   9   1    0.06    0.10
  11  10  -1   -0.06    0.10
  11  10  -1   -0.02    0.07
 -10 -10   1    0.50    0.13
 -10  10   1    0.44    0.11
  10  10  -1    0.71    0.12
  10  10  -1    0.82    0.12
  10 -10  -1    0.73    0.14
  -9 -10   1    0.77    0.14
   9 -10  -1    0.84    0.14
   9  10  -1    0.93    0.12
  -9  10   1    1.06    0.14
   8  10  -1    0.19    0.08
  -8 -10   1   -0.01    0.08
   8 -10  -1    0.10    0.08
  -8  10   1    0.24    0.09
  -7 -10   1    0.26    0.10
   7  10  -1    0.49    0.09
  -7  10   1    0.39    0.09
   7 -10  -1    0.59    0.12
   6 -10  -1    0.31    0.10
   6  10  -1    0.32    0.08
  -6  10   1    0.38    0.09
  -6 -10   1    0.33    0.09
  -5 -10   1    4.21    0.23
  -5  10   1    4.42    0.22
   5  10  -1    4.34    0.22
   5 -10  -1    4.26    0.24
  -4  10   1    0.24    0.07
   4  10  -1    0.15    0.07
  -4  10   1    0.26    0.07
  -4 -10   1    0.16    0.08
   4 -10  -1    0.20    0.09
  -3  10   1    1.09    0.11
  -3  10   1    1.19    0.11
   3  10  -1    1.07    0.11
  -3 -10   1    0.94    0.12
   3 -10  -1    0.93    0.12
  -2  10   1    1.73    0.12
  -2  10   1    1.52    0.13
   2 -10  -1    1.69    0.15
   2  10  -1    1.54    0.13
  -2 -10   1    1.76    0.15
  -1  10   1    0.02    0.06
   1 -10  -1    0.09    0.07
  -1 -10   1    0.11    0.08
   1  10  -1    0.17    0.07
   0  10   1    0.12    0.07
   0  10  -1    0.06    0.06
   0 -10  -1    0.15    0.07
   0 -10   1    0.13    0.07
  -1  10  -1    0.15    0.06
  -1  10  -1    0.06    0.05
  -1 -10  -1    0.06    0.07
   1 -10   1    0.04    0.07
   1  10   1   -0.02    0.06
  -2  10  -1    0.31    0.07
   2 -10   1    0.09    0.08
  -2 -10  -1    0.18    0.08
  -2  10  -1    0.20    0.07
   2  10   1    0.21    0.08
  -3  10  -1    0.28    0.07
   3 -10   1    0.18    0.09
  -3  10  -1    0.23    0.07
  -3 -10  -1    0.22    0.09
   3  10   1    0.17    0.08
   4 -10   1    0.57    0.11
  -4 -10  -1    0.56    0.10
  -4  10  -1    0.56    0.09
  -4  10  -1    0.68    0.10
   4  10   1    0.57    0.10
  -4 -10  -1    0.46    0.10
  -5  10  -1    2.32    0.16
   5 -10   1    2.12    0.18
  -5 -10  -1    1.95    0.17
  -5 -10  -1    2.24    0.16
   5  10   1    1.65    0.15
  -6  10  -1    1.98    0.15
   6  10   1    1.74    0.15
  -6 -10  -1    2.09    0.16
   6 -10   1    1.74    0.17
  -6 -10  -1    1.79    0.17
  -7 -10  -1    1.96    0.17
   7  10   1    1.87    0.16
   7 -10   1    1.89    0.18
  -7  10  -1    1.79    0.16
  -8 -10  -1    0.65    0.13
  -8  10  -1    0.78    0.12
   8 -10   1    0.70    0.14
   8  10   1    0.66    0.12
   8  10   1    0.58    0.11
  -9 -10  -1    0.12    0.09
   9  10   1    0.12    0.10
   9 -10   1    0.02    0.09
   9  10   1    0.14    0.08
  -9  10  -1    0.13    0.08
  10 -10   1    0.01    0.10
  10  10   1    0.19    0.08
  10  10   1    0.21    0.12
 -10  10  -1    0.03    0.08
 -10 -10  -1    0.09    0.11
  10  11  -1    0.15    0.09
   9  11  -1    0.66    0.12
   9 -11  -1    0.36    0.12
  -9  11   1    0.39    0.11
  -9 -11   1    0.55    0.13
  -8 -11   1   -0.02    0.09
   8 -11  -1    0.15    0.10
   8  11  -1    0.14    0.08
  -8  11   1    0.10    0.08
  -7  11   1    0.03    0.06
  -7 -11   1    0.07    0.09
   7  11  -1    0.00    0.07
   7 -11  -1    0.05    0.09
   6 -11  -1    0.32    0.11
   6  11  -1    0.57    0.10
  -6  11   1    0.56    0.10
  -6 -11   1    0.30    0.11
  -5  11   1    0.53    0.09
   5 -11  -1    0.39    0.11
  -5 -11   1    0.34    0.10
   5  11  -1    0.42    0.10
   4 -11  -1    0.09    0.08
  -4  11   1    0.23    0.07
   4  11  -1    0.19    0.08
  -4 -11   1    0.12    0.08
   3  11  -1   -0.04    0.06
  -3  11   1    0.08    0.06
  -3 -11   1    0.20    0.09
   3 -11  -1    0.01    0.08
  -3  11   1    0.12    0.07
   2 -11  -1    0.99    0.13
  -2  11   1    0.80    0.11
  -2 -11   1    0.92    0.12
   2  11  -1    0.70    0.11
  -1  11   1    0.40    0.09
   1 -11  -1    0.50    0.11
   1  11  -1    0.48    0.09
  -1 -11   1    0.43    0.10
   0 -11   1    0.20    0.09
   0 -11  -1    0.17    0.09
   0  11   1    0.17    0.07
   0  11  -1    0.15    0.07
   1  11   1    0.84    0.11
   1 -11   1    0.84    0.13
  -1  11  -1    0.80    0.10
  -1 -11  -1    0.82    0.12
   2 -11   1   -0.05    0.08
   2  11   1   -0.01    0.06
  -2  11  -1   -0.05    0.06
  -2  11  -1   -0.01    0.05
  -2 -11  -1    0.07    0.08
  -3  11  -1    0.47    0.09
  -3 -11  -1    0.42    0.11
  -3  11  -1    0.43    0.08
   3 -11   1    0.66    0.13
   3  11   1    0.56    0.10
  -4  11  -1    0.18    0.07
   4  11   1    0.19    0.08
   4 -11   1    0.14    0.08
  -4 -11  -1    0.14    0.09
   5 -11   1    0.00    0.08
   5  11   1    0.03    0.07
  -5  11  -1    0.13    0.06
  -5 -11  -1   -0.03    0.08
  -6  11  -1   -0.03    0.06
  -6 -11  -1    0.04    0.09
   6 -11   1    0.17    0.10
   6  11   1    0.08    0.07
  -7 -11  -1    0.02    0.09
   7  11   1   -0.09    0.06
   7 -11   1    0.04    0.09
  -7  11  -1    0.05    0.06
   8 -11   1    0.30    0.12
   8  11   1    0.32    0.10
  -8  11  -1    0.35    0.10
  -8 -11  -1    0.21    0.11
   9  11   1    0.41    0.10
  -9 -11  -1    0.28    0.12
   8  12  -1    0.03    0.08
  -8  12   1   -0.01    0.08
   8 -12  -1    0.14    0.10
  -7 -12   1    0.05    0.09
  -7  12   1    0.16    0.08
   7 -12  -1    0.10    0.10
   7  12  -1    0.02    0.07
   6  12  -1    0.05    0.07
  -6 -12   1   -0.04    0.09
  -6  12   1    0.10    0.07
   6 -12  -1   -0.08    0.09
   5 -12  -1    0.66    0.13
  -5 -12   1    0.78    0.14
   5  12  -1    0.71    0.12
  -5  12   1    0.73    0.11
  -4 -12   1    0.19    0.09
   4  12  -1    0.14    0.08
   4 -12  -1    0.25    0.11
  -3  12   1   -0.06    0.07
  -3 -12   1    0.12    0.09
   3 -12  -1    0.09    0.09
   3  12  -1    0.14    0.07
  -2 -12   1    0.08    0.08
   2  12  -1   -0.01    0.06
  -2  12   1    0.08    0.08
   2 -12  -1   -0.01    0.07
  -1  12   1    0.71    0.11
   1  12  -1    0.69    0.11
  -1 -12   1    0.79    0.13
   1 -12  -1    0.90    0.14
   0 -12   1    0.67    0.12
   0  12   1    0.53    0.10
   0  12  -1    0.61    0.10
   0 -12  -1    0.75    0.12
  -1  12  -1   -0.06    0.06
   1  12   1   -0.04    0.07
  -1 -12  -1   -0.01    0.07
   1 -12   1    0.00    0.08
  -2  12  -1    0.04    0.07
   2 -12   1    0.01    0.08
  -2 -12  -1   -0.08    0.07
   2  12   1    0.11    0.08
  -3  12  -1    0.35    0.09
   3  12   1    0.38    0.10
  -3 -12  -1    0.24    0.10
   3 -12   1    0.38    0.11
   4 -12   1    0.06    0.09
  -4 -12  -1    0.11    0.09
  -4  12  -1    0.07    0.06
   4  12   1    0.00    0.07
   5  12   1    0.13    0.08
  -5 -12  -1    0.18    0.10
  -5  12  -1    0.17    0.08
   5 -12   1    0.18    0.11
   6  12   1    0.37    0.10
   6 -12   1    0.31    0.12
  -6 -12  -1    0.14    0.11
  -6  12  -1    0.40    0.10
  -7  12  -1    0.11    0.08
  -7 -12  -1    0.00    0.10
   7  12   1    0.12    0.09
   7 -12   1    0.09    0.10
  -6  13   1    0.28    0.10
   6 -13  -1    0.18    0.12
   5 -13  -1    0.43    0.13
   5  13  -1    0.31    0.10
  -5 -13   1    0.62    0.14
  -4 -13   1   -0.11    0.08
   4 -13  -1    0.07    0.10
   4  13  -1    0.03    0.08
   3 -13  -1    0.21    0.11
   3  13  -1   -0.01    0.07
  -3 -13   1    0.12    0.10
  -2  13   1    0.15    0.08
   2 -13  -1    0.06    0.09
  -2 -13   1    0.04    0.09
   2  13  -1    0.08    0.08
  -1 -13   1    0.06    0.09
   1  13  -1    0.17    0.09
  -1  13   1    0.18    0.09
   1 -13  -1    0.12    0.11
   0  13   1    0.03    0.08
   0 -13   1    0.01    0.09
   0 -13  -1    0.06    0.10
   0  13  -1   -0.01    0.08
  -1 -13  -1    0.13    0.10
  -1  13  -1    0.31    0.10
   1 -13   1    0.20    0.11
   1  13   1    0.18    0.09
  -2  13  -1    0.02    0.07
   2  13   1    0.06    0.08
  -2 -13  -1    0.11    0.10
   2 -13   1   -0.02    0.08
   3  13   1    0.29    0.10
  -3 -13  -1    0.38    0.12
   3 -13   1    0.36    0.13
   4 -13   1    0.28    0.11
   4  13   1    0.12    0.09
  -4 -13  -1    0.23    0.10
   5 -13   1    0.11    0.11
  -5 -13  -1    0.13    0.11
  -5  13  -1    0.27    0.09
   2 -14  -1   -0.06    0.10
  -2  14   1   -0.05    0.09
  -1  14   1    0.08    0.10
   1  14  -1    0.05    0.09
   1 -14  -1    0.06    0.11
   0 -14  -1    0.02    0.11
   0  14  -1   -0.11    0.08
   0  14   1    0.02    0.09
  -1 -14  -1   -0.05    0.10
  -1  14  -1    0.04    0.09
  -2  14  -1    0.14    0.09
 -15   0   2    0.04    0.06
  15   0  -2    0.01    0.06
 -14   0   2    0.31    0.09
  14   0  -2    0.26    0.08
 -13   0   2    0.06    0.06
  13   0  -2   -0.09    0.05
  12   0  -2   -0.04    0.05
 -12   0   2    0.06    0.06
 -11   0   2    0.02    0.05
 -11   0   2   -0.03    0.05
  11   0  -2   -0.04    0.05
 -10   0   2    3.45    0.16
  10   0  -2    3.49    0.18
 -10   0   2    3.15    0.18
   9   0  -2   -0.03    0.04
  -9   0   2    0.06    0.05
  -9   0   2    0.03    0.04
  -8   0   2    0.05    0.04
   8   0  -2    0.02    0.04
  -8   0   2    0.03    0.04
   7   0  -2   -0.01    0.02
  -7   0   2   -0.06    0.03
  -7   0   2    0.07    0.04
   7   0  -2    0.04    0.04
  -6   0   2   69.67    1.90
   6   0  -2   74.17    1.82
   6   0  -2   69.22    1.80
  -5   0   2   -0.01    0.02
   5   0  -2    0.00    0.03
   5   0  -2    0.01    0.01
   4   0  -2 1000.00   24.58
  -3   0   2    0.06    0.02
   3   0  -2    0.05    0.02
   3   0  -2    0.05    0.03
  -3   0   2    0.02    0.02
  -2   0   2   29.00    0.77
   2   0  -2   28.14    0.74
  -2   0   2   28.70    0.75
  -1   0   2    0.00    0.01
  -1   0   2    0.01    0.01
   1   0  -2    0.00    0.01
   0   0   2  109.51    2.83
   0   0   2  108.81    2.86
   0   0  -2  105.12    2.68
   0   0   2  108.92    2.77
   1   0   2    0.02    0.02
   1   0   2    0.01    0.02
   1   0   2    0.04    0.02
   1   0   2    0.00    0.02
   2   0   2   81.73    2.07
   2   0   2   78.77    2.10
   2   0   2   82.47    2.01
   2   0   2   79.17    2.14
   3   0   2    0.01    0.03
   3   0   2   -0.03    0.02
   3   0   2    0.01    0.03
   3   0   2    0.02    0.03
   4   0   2    0.03    0.03
   4   0   2    0.06    0.03
  -4   0  -2    0.08    0.03
   4   0   2    0.09    0.04
  -5   0  -2    0.04    0.03
   5   0   2   -0.04    0.03
   5   0   2   -0.03    0.03
   5   0   2    0.01    0.04
   6   0   2    9.71    0.34
   6   0   2   10.41    0.30
   6   0   2    9.79    0.32
  -6   0  -2   10.28    0.32
   7   0   2   -0.01    0.04
   7   0   2   -0.01    0.05
  -7   0  -2   -0.05    0.04
   7   0   2    0.01    0.03
   8   0   2    8.26    0.32
  -8   0  -2    8.68    0.29
   8   0   2    8.16    0.30
  -9   0  -2    0.02    0.06
  -9   0  -2   -0.02    0.05
   9   0   2    0.09    0.06
 -10   0  -2    1.43    0.13
  10   0   2    1.58    0.13
  11   0   2   -0.03    0.05
 -11   0  -2   -0.08    0.05
 -12   0  -2    1.06    0.13
  12   0   2    1.09    0.12
  13   0   2   -0.07    0.06
 -13   0  -2    0.01    0.08
  14   0   2    0.02    0.07
 -14   0  -2    0.03    0.08
 -15  -1   2    1.16    0.15
  15   1  -2    0.99    0.13
 -15   1   2    1.13    0.15
  15  -1  -2    1.09    0.14
 -14   1   2    0.39    0.10
 -14  -1   2    0.38    0.09
  14   1  -2    0.33    0.09
  14  -1  -2    0.28    0.08
  13  -1  -2   -0.02    0.05
 -13  -1   2   -0.02    0.06
 -13   1   2    0.05    0.06
  13   1  -2    0.02    0.06
 -13   1   2    0.03    0.06
 -12   1   2    0.26    0.08
 -12  -1   2    0.21    0.07
 -12   1   2    0.13    0.07
  12  -1  -2    0.30    0.08
  12   1  -2    0.22    0.07
  11   1  -2    2.02    0.14
 -11  -1   2    1.77    0.14
 -11   1   2    1.66    0.14
 -11   1   2    2.00    0.14
  11  -1  -2    1.85    0.13
  10  -1  -2   -0.05    0.04
  10   1  -2    0.07    0.06
  10  -1  -2   -0.03    0.05
 -10   1   2    0.01    0.05
 -10  -1   2    0.08    0.05
 -10  -1   2    0.04    0.06
  -9   1   2    0.33    0.06
   9  -1  -2    0.17    0.06
  -9  -1   2    0.33    0.07
   9   1  -2    0.16    0.06
  -9  -1   2    0.26    0.05
   9  -1  -2    0.21    0.07
  -8  -1   2    0.70    0.06
   8  -1  -2    0.65    0.08
   8  -1  -2    0.55    0.07
  -8  -1   2    0.64    0.08
  -8   1   2    0.59    0.07
   8   1  -2    0.60    0.05
   8   1  -2    0.66    0.08
  -7  -1   2    0.07    0.03
   7  -1  -2    0.03    0.04
   7   1  -2   -0.02    0.04
   7  -1  -2   -0.04    0.03
  -7  -1   2   -0.01    0.04
   7   1  -2   -0.01    0.02
  -7   1   2    0.03    0.04
  -6  -1   2    3.29    0.13
  -6   1   2    3.28    0.14
   6  -1  -2    3.35    0.15
   6   1  -2    3.30    0.11
   6   1  -2    3.22    0.14
  -6  -1   2    3.05    0.14
   6  -1  -2    3.23    0.14
  -5   1   2    0.14    0.03
   5   1  -2    0.14    0.03
  -5  -1   2    0.15    0.03
  -5  -1   2    0.09    0.03
   5  -1  -2    0.15    0.03
   5   1  -2    0.11    0.04
   5  -1  -2    0.15    0.04
  -4  -1   2   34.05    0.91
  -4   1   2   33.79    0.93
   4   1  -2   34.20    0.89
   4  -1  -2   33.81    0.88
  -4  -1   2   34.94    0.92
   4   1  -2   33.73    0.88
   4  -1  -2   34.15    0.92
   3   1  -2  369.58    9.71
  -3   1   2  401.71    9.84
  -3  -1   2  369.23    9.83
   3  -1  -2  380.37    9.84
  -3   1   2  389.69   10.03
   3   1  -2  387.12    9.42
  -3  -1   2  383.93   10.03
   3  -1  -2  376.59    9.41
  -2  -1   2   13.99    0.38
   2   1  -2   13.77    0.36
  -2  -1   2   14.23    0.39
  -2   1   2   14.12    0.39
  -2   1   2   14.11    0.37
   2   1  -2   14.27    0.38
   2  -1  -2   13.88    0.38
   2  -1  -2   13.89    0.37
  -1   1   2    6.29    0.18
   1  -1  -2    6.30    0.17
  -1  -1   2    6.14    0.18
   1   1  -2    6.22    0.16
   1   1  -2    6.14    0.18
  -1  -1   2    6.02    0.18
   1  -1  -2    6.14    0.17
  -1   1   2    6.33    0.18
   0  -1  -2   34.55    0.91
   0   1  -2   34.17    0.90
   0  -1  -2   35.76    0.88
   0  -1   2   34.54    0.94
   0   1  -2   34.42    0.87
   0  -1   2   34.15    0.91
   0   1   2   35.66    0.93
   0   1   2   34.35    0.90
   1  -1   2    3.51    0.12
   1   1   2    3.56    0.11
   1  -1   2    3.56    0.13
   1   1   2    3.68    0.12
  -1  -1  -2    3.71    0.11
  -1   1  -2    3.54    0.12
   1  -1   2    3.36    0.10
   1   1   2    3.52    0.12
   2  -1   2    0.42    0.04
   2   1   2    0.42    0.04
  -2  -1  -2    0.46    0.04
   2   1   2    0.45    0.05
   2  -1   2    0.38    0.05
   2  -1   2    0.45    0.04
   2   1   2    0.35    0.03
   2  -1   2    0.44    0.04
   3  -1   2    3.70    0.14
   3   1   2    3.57    0.14
   3  -1   2    3.97    0.13
   3  -1   2    3.91    0.13
   3  -1   2    3.75    0.15
  -3  -1  -2    3.76    0.14
   3   1   2    3.75    0.13
   3   1   2    3.78    0.13
  -4   1  -2    4.53    0.17
   4  -1   2    4.39    0.17
   4   1   2    4.47    0.17
  -4  -1  -2    4.29    0.15
   4  -1   2    4.61    0.16
  -4  -1  -2    4.46    0.17
   4  -1   2    4.88    0.15
   4   1   2    4.57    0.16
   5  -1   2   19.05    0.57
   5   1   2   20.15    0.55
   5   1   2   19.66    0.55
  -5  -1  -2   20.02    0.55
   5  -1   2   19.35    0.54
  -5   1  -2   19.04    0.57
   5  -1   2   19.81    0.53
  -5  -1  -2   19.38    0.57
   6   1   2    7.15    0.25
   6  -1   2    6.97    0.22
  -6  -1  -2    7.26    0.23
  -6  -1  -2    6.67    0.25
   6  -1   2    6.75    0.24
   6  -1   2    6.72    0.26
   6   1   2    7.31    0.23
  -6   1  -2    6.92    0.25
  -7  -1  -2    0.00    0.04
   7   1   2    0.03    0.04
   7  -1   2   -0.03    0.03
  -7  -1  -2   -0.02    0.04
   7  -1   2   -0.01    0.04
   7   1   2   -0.04    0.05
  -7   1  -2    0.09    0.05
   7  -1   2    0.02    0.04
  -8   1  -2    1.61    0.12
   8  -1   2    1.27    0.11
  -8  -1  -2    1.69    0.12
   8   1   2    1.63    0.12
  -8  -1  -2    1.44    0.10
   8  -1   2    1.37    0.12
  -9   1  -2    0.18    0.06
   9  -1   2    0.16    0.07
   9   1   2    0.20    0.07
   9  -1   2    0.22    0.07
  -9  -1  -2    0.21    0.08
 -10  -1  -2    0.37    0.09
  10   1   2    0.34    0.08
  10  -1   2    0.35    0.08
  10  -1   2    0.22    0.08
 -10   1  -2    0.34    0.07
 -11  -1  -2    0.16    0.07
 -11   1  -2    0.02    0.06
  11  -1   2    0.00    0.06
  11   1   2    0.07    0.07
  12   1   2    0.13    0.06
  12  -1   2    0.13    0.07
 -12  -1  -2   -0.01    0.06
 -12   1  -2    0.05    0.07
 -13  -1  -2    0.25    0.09
  13   1   2    0.13    0.07
 -13   1  -2    0.14    0.08
  13  -1   2    0.29    0.08
  14  -1   2    0.12    0.07
 -14   1  -2   -0.07    0.08
  14   1   2    0.12    0.08
 -14  -1  -2    0.00    0.09
  15   2  -2    0.13    0.08
 -15  -2   2   -0.01    0.08
 -15   2   2    0.04    0.08
  15  -2  -2    0.11    0.08
 -14   2   2    0.11    0.07
 -14  -2   2    0.06    0.07
  14   2  -2   -0.03    0.05
 -14   2   2   -0.10    0.07
  14  -2  -2    0.02    0.06
  13  -2  -2   -0.04    0.05
 -13  -2   2    0.14    0.07
 -13   2   2    0.05    0.07
 -13   2   2    0.05    0.06
  13   2  -2    0.06    0.06
 -12  -2   2   -0.06    0.05
  12  -2  -2    0.02    0.05
  12   2  -2    0.11    0.07
 -12   2   2    0.03    0.06
  12  -2  -2   -0.02    0.06
  11  -2  -2    0.40    0.08
  11   2  -2    0.46    0.09
 -11   2   2    0.30    0.08
 -11  -2   2    0.48    0.09
  11  -2  -2    0.45    0.09
 -10  -2   2    1.09    0.11
  10  -2  -2    1.10    0.12
 -10   2   2    1.30    0.11
  10   2  -2    1.14    0.12
  10  -2  -2    1.13    0.10
   9  -2  -2    2.52    0.16
   9   2  -2    2.78    0.16
   9  -2  -2    3.00    0.15
  -9  -2   2    2.85    0.13
  -9  -2   2    2.67    0.15
  -9   2   2    2.17    0.14
   8   2  -2    4.24    0.19
  -8  -2   2    4.29    0.19
   8  -2  -2    4.36    0.20
   8  -2  -2    4.45    0.18
  -8   2   2    4.31    0.19
  -8  -2   2    4.19    0.16
   8   2  -2    4.43    0.16
   7  -2  -2   16.14    0.46
  -7  -2   2   16.23    0.49
   7  -2  -2   15.53    0.49
   7   2  -2   15.72    0.47
  -7  -2   2   16.41    0.46
  -7   2   2   16.15    0.49
   7   2  -2   16.27    0.45
  -6  -2   2   59.17    1.56
  -6   2   2   56.85    1.58
  -6  -2   2   59.32    1.56
   6  -2  -2   57.54    1.56
   6   2  -2   58.84    1.50
   6   2  -2   57.12    1.51
   6  -2  -2   57.75    1.48
  -5  -2   2   23.66    0.63
  -5   2   2   22.76    0.65
   5  -2  -2   22.16    0.65
   5  -2  -2   22.59    0.61
   5   2  -2   22.82    0.62
   5   2  -2   23.48    0.62
  -5  -2   2   23.33    0.64
  -4  -2   2   12.16    0.36
   4   2  -2   12.29    0.34
  -4   2   2   12.20    0.37
  -4  -2   2   12.42    0.35
   4  -2  -2   12.22    0.34
   4  -2  -2   12.04    0.36
   4   2  -2   12.30    0.35
  -4   2   2   12.65    0.33
   3   2  -2   59.80    1.50
   3  -2  -2   59.94    1.57
  -3  -2   2   58.26    1.57
  -3  -2   2   59.66    1.59
  -3   2   2   61.30    1.54
   3  -2  -2   58.77    1.50
  -3   2   2   60.25    1.60
   3   2  -2   60.23    1.54
  -2  -2   2  459.47   11.66
  -2  -2   2  459.19   11.90
   2   2  -2  450.47   11.51
   2  -2  -2  451.20   11.66
   2   2  -2  443.23   11.16
   2  -2  -2  431.11   11.14
  -2   2   2  466.53   11.89
  -2   2   2  463.92   11.53
   1   2  -2   87.89    2.17
  -1  -2   2   85.96    2.32
  -1   2   2   89.24    2.31
   1  -2  -2   88.67    2.27
  -1  -2   2   86.68    2.27
   1   2  -2   85.59    2.24
  -1   2   2   88.97    2.24
   1  -2  -2   86.28    2.17
   0  -2   2  137.32    3.54
   0  -2  -2  138.73    3.39
   0   2   2  134.94    3.60
   0   2   2  136.68    3.50
   0  -2   2  136.67    3.61
   0   2  -2  134.13    3.49
   0  -2  -2  138.36    3.53
   1   2   2   22.22    0.59
   1  -2   2   19.98    0.59
   1  -2   2   21.26    0.61
   1   2   2   22.54    0.59
  -1  -2  -2   22.54    0.59
   1   2   2   22.25    0.57
   1  -2   2   22.23    0.55
  -1   2  -2   22.05    0.58
   2  -2   2    0.86    0.06
   2   2   2    1.10    0.07
  -2  -2  -2    1.10    0.06
   2   2   2    1.04    0.05
  -2   2  -2    1.08    0.06
   2  -2   2    1.09    0.05
   2   2   2    1.08    0.07
   2  -2   2    1.00    0.07
   3  -2   2    1.37    0.07
  -3   2  -2    1.39    0.06
   3  -2   2    1.32    0.08
   3   2   2    1.31    0.08
  -3   2  -2    1.33    0.08
  -3  -2  -2    1.41    0.07
   3   2   2    1.26    0.08
  -4   2  -2    5.29    0.17
  -4  -2  -2    5.30    0.19
   4   2   2    4.91    0.19
   4   2   2    5.32    0.18
  -4   2  -2    5.67    0.20
  -4  -2  -2    5.20    0.16
   4  -2   2    5.20    0.17
   4  -2   2    5.18    0.20
   5   2   2    4.88    0.19
   5   2   2    5.02    0.18
  -5  -2  -2    4.96    0.16
   5  -2   2    5.02    0.20
  -5  -2  -2    5.03    0.19
   5  -2   2    4.95    0.18
  -5   2  -2    4.95    0.16
  -5   2  -2    4.67    0.19
   6  -2   2    0.20    0.05
   6   2   2    0.25    0.06
  -6  -2  -2    0.16    0.05
  -6   2  -2    0.23    0.04
   6   2   2    0.19    0.05
  -6  -2  -2    0.24    0.04
   6  -2   2    0.22    0.06
  -6   2  -2    0.12    0.05
   7   2   2   -0.02    0.04
   7  -2   2    0.01    0.05
  -7  -2  -2    0.05    0.04
  -7   2  -2    0.04    0.05
   7   2   2    0.04    0.05
   7  -2   2    0.12    0.06
  -7  -2  -2    0.10    0.04
   8  -2   2    0.13    0.06
   8   2   2    0.21    0.06
  -8  -2  -2    0.18    0.07
   8   2   2    0.13    0.06
  -8   2  -2    0.14    0.06
   8  -2   2    0.16    0.06
   9  -2   2    1.50    0.12
   9   2   2    1.49    0.13
   9  -2   2    1.45    0.13
  -9  -2  -2    1.74    0.14
  -9   2  -2    1.46    0.12
  10  -2   2   -0.08    0.04
  10  -2   2   -0.08    0.04
 -10   2  -2   -0.02    0.05
  10   2   2   -0.09    0.05
 -10  -2  -2   -0.01    0.05
 -11   2  -2    0.02    0.06
  11  -2   2   -0.01    0.05
  11   2   2    0.00    0.07
 -11  -2  -2    0.12    0.07
  11  -2   2    0.08    0.06
 -12  -2  -2    0.11    0.07
  12  -2   2    0.01    0.06
  12  -2   2    0.07    0.07
 -12   2  -2    0.16    0.08
  12   2   2    0.10    0.07
 -13   2  -2    0.09    0.08
  13  -2   2    0.08    0.06
 -13  -2  -2    0.11    0.09
  13   2   2   -0.01    0.06
 -14  -2  -2   -0.06    0.08
 -14   2  -2    0.08    0.09
  14   2   2    0.07    0.07
  14  -2   2    0.32    0.08
 -15  -3   2    0.06    0.08
  15  -3  -2   -0.01    0.05
 -15   3   2    0.06    0.08
  15   3  -2    0.01    0.07
  14  -3  -2    0.28    0.08
 -14  -3   2    0.13    0.08
  14   3  -2    0.12    0.09
 -14   3   2    0.23    0.09
  13   3  -2    0.31    0.09
 -13  -3   2    0.19    0.07
  13  -3  -2    0.28    0.08
  13  -3  -2    0.30    0.10
 -13   3   2    0.24    0.09
 -12  -3   2    0.06    0.07
  12  -3  -2    0.08    0.06
  12  -3  -2    0.01    0.06
  12   3  -2    0.10    0.07
 -12   3   2   -0.01    0.06
  11   3  -2    0.11    0.07
  11  -3  -2    0.12    0.06
 -11   3   2    0.06    0.06
 -11  -3   2    0.17    0.06
  11  -3  -2    0.13    0.07
  10   3  -2    0.27    0.08
 -10  -3   2    0.07    0.06
 -10   3   2    0.10    0.07
  10  -3  -2    0.22    0.06
  10  -3  -2    0.14    0.07
  -9   3   2    1.51    0.12
   9  -3  -2    1.58    0.11
  -9  -3   2    1.38    0.11
   9   3  -2    1.31    0.12
   9   3  -2    1.42    0.09
   9  -3  -2    1.16    0.12
   8   3  -2    0.06    0.04
   8   3  -2    0.00    0.05
  -8  -3   2    0.03    0.04
   8  -3  -2    0.02    0.05
  -8   3   2    0.09    0.05
   8  -3  -2    0.03    0.05
  -8  -3   2    0.03    0.05
   7   3  -2    0.93    0.09
  -7   3   2    0.89    0.08
   7  -3  -2    1.09    0.08
   7   3  -2    0.98    0.07
   7  -3  -2    0.95    0.09
  -7  -3   2    0.99    0.07
  -7  -3   2    0.91    0.08
   6  -3  -2   30.97    0.86
   6  -3  -2   30.33    0.81
   6   3  -2   30.06    0.82
  -6   3   2   31.06    0.87
   6   3  -2   30.19    0.82
  -6  -3   2   30.50    0.83
  -6  -3   2   30.95    0.86
   5   3  -2   23.65    0.65
   5  -3  -2   23.69    0.68
  -5   3   2   24.17    0.68
  -5  -3   2   23.70    0.67
   5  -3  -2   23.69    0.63
  -5  -3   2   23.65    0.65
  -5   3   2   24.56    0.62
   5   3  -2   23.51    0.64
   4  -3  -2   31.10    0.81
   4   3  -2   31.52    0.83
  -4   3   2   31.16    0.87
  -4   3   2   32.13    0.81
  -4  -3   2   31.23    0.84
   4   3  -2   30.49    0.81
   4  -3  -2   31.35    0.86
  -4  -3   2   30.20    0.85
   3  -3  -2   13.43    0.39
   3   3  -2   13.29    0.36
  -3  -3   2   13.51    0.38
  -3  -3   2   13.11    0.38
  -3   3   2   13.72    0.36
  -3   3   2   12.71    0.39
   3   3  -2   13.11    0.38
   3  -3  -2   12.94    0.36
  -2  -3   2  147.76    3.85
  -2  -3   2  144.11    3.78
   2   3  -2  147.10    3.61
  -2   3   2  147.58    3.73
   2   3  -2  144.17    3.73
   2  -3  -2  141.94    3.61
   2  -3  -2  147.79    3.78
  -2   3   2  146.79    3.85
   1   3  -2  107.84    2.86
  -1   3   2  113.16    2.95
   1   3  -2  113.62    2.77
  -1  -3   2  110.45    2.95
   1  -3  -2  110.61    2.77
  -1   3   2  111.08    2.86
  -1  -3   2  109.60    2.90
   1  -3  -2  115.77    2.90
   0   3   2   96.27    2.49
   0  -3  -2   98.26    2.51
   0   3   2   96.46    2.55
   0  -3  -2   94.99    2.41
   0   3  -2   95.85    2.48
   0  -3   2   97.47    2.52
   0  -3   2   97.33    2.57
   1  -3   2    1.05    0.07
  -1  -3  -2    0.90    0.07
   1   3   2    0.89    0.04
  -1   3  -2    0.97    0.06
   1   3   2    0.98    0.07
   1  -3   2    0.95    0.06
  -1  -3  -2    0.96    0.06
   2   3   2   33.59    0.90
   2  -3   2   34.70    0.94
   2  -3   2   35.10    0.96
   2   3   2   34.54    0.92
  -2  -3  -2   34.78    0.93
  -2   3  -2   34.45    0.91
   3  -3   2    8.59    0.29
  -3   3  -2    9.07    0.26
  -3   3  -2    9.03    0.30
  -3  -3  -2    9.03    0.28
   3  -3   2    9.47    0.25
   3   3   2    8.40    0.28
   3   3   2    9.09    0.28
  -4  -3  -2    3.83    0.15
   4   3   2    3.65    0.16
   4  -3   2    3.88    0.14
   4  -3   2    3.59    0.16
  -4  -3  -2    3.84    0.11
  -4   3  -2    3.98    0.13
   4   3   2    3.72    0.15
  -4   3  -2    3.60    0.16
  -5   3  -2   -0.02    0.04
  -5   3  -2    0.03    0.03
   5  -3   2    0.00    0.04
  -5  -3  -2    0.03    0.02
   5  -3   2    0.04    0.04
   5   3   2    0.01    0.04
  -5  -3  -2   -0.01    0.04
   5   3   2    0.03    0.04
  -6  -3  -2    0.24    0.06
  -6   3  -2    0.23    0.04
   6   3   2    0.26    0.06
   6  -3   2    0.25    0.06
   6  -3   2    0.14    0.05
   6   3   2    0.24    0.05
  -6   3  -2    0.23    0.06
  -7  -3  -2    1.26    0.11
   7   3   2    1.22    0.09
  -7   3  -2    1.13    0.10
   7  -3   2    1.25    0.11
   7  -3   2    1.51    0.11
   7   3   2    1.16    0.11
   8  -3   2    0.70    0.09
  -8   3  -2    0.72    0.09
  -8  -3  -2    0.76    0.09
   8   3   2    0.87    0.09
   8   3   2    0.72    0.09
   8  -3   2    0.70    0.10
  -9  -3  -2   -0.02    0.06
  -9   3  -2    0.01    0.06
   9  -3   2    0.00    0.06
   9  -3   2   -0.01    0.05
   9   3   2   -0.01    0.06
  10  -3   2    0.30    0.07
  10   3   2    0.33    0.08
 -10  -3  -2    0.16    0.07
 -10   3  -2    0.24    0.08
  10  -3   2    0.30    0.08
  11  -3   2    0.18    0.07
 -11   3  -2    0.04    0.06
  11  -3   2    0.01    0.06
 -11  -3  -2    0.10    0.07
  11   3   2   -0.02    0.06
 -12   3  -2    0.07    0.07
 -12  -3  -2    0.17    0.08
  12   3   2    0.19    0.08
  12  -3   2    0.03    0.06
  12  -3   2    0.08    0.05
  13   3   2    0.14    0.08
 -13  -3  -2    0.08    0.09
  13  -3   2    0.19    0.08
 -13   3  -2    0.15    0.08
  13  -3   2    0.21    0.08
 -14  -3  -2    0.08    0.09
  15  -4  -2    0.12    0.07
 -15   4   2   -0.04    0.09
  15  -4  -2   -0.03    0.09
 -14  -4   2   -0.05    0.06
  14   4  -2    0.02    0.08
  14  -4  -2   -0.02    0.06
  14  -4  -2   -0.09    0.08
 -14   4   2   -0.08    0.08
  13  -4  -2    0.30    0.08
  13  -4  -2    0.44    0.11
 -13  -4   2    0.27    0.09
  13   4  -2    0.36    0.10
 -13   4   2    0.24    0.09
  12  -4  -2    0.66    0.09
 -12   4   2    0.51    0.10
  12   4  -2    0.41    0.10
  12  -4  -2    0.62    0.11
 -12  -4   2    0.61    0.10
 -11  -4   2    0.42    0.08
  11  -4  -2    0.40    0.08
  11  -4  -2    0.42    0.09
  11   4  -2    0.29    0.09
 -11   4   2    0.38    0.08
  10  -4  -2    7.17    0.31
 -10   4   2    7.75    0.30
 -10  -4   2    7.23    0.30
  10   4  -2    7.09    0.29
  10  -4  -2    7.69    0.28
   9  -4  -2    2.02    0.15
  -9   4   2    2.00    0.14
   9   4  -2    2.08    0.12
   9  -4  -2    2.27    0.13
  -9  -4   2    2.06    0.14
   9   4  -2    2.08    0.15
   8  -4  -2    0.16    0.05
   8  -4  -2    0.23    0.07
   8   4  -2    0.17    0.06
  -8  -4   2    0.23    0.06
  -8   4   2    0.17    0.06
   8   4  -2    0.22    0.05
   7   4  -2    1.34    0.10
  -7   4   2    1.45    0.11
   7   4  -2    1.35    0.09
  -7  -4   2    1.42    0.11
   7  -4  -2    1.51    0.12
   7  -4  -2    1.53    0.09
  -6   4   2    0.09    0.05
   6   4  -2   -0.04    0.03
  -6   4   2   -0.01    0.02
   6   4  -2    0.05    0.04
  -6  -4   2    0.02    0.02
  -6  -4   2    0.01    0.04
   6  -4  -2    0.00    0.03
   6  -4  -2    0.02    0.04
   5  -4  -2    0.62    0.06
   5   4  -2    0.63    0.06
  -5   4   2    0.59    0.04
  -5  -4   2    0.55    0.06
  -5  -4   2    0.69    0.05
   5  -4  -2    0.64    0.07
   5   4  -2    0.58    0.06
  -5   4   2    0.53    0.06
  -4  -4   2    0.65    0.05
  -4   4   2    0.69    0.06
   4   4  -2    0.67    0.06
  -4  -4   2    0.59    0.06
   4  -4  -2    0.69    0.06
   4  -4  -2    0.69    0.07
   4   4  -2    0.69    0.06
  -4   4   2    0.56    0.06
   3  -4  -2    2.76    0.13
  -3   4   2    2.90    0.11
  -3   4   2    2.86    0.12
   3   4  -2    2.74    0.12
   3  -4  -2    2.71    0.11
  -3  -4   2    2.80    0.11
   3   4  -2    2.93    0.11
  -3  -4   2    2.76    0.13
  -2  -4   2   35.63    0.98
  -2   4   2   36.64    0.99
   2   4  -2   36.67    0.97
  -2   4   2   36.36    0.96
   2   4  -2   36.62    0.93
  -2  -4   2   36.28    0.99
   2  -4  -2   35.84    0.93
   2  -4  -2   36.45    0.98
   1   4  -2    4.04    0.15
  -1   4   2    4.11    0.14
   1  -4  -2    3.89    0.14
   1  -4  -2    4.23    0.15
  -1  -4   2    4.06    0.15
  -1  -4   2    3.86    0.15
   1   4  -2    4.03    0.12
  -1   4   2    3.90    0.15
   0  -4   2   15.34    0.46
   0  -4  -2   15.60    0.44
   0   4  -2   16.05    0.45
   0  -4   2   16.01    0.47
   0  -4   2   15.96    0.41
   0  -4  -2   16.12    0.45
   0   4   2   15.92    0.45
   0   4   2   16.04    0.44
  -1   4  -2    2.04    0.09
   1  -4   2    1.92    0.10
   1   4   2    2.04    0.07
  -1  -4  -2    2.10    0.10
   1  -4   2    1.92    0.10
   1  -4   2    2.03    0.06
   1   4   2    1.78    0.09
  -1  -4  -2    2.05    0.10
   2   4   2   16.93    0.47
   2  -4   2   17.04    0.50
   2  -4   2   16.81    0.43
  -2   4  -2   16.64    0.50
   2   4   2   16.76    0.48
  -2   4  -2   16.91    0.47
  -2  -4  -2   16.94    0.49
   3   4   2   12.47    0.38
   3   4   2   12.20    0.37
  -3  -4  -2   12.78    0.38
  -3   4  -2   12.21    0.40
   3  -4   2   12.41    0.39
   3  -4   2   13.04    0.34
  -3   4  -2   12.62    0.36
   4   4   2    6.47    0.24
  -4   4  -2    6.46    0.25
   4  -4   2    6.99    0.26
   4   4   2    7.36    0.25
  -4   4  -2    7.37    0.22
   4  -4   2    7.04    0.21
  -4  -4  -2    7.30    0.25
   5  -4   2    0.07    0.04
   5   4   2    0.08    0.04
   5   4   2    0.09    0.05
   5  -4   2    0.07    0.05
  -5  -4  -2    0.03    0.04
  -5   4  -2    0.04    0.05
  -5   4  -2    0.04    0.03
  -6   4  -2    1.26    0.07
   6   4   2    1.18    0.09
  -6  -4  -2    1.08    0.09
  -6   4  -2    1.05    0.10
   6   4   2    0.95    0.10
   6  -4   2    1.12    0.10
   6  -4   2    1.15    0.08
  -7  -4  -2    4.72    0.21
   7  -4   2    5.15    0.23
   7   4   2    4.64    0.20
   7  -4   2    4.90    0.19
  -7   4  -2    4.75    0.22
   7   4   2    4.74    0.22
  -8   4  -2    0.18    0.07
  -8  -4  -2    0.12    0.06
   8  -4   2    0.18    0.07
   8  -4   2    0.09    0.06
   8   4   2    0.09    0.06
   8   4   2    0.09    0.07
  -9   4  -2    0.54    0.09
   9  -4   2    0.66    0.10
   9  -4   2    0.70    0.08
   9   4   2    0.69    0.10
   9   4   2    0.76    0.09
  -9  -4  -2    0.58    0.09
  10   4   2    1.51    0.15
  10  -4   2    1.87    0.13
  10  -4   2    1.67    0.15
 -10   4  -2    1.80    0.14
 -10  -4  -2    1.52    0.14
  11   4   2    0.56    0.10
  11  -4   2    0.58    0.11
 -11   4  -2    0.47    0.10
 -11  -4  -2    0.51    0.10
 -12   4  -2    0.02    0.07
  12  -4   2    0.05    0.07
  12   4   2   -0.04    0.06
 -12  -4  -2    0.02    0.08
  13  -4   2    0.14    0.09
 -13  -4  -2   -0.02    0.08
 -13   4  -2    0.13    0.09
  13   4   2    0.08    0.08
  14  -5  -2    0.12    0.10
 -14  -5   2    0.09    0.07
 -14   5   2   -0.02    0.08
  14  -5  -2    0.12    0.07
  14   5  -2   -0.04    0.08
 -13  -5   2    0.08    0.06
  13  -5  -2    0.12    0.06
  13   5  -2    0.05    0.08
  13  -5  -2    0.07    0.08
 -13   5   2    0.14    0.08
  12  -5  -2    2.51    0.19
 -12  -5   2    2.39    0.18
  12  -5  -2    2.69    0.16
  12   5  -2    2.10    0.17
 -12   5   2    2.21    0.17
  11   5  -2    0.19    0.08
  11  -5  -2    0.33    0.07
 -11   5   2    0.21    0.08
 -11  -5   2    0.16    0.07
  11  -5  -2    0.33    0.10
 -10   5   2    0.25    0.08
  10  -5  -2    0.30    0.09
  10  -5  -2    0.43    0.07
 -10  -5   2    0.44    0.09
  10   5  -2    0.44    0.09
   9  -5  -2    2.10    0.16
   9   5  -2    1.93    0.14
   9  -5  -2    1.93    0.12
  -9  -5   2    1.93    0.14
  -9   5   2    2.05    0.14
   9   5  -2    1.50    0.11
  -8  -5   2    1.05    0.11
  -8   5   2    1.20    0.11
   8  -5  -2    1.36    0.10
   8   5  -2    1.20    0.10
   8   5  -2    1.35    0.12
   8  -5  -2    1.06    0.11
   7   5  -2    1.41    0.11
   7  -5  -2    1.35    0.10
   7  -5  -2    1.42    0.12
  -7  -5   2    1.21    0.11
   7   5  -2    1.44    0.10
  -7   5   2    1.38    0.11
  -6  -5   2    1.14    0.10
   6  -5  -2    0.96    0.10
  -6   5   2    1.22    0.10
   6   5  -2    1.09    0.09
   6  -5  -2    1.07    0.08
   6   5  -2    1.15    0.09
  -5  -5   2   13.66    0.38
  -5  -5   2   12.48    0.41
   5  -5  -2   13.35    0.38
   5   5  -2   12.96    0.39
   5  -5  -2   13.39    0.42
  -5   5   2   13.34    0.42
   5   5  -2   12.89    0.40
  -5   5   2   13.27    0.38
  -4  -5   2   15.27    0.48
  -4   5   2   15.66    0.48
  -4  -5   2   16.28    0.45
   4   5  -2   15.56    0.47
   4  -5  -2   16.25    0.44
   4   5  -2   15.90    0.45
  -4   5   2   16.00    0.45
   4  -5  -2   15.99    0.48
   3  -5  -2    0.08    0.04
   3   5  -2    0.12    0.04
  -3   5   2    0.13    0.04
  -3  -5   2    0.08    0.04
   3  -5  -2    0.18    0.04
  -3  -5   2    0.11    0.04
  -3   5   2    0.06    0.04
   3   5  -2    0.10    0.04
   2  -5  -2   22.82    0.61
  -2   5   2   23.16    0.64
   2  -5  -2   23.32    0.66
  -2   5   2   23.75    0.66
  -2  -5   2   22.07    0.66
   2   5  -2   23.36    0.60
  -2  -5   2   23.40    0.65
   2   5  -2   22.33    0.64
   1   5  -2   10.70    0.31
   1  -5  -2   10.25    0.30
  -1  -5   2   10.01    0.28
  -1  -5   2    9.85    0.32
  -1   5   2    9.95    0.31
  -1  -5   2   10.05    0.32
  -1   5   2    9.86    0.30
   1  -5  -2    9.43    0.31
   0  -5  -2    2.76    0.12
   0   5   2    2.92    0.13
   0  -5   2    2.87    0.14
   0  -5  -2    3.19    0.13
   0   5  -2    2.85    0.12
   0   5   2    2.94    0.11
   0  -5   2    2.77    0.09
   0  -5   2    2.70    0.13
   1  -5   2    4.33    0.18
   1   5   2    4.10    0.17
  -1  -5  -2    4.39    0.17
   1   5   2    4.61    0.14
  -1   5  -2    4.30    0.16
   1  -5   2    4.33    0.12
  -1  -5  -2    4.26    0.17
  -2   5  -2    4.90    0.19
   2   5   2    4.88    0.14
   2  -5   2    4.77    0.14
   2   5   2    4.60    0.18
  -2  -5  -2    4.70    0.18
  -2   5  -2    4.75    0.17
   2  -5   2    4.64    0.19
   3  -5   2    2.55    0.09
   3   5   2    2.53    0.13
   3   5   2    2.45    0.13
  -3   5  -2    2.54    0.11
   3  -5   2    2.01    0.12
  -3   5  -2    2.43    0.13
  -3  -5  -2    2.29    0.12
   4   5   2    3.60    0.16
  -4  -5  -2    3.71    0.16
   4  -5   2    3.57    0.13
  -4   5  -2    3.76    0.17
   4   5   2    3.32    0.16
   4  -5   2    3.20    0.17
  -4   5  -2    3.48    0.14
   5   5   2    7.50    0.27
   5  -5   2    7.72    0.23
  -5   5  -2    6.47    0.27
   5   5   2    7.50    0.27
   5  -5   2    6.62    0.28
  -5  -5  -2    8.02    0.27
  -5   5  -2    7.30    0.23
   6   5   2    0.20    0.07
   6  -5   2    0.19    0.07
   6  -5   2    0.18    0.05
  -6  -5  -2    0.15    0.06
  -6   5  -2    0.27    0.07
   6   5   2    0.15    0.06
  -7   5  -2    3.42    0.19
  -7  -5  -2    3.30    0.18
   7   5   2    3.35    0.17
   7  -5   2    3.69    0.16
   7  -5   2    3.23    0.19
   7   5   2    3.90    0.20
  -8   5  -2   -0.06    0.06
   8  -5   2    0.05    0.06
   8   5   2    0.02    0.07
  -8  -5  -2    0.09    0.06
   8   5   2    0.07    0.06
   9  -5   2    0.19    0.08
   9   5   2    0.11    0.07
  -9  -5  -2    0.14    0.07
   9   5   2    0.16    0.07
  -9   5  -2    0.08    0.06
  10   5   2    0.07    0.08
 -10  -5  -2    0.03    0.07
  10  -5   2    0.07    0.07
 -10   5  -2    0.07    0.07
  11  -5   2    0.59    0.12
 -11   5  -2    0.64    0.11
  11   5   2    0.78    0.13
 -11  -5  -2    0.80    0.12
 -12  -5  -2    0.03    0.08
  12  -5   2    0.17    0.08
  12   5   2    0.07    0.08
 -12   5  -2   -0.06    0.07
  13  -5   2    0.22    0.09
 -13   5  -2    0.11    0.09
 -13  -5  -2    0.04    0.09
  13   5   2    0.24    0.11
  14  -6  -2    0.44    0.14
  14   6  -2    0.41    0.12
 -14   6   2    0.42    0.12
 -14  -6   2    0.37    0.12
  13   6  -2    0.36    0.11
 -13  -6   2    0.32    0.11
 -13   6   2    0.46    0.11
  13  -6  -2    0.37    0.11
  12   6  -2    0.67    0.12
 -12   6   2    1.03    0.13
  12  -6  -2    0.90    0.14
 -12  -6   2    0.92    0.13
  11  -6  -2    0.52    0.11
 -11   6   2    0.54    0.10
  11   6  -2    0.51    0.10
 -11  -6   2    0.56    0.11
  11  -6  -2    0.67    0.09
 -10   6   2    0.48    0.10
  10   6  -2    0.28    0.09
 -10  -6   2    0.33    0.09
  10   6  -2    0.32    0.07
  10  -6  -2    0.43    0.07
  10  -6  -2    0.15    0.08
  -9   6   2    0.02    0.06
   9  -6  -2    0.01    0.04
   9  -6  -2    0.03    0.07
  -9  -6   2    0.09    0.07
   9   6  -2    0.07    0.06
   9   6  -2    0.02    0.06
   8   6  -2    0.06    0.06
   8   6  -2    0.00    0.05
   8  -6  -2    0.09    0.05
  -8  -6   2    0.15    0.07
   8  -6  -2    0.07    0.07
  -8   6   2    0.16    0.06
   7  -6  -2    0.01    0.04
   7   6  -2   -0.06    0.04
  -7  -6   2    0.15    0.07
   7   6  -2    0.16    0.06
   7  -6  -2    0.04    0.06
  -7   6   2    0.00    0.05
  -6  -6   2   -0.08    0.05
   6  -6  -2    0.04    0.04
  -6   6   2   -0.01    0.04
   6   6  -2    0.05    0.05
   6  -6  -2    0.09    0.06
   6   6  -2    0.12    0.06
   5   6  -2    0.42    0.06
   5  -6  -2    0.46    0.08
   5   6  -2    0.40    0.06
  -5   6   2    0.55    0.07
  -5  -6   2    0.42    0.07
  -5   6   2    0.48    0.06
   5  -6  -2    0.46    0.06
   4   6  -2    4.13    0.18
   4  -6  -2    4.28    0.16
  -4  -6   2    4.15    0.19
  -4  -6   2    4.41    0.16
  -4   6   2    4.32    0.16
  -4   6   2    4.47    0.18
   4  -6  -2    4.28    0.19
   4   6  -2    4.35    0.17
   3   6  -2   25.49    0.67
   3   6  -2   25.02    0.71
  -3  -6   2   25.21    0.70
   3  -6  -2   24.69    0.72
  -3  -6   2   23.92    0.72
  -3   6   2   25.15    0.70
  -3   6   2   25.78    0.73
   3  -6  -2   25.20    0.67
   2   6  -2   13.96    0.38
   2  -6  -2   13.93    0.40
  -2  -6   2   14.01    0.42
   2   6  -2   13.58    0.42
   2  -6  -2   13.75    0.43
  -2   6   2   14.27    0.42
  -2   6   2   13.78    0.42
  -2  -6   2   14.00    0.44
   1  -6  -2    0.49    0.06
   1  -6  -2    0.46    0.06
  -1   6   2    0.59    0.06
  -1  -6   2    0.55    0.05
  -1   6   2    0.58    0.06
  -1  -6   2    0.49    0.07
   1   6  -2    0.56    0.06
  -1  -6   2    0.51    0.06
   0   6  -2    0.15    0.04
   0  -6  -2    0.00    0.04
   0   6   2    0.02    0.04
   0  -6   2    0.01    0.04
   0   6   2    0.04    0.03
   0  -6  -2    0.06    0.04
   0  -6   2    0.00    0.03
   0   6  -2    0.05    0.04
   1   6   2    0.29    0.03
  -1   6  -2    0.24    0.05
  -1  -6  -2    0.36    0.06
  -1  -6  -2    0.29    0.05
   1  -6   2    0.30    0.03
   1  -6   2    0.18    0.05
   1   6   2    0.21    0.05
  -1   6  -2    0.35    0.06
   2  -6   2    5.45    0.23
  -2  -6  -2    5.68    0.22
  -2   6  -2    5.82    0.20
   2  -6   2    5.75    0.16
  -2  -6  -2    5.95    0.22
   2   6   2    5.39    0.22
  -2   6  -2    5.48    0.22
   2   6   2    5.91    0.17
  -3   6  -2    4.05    0.19
   3   6   2    4.14    0.18
   3  -6   2    3.81    0.19
  -3   6  -2    4.07    0.16
  -3  -6  -2    3.92    0.18
   3   6   2    4.18    0.18
   4  -6   2    2.70    0.15
   4   6   2    2.43    0.14
  -4   6  -2    2.44    0.14
   4   6   2    2.63    0.15
  -4   6  -2    2.93    0.13
  -4  -6  -2    2.62    0.15
   5  -6   2    0.76    0.10
  -5  -6  -2    0.58    0.08
  -5   6  -2    0.68    0.09
   5   6   2    0.71    0.08
   5   6   2    0.66    0.09
  -5   6  -2    0.72    0.07
   6   6   2    0.56    0.08
  -6   6  -2    0.71    0.09
   6   6   2    0.52    0.09
  -6  -6  -2    0.75    0.10
   6  -6   2    0.68    0.10
   7   6   2    0.31    0.07
  -7  -6  -2    0.34    0.08
  -7   6  -2    0.44    0.09
   7   6   2    0.39    0.09
   7  -6   2    0.29    0.08
   8   6   2    4.31    0.22
  -8  -6  -2    4.04    0.21
   8  -6   2    4.13    0.23
   8   6   2    4.71    0.21
  -8   6  -2    4.48    0.23
  -9   6  -2    6.65    0.30
  -9  -6  -2    6.24    0.28
   9   6   2    6.95    0.30
   9  -6   2    6.23    0.31
   9   6   2    6.24    0.27
 -10  -6  -2    1.19    0.13
  10   6   2    1.36    0.15
  10  -6   2    1.66    0.17
 -10   6  -2    1.53    0.15
  11  -6   2    0.60    0.12
  11   6   2    0.48    0.11
 -11   6  -2    0.48    0.11
 -11  -6  -2    0.54    0.11
  12  -6   2    0.03    0.09
 -12  -6  -2   -0.01    0.08
  12   6   2    0.09    0.09
 -12   6  -2   -0.02    0.08
 -13  -6  -2    0.27    0.11
 -13   6  -2    0.20    0.10
 -13  -7   2    0.06    0.09
  13   7  -2   -0.02    0.09
  13  -7  -2    0.15    0.10
 -13   7   2    0.09    0.09
 -12   7   2   -0.02    0.08
  12  -7  -2   -0.01    0.08
 -12  -7   2    0.06    0.08
  12   7  -2   -0.02    0.08
  11   7  -2    0.25    0.09
 -11   7   2    0.22    0.08
  11  -7  -2    0.22    0.09
 -11  -7   2    0.22    0.09
 -10  -7   2    0.35    0.10
  10   7  -2    0.36    0.08
 -10   7   2    0.39    0.10
  10   7  -2    0.38    0.09
  10  -7  -2    0.29    0.10
   9   7  -2    0.15    0.06
   9  -7  -2    0.11    0.08
  -9   7   2    0.11    0.06
  -9  -7   2    0.11    0.08
   9   7  -2    0.26    0.08
  -8   7   2    1.03    0.11
   8   7  -2    1.02    0.10
   8  -7  -2    1.14    0.12
  -8  -7   2    0.71    0.11
   8   7  -2    1.05    0.11
   8  -7  -2    1.08    0.09
   7   7  -2    0.42    0.08
   7  -7  -2    0.45    0.06
   7  -7  -2    0.49    0.10
  -7   7   2    0.57    0.09
   7   7  -2    0.35    0.08
  -7  -7   2    0.31    0.08
  -6   7   2   -0.01    0.05
   6  -7  -2    0.06    0.04
  -6  -7   2    0.12    0.06
   6   7  -2    0.02    0.05
   6   7  -2    0.05    0.06
   6  -7  -2   -0.02    0.06
  -5   7   2    0.20    0.05
   5   7  -2    0.25    0.07
   5   7  -2    0.21    0.06
  -5   7   2    0.34    0.07
   5  -7  -2    0.12    0.05
  -5  -7   2    0.20    0.07
   5  -7  -2    0.23    0.08
  -4  -7   2    0.26    0.07
  -4   7   2    0.47    0.07
  -4   7   2    0.33    0.06
   4   7  -2    0.44    0.07
   4   7  -2    0.48    0.06
   4  -7  -2    0.39    0.06
   4  -7  -2    0.42    0.08
   3   7  -2    0.40    0.07
   3  -7  -2    0.51    0.08
  -3   7   2    0.51    0.07
   3  -7  -2    0.36    0.06
  -3   7   2    0.42    0.06
   3   7  -2    0.38    0.06
  -3  -7   2    0.42    0.07
  -2   7   2    0.82    0.08
   2   7  -2    0.87    0.09
   2   7  -2    0.86    0.07
   2  -7  -2    1.05    0.08
  -2  -7   2    0.80    0.07
  -2   7   2    1.02    0.08
  -2  -7   2    0.74    0.09
   2  -7  -2    0.88    0.09
   1   7  -2    1.15    0.09
  -1   7   2    1.24    0.10
   1  -7  -2    1.03    0.09
   1   7  -2    1.14    0.09
  -1   7   2    1.11    0.08
   1  -7  -2    1.20    0.09
  -1  -7   2    0.98    0.10
  -1  -7   2    1.15    0.08
   0  -7  -2    0.58    0.07
   0  -7   2    0.63    0.08
   0  -7  -2    0.58    0.08
   0   7   2    0.62    0.06
   0   7  -2    0.58    0.07
   0   7   2    0.69    0.08
   0   7  -2    0.63    0.07
   1  -7   2    1.66    0.12
  -1   7  -2    1.70    0.11
  -1  -7  -2    1.82    0.12
   1   7   2    1.70    0.11
  -1  -7  -2    1.92    0.12
   1   7   2    1.74    0.09
  -1   7  -2    1.69    0.11
  -2   7  -2    6.22    0.23
  -2  -7  -2    5.93    0.24
  -2   7  -2    6.66    0.25
  -2  -7  -2    6.50    0.24
   2  -7   2    6.03    0.25
  -3   7  -2    0.43    0.06
  -3  -7  -2    0.14    0.07
   3   7   2    0.32    0.07
  -3   7  -2    0.38    0.07
  -3  -7  -2    0.41    0.08
   3  -7   2    0.33    0.07
   4   7   2    7.33    0.28
   4   7   2    7.10    0.28
   4  -7   2    7.41    0.30
  -4  -7  -2    7.54    0.29
  -4   7  -2    7.38    0.29
  -4   7  -2    8.11    0.27
  -5   7  -2    0.16    0.06
  -5  -7  -2    0.19    0.07
   5  -7   2    0.15    0.07
   5   7   2    0.09    0.06
   5   7   2    0.08    0.07
  -5   7  -2    0.22    0.06
   6  -7   2    4.74    0.24
   6   7   2    4.33    0.21
  -6  -7  -2    4.77    0.23
  -6   7  -2    4.38    0.22
   6   7   2    4.92    0.23
  -7   7  -2    0.29    0.08
   7   7   2    0.43    0.08
  -7  -7  -2    0.47    0.09
   7   7   2    0.49    0.09
   7  -7   2    0.37    0.10
   8   7   2    0.43    0.10
  -8  -7  -2    0.50    0.10
   8   7   2    0.56    0.09
  -8   7  -2    0.41    0.09
   8  -7   2    0.50    0.10
   9  -7   2    0.00    0.07
   9   7   2    0.01    0.06
  -9   7  -2    0.01    0.07
   9   7   2   -0.04    0.07
  -9  -7  -2   -0.10    0.06
  10   7   2    0.15    0.07
  10   7   2    0.05    0.08
 -10  -7  -2    0.15    0.09
  10  -7   2    0.14    0.09
 -10   7  -2    0.09    0.08
 -11  -7  -2    0.01    0.08
 -11   7  -2    0.07    0.08
  11  -7   2    0.17    0.10
  11   7   2    0.01    0.08
  12   7   2    0.42    0.12
 -12   7  -2    0.50    0.12
 -12  -7  -2    0.35    0.11
  12  -7   2    0.40    0.12
  13  -8  -2   -0.03    0.10
  13   8  -2   -0.16    0.08
 -12   8   2    0.03    0.08
 -12  -8   2   -0.09    0.08
  12  -8  -2    0.07    0.09
  12   8  -2   -0.02    0.08
 -11  -8   2    1.29    0.16
  11   8  -2    1.53    0.15
  11  -8  -2    1.12    0.15
 -11   8   2    1.17    0.15
 -10   8   2    0.39    0.10
  10  -8  -2    0.48    0.11
  10   8  -2    0.44    0.08
  10   8  -2    0.48    0.10
 -10  -8   2    0.34    0.10
   9  -8  -2    1.80    0.16
   9   8  -2    1.44    0.14
   9   8  -2    1.68    0.13
  -9  -8   2    1.55    0.15
  -9   8   2    1.40    0.14
   8   8  -2    0.04    0.06
   8   8  -2    0.09    0.07
  -8  -8   2    0.01    0.07
   8  -8  -2   -0.04    0.06
  -8   8   2   -0.07    0.06
   7   8  -2    0.08    0.06
   7  -8  -2    0.17    0.08
  -7   8   2    0.18    0.07
   7   8  -2    0.17    0.07
  -7  -8   2    0.14    0.07
   6  -8  -2    0.26    0.08
  -6   8   2    0.45    0.08
   6   8  -2    0.36    0.08
  -6  -8   2    0.35    0.09
   6   8  -2    0.40    0.08
   5   8  -2    2.21    0.13
   5   8  -2    1.89    0.14
  -5  -8   2    2.00    0.15
   5  -8  -2    1.92    0.15
  -5   8   2    2.05    0.14
  -5   8   2    2.23    0.13
  -4   8   2    0.07    0.06
   4   8  -2    0.19    0.06
   4   8  -2    0.19    0.06
   4  -8  -2    0.20    0.08
  -4   8   2    0.10    0.06
   4  -8  -2    0.11    0.05
  -4  -8   2    0.04    0.06
  -3   8   2    0.62    0.08
   3  -8  -2    0.69    0.07
   3  -8  -2    0.66    0.09
   3   8  -2    0.45    0.08
  -3   8   2    0.50    0.07
  -3  -8   2    0.55    0.09
   2  -8  -2   -0.05    0.04
  -2   8   2   -0.02    0.04
  -2   8   2    0.00    0.05
  -2  -8   2    0.09    0.06
   2   8  -2    0.04    0.04
   2  -8  -2   -0.01    0.06
   2   8  -2    0.12    0.06
   1   8  -2    0.07    0.05
   1  -8  -2   -0.05    0.06
  -1   8   2    0.01    0.06
   1   8  -2    0.00    0.05
   1  -8  -2    0.08    0.05
  -1   8   2    0.03    0.04
  -1  -8   2    0.10    0.06
   0  -8   2    0.18    0.07
   0  -8  -2    0.13    0.06
   0  -8  -2    0.24    0.07
   0   8  -2    0.26    0.06
   0   8  -2    0.18    0.06
   0   8   2    0.29    0.05
   0   8   2    0.22    0.07
   1  -8   2    0.04    0.06
  -1   8  -2    0.08    0.06
  -1  -8  -2   -0.01    0.06
   1   8   2    0.11    0.06
  -1  -8  -2   -0.03    0.06
  -1   8  -2    0.03    0.05
   2   8   2    0.33    0.07
  -2  -8  -2    0.34    0.08
  -2   8  -2    0.21    0.06
   2  -8   2    0.32    0.08
  -2   8  -2    0.34    0.07
  -2  -8  -2    0.20    0.07
   3   8   2    0.41    0.08
   3  -8   2    0.34    0.08
  -3   8  -2    0.42    0.08
  -3  -8  -2    0.42    0.08
  -3   8  -2    0.37    0.07
  -3  -8  -2    0.32    0.08
   4   8   2    6.82    0.28
   4  -8   2    6.80    0.29
  -4   8  -2    7.04    0.28
  -4  -8  -2    6.31    0.27
  -4   8  -2    6.87    0.25
  -4  -8  -2    6.54    0.27
  -5  -8  -2    4.08    0.22
   5   8   2    4.56    0.21
  -5   8  -2    4.55    0.22
   5   8   2    4.08    0.21
   5  -8   2    4.30    0.23
   6   8   2    1.34    0.13
  -6  -8  -2    1.52    0.13
   6   8   2    1.21    0.12
   6  -8   2    1.37    0.14
  -6   8  -2    1.35    0.13
   7  -8   2    0.60    0.11
  -7   8  -2    0.45    0.09
  -7  -8  -2    0.49    0.10
   7   8   2    0.58    0.10
   7   8   2    0.42    0.09
   8  -8   2    0.61    0.12
   8   8   2    0.68    0.10
  -8   8  -2    0.56    0.10
  -8  -8  -2    0.59    0.11
   8   8   2    0.56    0.11
   9   8   2    0.28    0.08
  -9   8  -2    0.38    0.10
  -9  -8  -2    0.39    0.10
   9  -8   2    0.45    0.11
   9   8   2    0.48    0.11
  10   8   2    0.00    0.08
 -10   8  -2    0.03    0.08
  10  -8   2    0.10    0.09
  10   8   2    0.18    0.08
 -10  -8  -2    0.17    0.09
 -11   8  -2   -0.08    0.06
 -11  -8  -2   -0.10    0.08
  11  -8   2   -0.13    0.08
  11   8   2    0.00    0.10
  12   9  -2    0.01    0.09
  12  -9  -2    0.22    0.12
  11   9  -2   -0.03    0.08
 -11   9   2    0.07    0.08
  11  -9  -2    0.00    0.09
  11   9  -2    0.01    0.06
 -11  -9   2    0.01    0.10
  10  -9  -2    0.04    0.08
  10   9  -2    0.13    0.06
 -10  -9   2   -0.07    0.08
  10   9  -2   -0.02    0.07
 -10   9   2    0.02    0.08
   9   9  -2    0.10    0.07
   9   9  -2   -0.04    0.07
  -9   9   2    0.01    0.06
   9  -9  -2    0.04    0.08
  -9  -9   2   -0.11    0.07
   8   9  -2    0.74    0.11
   8  -9  -2    1.08    0.14
  -8  -9   2    0.86    0.13
  -8   9   2    1.03    0.12
   8   9  -2    0.95    0.11
  -7   9   2    0.14    0.07
   7   9  -2    0.09    0.06
   7   9  -2    0.06    0.07
  -7  -9   2    0.00    0.08
   7  -9  -2    0.11    0.08
   6   9  -2    0.48    0.08
  -6  -9   2    0.48    0.10
   6  -9  -2    0.56    0.11
  -6   9   2    0.51    0.09
  -5   9   2    0.01    0.05
  -5  -9   2    0.02    0.07
   5  -9  -2    0.01    0.07
   5   9  -2    0.12    0.06
   4  -9  -2    0.33    0.09
  -4   9   2    0.24    0.07
  -4  -9   2    0.25    0.08
   4   9  -2    0.31    0.08
  -4   9   2    0.35    0.07
   3   9  -2   -0.07    0.05
   3  -9  -2   -0.12    0.06
  -3   9   2    0.00    0.05
  -3  -9   2    0.06    0.07
  -3   9   2   -0.04    0.06
  -2  -9   2    0.98    0.11
  -2   9   2    0.88    0.10
   2   9  -2    1.17    0.11
   2  -9  -2    1.24    0.12
  -2   9   2    1.17    0.10
  -1   9   2    0.18    0.07
   1   9  -2    0.33    0.06
   1  -9  -2    0.32    0.07
  -1  -9   2    0.37    0.09
   1   9  -2    0.24    0.08
  -1   9   2    0.33    0.06
   1  -9  -2    0.27    0.08
   0  -9   2   -0.07    0.06
   0   9  -2   -0.08    0.04
   0   9   2   -0.05    0.06
   0   9  -2    0.01    0.06
   0  -9  -2    0.07    0.07
   0  -9  -2   -0.02    0.06
  -1  -9  -2    0.09    0.07
   1  -9   2    0.00    0.07
  -1  -9  -2    0.09    0.07
  -1   9  -2    0.18    0.06
  -1   9  -2    0.18    0.07
   1   9   2    0.12    0.06
  -2   9  -2    0.76    0.09
  -2  -9  -2    0.79    0.11
   2   9   2    0.79    0.10
   2  -9   2    0.66    0.11
  -2  -9  -2    0.95    0.10
  -2   9  -2    0.73    0.09
   3   9   2    0.22    0.07
  -3  -9  -2    0.24    0.08
   3  -9   2    0.20    0.08
  -3   9  -2    0.38    0.08
  -3  -9  -2    0.38    0.08
  -3   9  -2    0.27    0.07
  -4   9  -2    2.32    0.14
  -4   9  -2    2.52    0.16
   4   9   2    2.29    0.16
  -4  -9  -2    2.31    0.16
   4  -9   2    2.19    0.17
  -4  -9  -2    2.05    0.16
   5   9   2    0.38    0.09
  -5   9  -2    0.46    0.09
  -5  -9  -2    0.36    0.09
  -5  -9  -2    0.38    0.09
   5  -9   2    0.63    0.11
   6  -9   2    2.18    0.18
   6   9   2    2.12    0.16
  -6  -9  -2    1.89    0.15
  -6   9  -2    2.19    0.16
  -7   9  -2    1.23    0.13
  -7  -9  -2    1.01    0.14
   7   9   2    1.30    0.14
   7  -9   2    1.37    0.15
   7   9   2    1.10    0.13
   8   9   2    0.33    0.09
   8   9   2    0.40    0.11
  -8  -9  -2    0.35    0.10
  -8   9  -2    0.20    0.08
   8  -9   2    0.39    0.11
   9   9   2    0.28    0.10
   9  -9   2    0.20    0.10
  -9   9  -2    0.43    0.10
  -9  -9  -2    0.33    0.10
   9   9   2    0.28    0.09
  10   9   2    0.01    0.06
 -10  -9  -2   -0.11    0.09
  10  -9   2   -0.02    0.08
 -10   9  -2   -0.04    0.07
  10   9   2    0.01    0.09
  11   9   2    0.08    0.10
 -11  -9  -2   -0.18    0.09
  11 -10  -2    0.09    0.10
  11  10  -2    0.16    0.08
  10  10  -2    0.19    0.09
 -10 -10   2    0.05    0.10
 -10  10   2    0.22    0.09
  10 -10  -2    0.14    0.11
   9 -10  -2   -0.04    0.07
  -9 -10   2    0.07    0.08
  -9  10   2    0.13    0.07
   9  10  -2    0.06    0.07
  -8 -10   2    0.77    0.13
   8  10  -2    0.53    0.10
   8 -10  -2    0.65    0.13
  -8  10   2    0.80    0.12
  -7  10   2    0.45    0.10
  -7 -10   2    0.41    0.10
   7  10  -2    0.43    0.09
   7 -10  -2    0.66    0.13
   6 -10  -2    0.02    0.08
  -6  10   2    0.18    0.07
   6  10  -2    0.07    0.07
  -6 -10   2    0.06    0.08
   5  10  -2    0.00    0.06
  -5 -10   2    0.16    0.08
   5 -10  -2    0.07    0.08
  -5  10   2    0.17    0.07
   4 -10  -2    1.09    0.13
  -4  10   2    1.13    0.11
  -4  10   2    1.18    0.11
   4  10  -2    1.01    0.11
  -4 -10   2    0.89    0.12
  -3  10   2    0.41    0.08
  -3 -10   2    0.42    0.10
   3 -10  -2    0.32    0.09
   3  10  -2    0.42    0.08
  -3  10   2    0.37    0.07
   2 -10  -2   -0.01    0.06
  -2 -10   2    0.03    0.06
   2  10  -2   -0.01    0.05
  -2  10   2   -0.02    0.06
  -1 -10   2    0.63    0.10
   1  10  -2    0.52    0.09
  -1  10   2    0.62    0.09
   1 -10  -2    0.51    0.10
   0  10   2    0.11    0.06
   0  10  -2    0.24    0.07
   0 -10  -2    0.18    0.08
   0 -10   2    0.43    0.10
   1  10   2   -0.01    0.06
  -1 -10  -2    0.04    0.07
  -1  10  -2   -0.05    0.05
   1 -10   2    0.09    0.08
  -1  10  -2   -0.02    0.06
  -2 -10  -2    0.20    0.08
   2 -10   2    0.37    0.09
  -2  10  -2    0.17    0.07
   2  10   2    0.22    0.08
  -2 -10  -2    0.17    0.08
  -2  10  -2    0.17    0.07
  -3  10  -2    1.69    0.13
  -3  10  -2    1.76    0.14
   3 -10   2    1.77    0.16
   3  10   2    1.56    0.14
  -3 -10  -2    1.66    0.13
  -3 -10  -2    1.74    0.14
  -4 -10  -2    0.07    0.07
  -4 -10  -2   -0.07    0.06
  -4  10  -2    0.12    0.07
  -4  10  -2    0.02    0.06
   4  10   2    0.02    0.06
   4 -10   2    0.06    0.08
  -5 -10  -2    0.22    0.08
  -5  10  -2    0.25    0.08
   5  10   2    0.12    0.07
  -5 -10  -2    0.10    0.09
   5 -10   2    0.22    0.10
  -6 -10  -2    0.24    0.09
   6 -10   2    0.21    0.10
   6  10   2    0.23    0.08
  -6 -10  -2    0.46    0.11
  -6  10  -2    0.22    0.08
  -7  10  -2   -0.01    0.06
   7 -10   2   -0.08    0.07
  -7 -10  -2   -0.04    0.08
  -7 -10  -2    0.06    0.07
   7  10   2    0.02    0.07
   8  10   2    0.15    0.08
  -8 -10  -2    0.25    0.10
   8 -10   2    0.18    0.10
  -8  10  -2    0.13    0.08
  -9  10  -2    0.32    0.10
  -9 -10  -2    0.17    0.11
   9 -10   2    0.28    0.11
   9  10   2    0.25    0.09
   9  10   2    0.29    0.11
  10  10   2    0.11    0.11
 -10 -10  -2    0.08    0.10
  10  10   2    0.02    0.08
  10 -11  -2   -0.07    0.08
  10  11  -2    0.05    0.08
   9  11  -2    0.14    0.09
  -9  11   2    0.37    0.10
   9 -11  -2    0.28    0.12
  -9 -11   2    0.16    0.10
   8 -11  -2    0.22    0.10
  -8  11   2    0.23    0.08
   8  11  -2    0.24    0.09
  -8 -11   2    0.13    0.09
  -7  11   2    0.09    0.07
   7 -11  -2    0.07    0.09
  -7 -11   2    0.00    0.09
   7  11  -2   -0.03    0.06
  -6  11   2    0.18    0.08
  -6 -11   2    0.16    0.09
   6  11  -2    0.11    0.07
   6 -11  -2    0.16    0.09
  -5 -11   2    0.09    0.08
   5  11  -2    0.07    0.06
   5 -11  -2    0.13    0.09
  -5  11   2    0.02    0.05
   4 -11  -2   -0.05    0.08
  -4 -11   2    0.01    0.08
   4  11  -2    0.04    0.07
  -4  11   2    0.09    0.07
  -3 -11   2    0.07    0.08
  -3  11   2    0.23    0.07
   3  11  -2    0.03    0.06
   3 -11  -2    0.16    0.08
  -2  11   2    0.02    0.06
  -2 -11   2   -0.04    0.07
   2 -11  -2    0.00    0.08
   2  11  -2    0.07    0.07
  -1  11   2    1.26    0.13
   1 -11  -2    1.47    0.15
  -1 -11   2    0.95    0.13
   1  11  -2    1.21    0.12
   0  11  -2   -0.04    0.06
   0  11   2   -0.06    0.06
   0 -11   2   -0.03    0.06
   0 -11  -2    0.10    0.08
   1 -11   2    0.57    0.12
  -1 -11  -2    0.69    0.11
  -1  11  -2    0.58    0.10
   1  11   2    0.67    0.11
  -2  11  -2    0.09    0.07
  -2 -11  -2    0.06    0.08
   2  11   2    0.09    0.07
   2 -11   2    0.17    0.09
  -2  11  -2    0.22    0.07
  -3  11  -2    0.91    0.11
   3 -11   2    0.92    0.14
  -3 -11  -2    0.62    0.12
  -3  11  -2    0.68    0.10
   3  11   2    0.75    0.11
  -4  11  -2   -0.06    0.06
   4 -11   2    0.04    0.08
   4  11   2    0.09    0.07
  -4 -11  -2    0.06    0.08
  -5 -11  -2   -0.06    0.08
   5 -11   2    0.12    0.09
  -5  11  -2   -0.07    0.06
   5  11   2   -0.01    0.06
   6 -11   2    1.23    0.16
  -6 -11  -2    1.17    0.15
  -6  11  -2    1.19    0.14
   6  11   2    1.11    0.14
   7  11   2    0.25    0.09
  -7 -11  -2    0.26    0.11
  -7 -11  -2    0.35    0.10
  -7  11  -2    0.05    0.07
   7 -11   2    0.38    0.12
  -8 -11  -2    0.04    0.10
  -8  11  -2   -0.19    0.07
  -8 -11  -2    0.13    0.09
   8  11   2    0.00    0.08
   8 -11   2    0.12    0.10
  -9 -11  -2    0.19    0.09
   8  12  -2   -0.08    0.07
   8 -12  -2    0.01    0.10
  -8  12   2    0.08    0.08
  -7  12   2    0.06    0.07
   7  12  -2    0.06    0.08
  -7 -12   2   -0.07    0.09
   7 -12  -2    0.05    0.09
  -6 -12   2   -0.04    0.08
   6 -12  -2   -0.04    0.09
  -6  12   2    0.07    0.07
   6  12  -2    0.07    0.07
   5 -12  -2   -0.02    0.09
  -5 -12   2   -0.06    0.08
   5  12  -2   -0.06    0.06
  -5  12   2    0.10    0.06
   4 -12  -2    0.02    0.09
  -4 -12   2    0.03    0.09
   4  12  -2    0.13    0.07
   3 -12  -2    0.30    0.10
  -3  12   2    0.14    0.08
  -3 -12   2    0.21    0.09
   3  12  -2    0.14    0.08
   2 -12  -2    0.02    0.08
  -2 -12   2    0.05    0.09
  -2  12   2   -0.01    0.08
   2  12  -2    0.06    0.07
   1 -12  -2    0.99    0.14
  -1  12   2    0.59    0.11
   1  12  -2    0.61    0.10
  -1 -12   2    0.76    0.13
   0 -12   2    0.20    0.10
   0  12   2    0.03    0.07
   0 -12  -2    0.12    0.09
   0  12  -2    0.09    0.08
  -1 -12  -2    2.95    0.20
  -1  12  -2    2.63    0.18
   1  12   2    2.91    0.20
   1 -12   2    2.59    0.20
   2 -12   2   -0.01    0.09
  -2  12  -2    0.05    0.07
  -2 -12  -2    0.07    0.09
   2  12   2    0.15    0.07
  -3 -12  -2    0.17    0.09
   3 -12   2    0.15    0.09
   3  12   2    0.09    0.07
  -3  12  -2    0.07    0.08
  -3  12  -2    0.10    0.07
   4 -12   2    0.60    0.13
  -4 -12  -2    0.64    0.12
   4  12   2    0.67    0.12
  -4  12  -2    0.69    0.11
  -5 -12  -2    0.03    0.09
   5  12   2    0.00    0.07
  -5  12  -2    0.01    0.07
   5 -12   2    0.17    0.10
   6  12   2   -0.14    0.06
  -6 -12  -2    0.05    0.10
   6 -12   2    0.02    0.10
  -6  12  -2    0.07    0.08
  -7  12  -2   -0.10    0.07
  -7 -12  -2   -0.05    0.10
   6 -13  -2    0.15    0.11
  -5 -13   2   -0.05    0.08
   5  13  -2    0.04    0.08
   5 -13  -2    0.01    0.10
   4 -13  -2    0.24    0.12
  -4 -13   2    0.43    0.12
   4  13  -2    0.24    0.09
   3  13  -2    0.42    0.11
  -3 -13   2    0.58    0.13
   3 -13  -2    0.47    0.13
  -2 -13   2    0.05    0.08
  -2  13   2    0.14    0.08
   2  13  -2    0.12    0.08
   2 -13  -2    0.00    0.09
   1 -13  -2    0.21    0.11
  -1 -13   2    0.00    0.08
   1  13  -2    0.04    0.07
  -1  13   2    0.23    0.09
   0 -13  -2    0.14    0.10
   0  13  -2    0.01    0.08
   0  13   2    0.15    0.09
   0 -13   2    0.13    0.10
   1  13   2    0.43    0.11
  -1 -13  -2    0.50    0.13
   1 -13   2    0.48    0.13
  -1  13  -2    0.45    0.11
   2  13   2    0.02    0.08
  -2  13  -2   -0.05    0.07
  -2 -13  -2    0.16    0.10
   2 -13   2    0.03    0.10
   3 -13   2    0.29    0.11
   3  13   2    0.14    0.09
  -3 -13  -2    0.12    0.10
   4  13   2   -0.02    0.08
   4 -13   2    0.05    0.11
  -4 -13  -2   -0.03    0.09
  -5 -13  -2    1.18    0.17
  -5  13  -2    1.36    0.15
  -2  14   2   -0.04    0.09
   2 -14  -2   -0.05    0.10
   1 -14  -2    0.03    0.10
  -1  14   2    0.00    0.09
   1  14  -2    0.05    0.09
   0  14   2   -0.09    0.08
   0  14  -2   -0.07    0.08
   0 -14  -2    0.08    0.11
  -1  14  -2    0.15    0.09
  -1 -14  -2    0.06    0.11
  15   0  -3    0.11    0.07
 -15   0   3    0.19    0.08
 -14   0   3   -0.11    0.05
  14   0  -3   -0.01    0.06
  13   0  -3    0.23    0.07
 -13   0   3    0.17    0.07
 -12   0   3    0.04    0.06
 -12   0   3    0.05    0.06
  12   0  -3    0.06    0.06
 -11   0   3   -0.03    0.05
  11   0  -3    0.04    0.06
 -11   0   3    0.00    0.05
 -10   0   3    0.01    0.05
  10   0  -3    0.00    0.05
 -10   0   3   -0.03    0.05
   9   0  -3    5.28    0.21
  -9   0   3    4.99    0.20
  -9   0   3    4.68    0.21
   8   0  -3   -0.01    0.04
  -8   0   3    0.01    0.04
  -8   0   3    0.06    0.05
  -7   0   3    7.39    0.25
  -7   0   3    6.91    0.25
   7   0  -3    7.50    0.20
   7   0  -3    7.24    0.25
   6   0  -3   -0.03    0.03
   6   0  -3    0.00    0.02
  -6   0   3    0.02    0.03
  -6   0   3    0.02    0.03
  -5   0   3   14.48    0.42
  -5   0   3   13.92    0.41
   5   0  -3   14.64    0.38
   5   0  -3   14.06    0.40
   4   0  -3    0.04    0.03
   4   0  -3    0.03    0.02
  -4   0   3    0.02    0.02
  -4   0   3    0.01    0.03
   3   0  -3   26.81    0.69
  -3   0   3   26.65    0.71
  -3   0   3   26.42    0.73
   3   0  -3   26.35    0.68
   2   0  -3   -0.02    0.02
  -2   0   3    0.00    0.02
   2   0  -3   -0.04    0.02
  -2   0   3    0.00    0.01
   1   0  -3   39.04    1.00
  -1   0   3   40.14    1.04
  -1   0   3   40.44    1.07
   0   0   3    0.00    0.02
   0   0   3   -0.01    0.02
   0   0   3    0.02    0.03
   0   0  -3   -0.02    0.02
   1   0   3    5.10    0.16
   1   0   3    4.85    0.17
   1   0   3    5.07    0.16
   1   0   3    4.92    0.16
   2   0   3    0.01    0.03
   2   0   3    0.01    0.03
   2   0   3    0.00    0.02
   2   0   3   -0.03    0.03
   3   0   3    5.85    0.20
   3   0   3    5.86    0.19
   3   0   3    5.91    0.20
   3   0   3    5.98    0.19
   4   0   3   -0.02    0.03
   4   0   3    0.00    0.03
   4   0   3    0.00    0.03
   4   0   3   -0.02    0.03
   5   0   3    2.75    0.12
   5   0   3    2.77    0.13
  -5   0  -3    2.40    0.12
   5   0   3    2.46    0.13
   6   0   3   -0.02    0.03
   6   0   3   -0.03    0.04
  -6   0  -3    0.01    0.04
   6   0   3   -0.01    0.04
   7   0   3   23.43    0.75
   7   0   3   28.00    0.72
   7   0   3   25.81    0.73
  -7   0  -3   25.50    0.74
   8   0   3    0.05    0.05
   8   0   3   -0.02    0.05
  -8   0  -3    0.01    0.05
  -9   0  -3   10.39    0.35
   9   0   3   10.23    0.36
  -9   0  -3    9.79    0.38
 -10   0  -3   -0.02    0.05
  10   0   3   -0.04    0.05
 -11   0  -3    0.57    0.10
  11   0   3    0.45    0.09
  12   0   3    0.12    0.07
 -12   0  -3    0.04    0.07
 -13   0  -3    0.26    0.09
  13   0   3    0.45    0.09
  14   0   3    0.21    0.09
 -14   0  -3    0.03    0.08
  15  -1  -3    0.17    0.07
 -15  -1   3    0.18    0.08
 -15   1   3    0.11    0.07
  15   1  -3    0.19    0.08
 -14  -1   3    0.44    0.10
  14   1  -3    0.22    0.08
  14  -1  -3    0.34    0.09
 -14   1   3    0.36    0.10
 -13  -1   3    0.14    0.07
 -13   1   3    0.06    0.07
  13   1  -3    0.12    0.06
  13  -1  -3    0.16    0.06
 -13   1   3   -0.02    0.06
  12   1  -3    0.07    0.06
 -12   1   3    0.14    0.06
 -12  -1   3    0.13    0.06
  12  -1  -3    0.16    0.07
 -12   1   3   -0.01    0.06
 -11   1   3    0.08    0.06
  11  -1  -3    0.21    0.07
 -11  -1   3    0.13    0.06
 -11   1   3    0.10    0.06
  11   1  -3    0.11    0.06
 -11  -1   3    0.11    0.06
  10  -1  -3    1.17    0.11
 -10  -1   3    1.01    0.09
 -10  -1   3    1.18    0.11
  10   1  -3    1.20    0.11
 -10   1   3    1.02    0.10
   9   1  -3    0.04    0.05
  -9  -1   3   -0.01    0.04
  -9   1   3   -0.05    0.04
   9  -1  -3    0.04    0.05
  -9  -1   3    0.01    0.04
   9  -1  -3    0.03    0.05
   8  -1  -3    0.53    0.07
  -8   1   3    0.50    0.07
  -8  -1   3    0.51    0.07
   8   1  -3    0.61    0.05
   8  -1  -3    0.51    0.07
  -8  -1   3    0.54    0.06
   8   1  -3    0.53    0.07
   7   1  -3    2.42    0.12
  -7   1   3    2.44    0.12
  -7  -1   3    2.25    0.11
   7  -1  -3    2.48    0.12
   7   1  -3    2.45    0.09
   7  -1  -3    2.40    0.13
  -7  -1   3    2.17    0.12
  -6  -1   3    4.70    0.18
   6  -1  -3    4.49    0.18
   6   1  -3    4.90    0.18
   6  -1  -3    4.77    0.17
  -6   1   3    4.78    0.18
  -6  -1   3    4.75    0.17
   6   1  -3    4.63    0.15
   5  -1  -3   39.56    1.03
  -5  -1   3   39.63    1.09
   5  -1  -3   39.82    1.08
   5  -1  -3   40.78    1.04
  -5   1   3   39.72    1.10
   5   1  -3   40.89    1.04
  -5  -1   3   40.61    1.08
   5   1  -3   39.56    1.03
  -4   1   3   40.52    1.11
   4  -1  -3   40.94    1.04
  -4  -1   3   40.14    1.08
   4  -1  -3   41.21    1.05
   4   1  -3   40.19    1.04
  -4  -1   3   40.56    1.10
   4   1  -3   41.12    1.06
   4  -1  -3   41.02    1.08
   3  -1  -3    4.38    0.14
   3   1  -3    4.29    0.14
  -3  -1   3    4.31    0.14
   3  -1  -3    4.32    0.14
  -3   1   3    4.45    0.13
   3   1  -3    4.37    0.14
  -3  -1   3    4.47    0.14
  -3   1   3    4.21    0.15
   2  -1  -3   11.74    0.32
  -2  -1   3   11.81    0.34
  -2  -1   3   11.59    0.32
  -2   1   3   11.84    0.34
  -2   1   3   11.87    0.32
   2  -1  -3   11.80    0.32
   2   1  -3   11.67    0.32
   2   1  -3   11.48    0.31
  -1  -1   3    3.38    0.12
   1  -1  -3    2.98    0.11
  -1   1   3    3.35    0.11
   1   1  -3    3.36    0.11
  -1   1   3    3.23    0.11
  -1  -1   3    3.15    0.10
   1   1  -3    3.28    0.10
   0   1  -3   13.41    0.35
   0   1   3   13.72    0.38
   0   1   3   13.80    0.38
   0  -1   3   13.68    0.39
   0  -1  -3   13.69    0.37
   0   1  -3   13.28    0.38
   0  -1  -3   13.92    0.36
   0  -1   3   13.51    0.37
   1  -1   3    0.04    0.03
   1   1   3    0.04    0.03
  -1  -1  -3    0.02    0.02
   1  -1   3   -0.02    0.02
   1  -1   3    0.01    0.02
   1   1   3    0.09    0.03
   1   1   3    0.06    0.02
   2  -1   3    0.03    0.03
   2  -1   3    0.04    0.03
  -2  -1  -3    0.03    0.02
   2  -1   3    0.04    0.03
   2   1   3    0.04    0.03
   2   1   3    0.06    0.02
   2   1   3    0.02    0.03
   2  -1   3    0.03    0.03
   3   1   3   30.15    0.80
   3  -1   3   29.99    0.79
   3  -1   3   29.56    0.82
   3   1   3   29.74    0.81
  -3  -1  -3   29.55    0.81
   3  -1   3   28.18    0.83
   3   1   3   30.26    0.79
   3  -1   3   30.17    0.77
   4   1   3    0.25    0.04
   4   1   3    0.21    0.04
   4  -1   3    0.20    0.04
   4   1   3    0.30    0.05
   4  -1   3    0.21    0.05
   4  -1   3    0.25    0.04
   4  -1   3    0.23    0.05
  -4  -1  -3    0.30    0.04
  -5   1  -3    1.77    0.10
   5  -1   3    1.70    0.10
  -5  -1  -3    1.79    0.10
   5   1   3    1.75    0.11
   5  -1   3    1.89    0.11
   5  -1   3    1.88    0.09
  -5  -1  -3    1.75    0.09
   5   1   3    1.95    0.10
  -6  -1  -3   -0.01    0.03
   6  -1   3    0.04    0.04
   6   1   3   -0.02    0.04
  -6   1  -3   -0.04    0.04
   6   1   3   -0.02    0.04
   6  -1   3    0.05    0.04
  -6  -1  -3    0.08    0.04
   6  -1   3    0.03    0.03
   7  -1   3    4.95    0.20
   7   1   3    5.20    0.19
   7   1   3    4.46    0.20
   7  -1   3    4.76    0.21
  -7   1  -3    4.77    0.20
  -7  -1  -3    5.07    0.19
  -7  -1  -3    4.38    0.20
   7  -1   3    4.93    0.18
  -8   1  -3    1.02    0.10
  -8  -1  -3    1.04    0.09
   8   1   3    0.85    0.10
   8  -1   3    0.93    0.10
  -8  -1  -3    0.84    0.10
   8  -1   3    1.02    0.10
   9  -1   3    0.10    0.06
  -9   1  -3    0.23    0.07
   9   1   3    0.16    0.07
   9  -1   3    0.11    0.06
  -9  -1  -3    0.12    0.07
 -10   1  -3    0.53    0.09
  10   1   3    0.52    0.09
  10  -1   3    0.31    0.08
 -10  -1  -3    0.33    0.08
  10  -1   3    0.68    0.11
  11  -1   3    0.12    0.07
 -11  -1  -3    0.09    0.07
  11   1   3    0.12    0.07
  12  -1   3    0.99    0.12
  12   1   3    1.13    0.13
 -12  -1  -3    0.68    0.12
 -12   1  -3    0.85    0.12
  13   1   3    0.12    0.08
 -13  -1  -3    0.12    0.09
  13  -1   3    0.09    0.06
 -13   1  -3    0.04    0.08
  14  -1   3    0.13    0.07
  14   1   3    0.01    0.08
 -14  -1  -3    0.03    0.08
 -15  -2   3    0.27    0.09
 -15   2   3    0.06    0.06
  15   2  -3    0.06    0.07
  15  -2  -3    0.11    0.07
 -14   2   3    0.23    0.08
 -14   2   3    0.28    0.09
  14   2  -3    0.25    0.09
 -14  -2   3    0.24    0.09
  14  -2  -3    0.25    0.08
 -13  -2   3    0.05    0.06
 -13   2   3   -0.04    0.05
  13  -2  -3   -0.09    0.05
  13   2  -3   -0.01    0.06
 -13   2   3    0.08    0.07
 -12   2   3    1.66    0.14
  12  -2  -3    1.61    0.13
  12   2  -3    1.83    0.15
  12  -2  -3    1.85    0.16
 -12  -2   3    1.69    0.14
 -11  -2   3    0.16    0.07
 -11   2   3    0.33    0.08
  11  -2  -3    0.23    0.07
  11   2  -3    0.28    0.08
  11  -2  -3    0.20    0.08
 -10  -2   3    4.29    0.21
  10  -2  -3    4.27    0.22
 -10   2   3    4.50    0.20
 -10  -2   3    4.61    0.18
  10  -2  -3    4.14    0.20
  10   2  -3    4.20    0.21
  -9  -2   3    1.31    0.09
   9  -2  -3    1.11    0.11
   9   2  -3    1.42    0.11
  -9  -2   3    1.08    0.10
   9  -2  -3    0.99    0.09
  -9   2   3    1.05    0.10
   8  -2  -3   -0.01    0.04
   8   2  -3   -0.03    0.03
  -8  -2   3   -0.05    0.03
  -8  -2   3   -0.02    0.03
   8   2  -3    0.04    0.05
  -8   2   3    0.08    0.05
   8  -2  -3    0.00    0.04
   7   2  -3    6.14    0.22
  -7   2   3    6.02    0.23
  -7  -2   3    6.55    0.21
   7  -2  -3    6.26    0.23
   7   2  -3    6.11    0.20
  -7  -2   3    6.16    0.23
   7  -2  -3    6.31    0.22
  -6   2   3    6.77    0.24
  -6  -2   3    7.04    0.22
  -6  -2   3    7.27    0.24
   6  -2  -3    7.08    0.25
   6   2  -3    6.85    0.23
   6  -2  -3    7.13    0.23
   6   2  -3    6.91    0.22
   5  -2  -3    0.04    0.03
  -5   2   3   -0.02    0.03
   5   2  -3    0.03    0.03
  -5  -2   3    0.06    0.03
  -5  -2   3    0.03    0.03
   5  -2  -3    0.02    0.03
   5   2  -3    0.03    0.03
  -5   2   3    0.04    0.02
  -4   2   3   28.70    0.81
  -4  -2   3   28.71    0.80
   4   2  -3   29.41    0.76
   4  -2  -3   29.47    0.76
   4   2  -3   29.69    0.78
  -4   2   3   29.74    0.77
  -4  -2   3   29.89    0.80
   4  -2  -3   29.01    0.80
   3   2  -3    4.95    0.15
   3   2  -3    4.92    0.16
  -3  -2   3    5.02    0.16
   3  -2  -3    4.87    0.16
  -3   2   3    4.77    0.17
  -3  -2   3    4.94    0.16
   3  -2  -3    5.07    0.16
  -3   2   3    5.03    0.15
  -2   2   3   69.70    1.83
  -2  -2   3   68.67    1.84
  -2   2   3   69.82    1.78
   2   2  -3   68.00    1.78
   2  -2  -3   68.96    1.79
  -2  -2   3   70.05    1.80
   2   2  -3   67.81    1.71
   2  -2  -3   67.64    1.72
   1  -2  -3  311.81    7.88
   1   2  -3  302.20    8.12
  -1   2   3  320.68    8.14
   1  -2  -3  336.83    8.25
  -1   2   3  313.03    8.39
  -1  -2   3  325.36    8.40
  -1  -2   3  321.07    8.23
   1   2  -3  325.85    7.91
   0   2  -3    3.43    0.10
   0   2   3    3.47    0.13
   0   2  -3    3.38    0.12
   0  -2  -3    3.50    0.11
   0  -2   3    3.23    0.12
   0  -2   3    3.43    0.14
   0  -2  -3    3.55    0.13
   0   2   3    3.44    0.11
  -1  -2  -3    0.38    0.05
   1  -2   3    0.42    0.03
   1   2   3    0.38    0.04
  -1  -2  -3    0.41    0.03
   1   2   3    0.42    0.03
  -1   2  -3    0.38    0.04
   1  -2   3    0.36    0.05
   1  -2   3    0.37    0.04
   2  -2   3   10.70    0.35
   2   2   3   11.56    0.33
   2  -2   3   11.80    0.31
   2   2   3   11.76    0.34
   2  -2   3   10.80    0.34
   2   2   3   11.66    0.32
  -2   2  -3   11.12    0.33
  -2  -2  -3   11.58    0.33
  -3   2  -3    3.85    0.13
   3  -2   3    3.55    0.13
  -3  -2  -3    3.83    0.14
   3  -2   3    3.55    0.15
   3   2   3    3.82    0.14
   3   2   3    3.63    0.15
   3  -2   3    3.46    0.15
   3   2   3    3.73    0.13
  -4   2  -3   13.42    0.42
  -4  -2  -3   13.63    0.40
   4  -2   3   13.33    0.38
   4  -2   3   13.43    0.42
   4   2   3   13.20    0.40
   4   2   3   13.44    0.40
  -4   2  -3   13.78    0.38
  -5  -2  -3   26.64    0.74
  -5  -2  -3   25.76    0.72
   5  -2   3   26.03    0.70
  -5   2  -3   25.68    0.71
  -5   2  -3   26.49    0.76
   5   2   3   26.31    0.73
   5  -2   3   26.91    0.76
   5   2   3   25.43    0.72
  -6  -2  -3   13.50    0.42
   6   2   3   13.59    0.40
   6  -2   3   13.15    0.39
  -6   2  -3   13.18    0.38
  -6  -2  -3   12.86    0.38
   6   2   3   12.32    0.41
  -6   2  -3   12.65    0.42
   6  -2   3   13.21    0.43
  -7   2  -3    6.82    0.27
   7  -2   3    7.17    0.28
   7   2   3    7.48    0.25
   7  -2   3    7.45    0.26
  -7  -2  -3    6.18    0.26
   7   2   3    7.20    0.27
   8   2   3    0.48    0.07
  -8  -2  -3    0.48    0.08
   8   2   3    0.48    0.09
  -8   2  -3    0.52    0.09
   8  -2   3    0.43    0.08
   8  -2   3    0.61    0.09
   9  -2   3    3.77    0.21
   9  -2   3    3.89    0.19
  -9  -2  -3    3.43    0.20
   9   2   3    4.23    0.21
 -10   2  -3   -0.01    0.06
 -10  -2  -3   -0.04    0.05
  10   2   3    0.11    0.07
  10  -2   3    0.04    0.06
  10  -2   3   -0.03    0.05
 -11   2  -3    0.04    0.07
  11  -2   3   -0.15    0.05
  11  -2   3    0.09    0.06
  11   2   3   -0.02    0.06
 -11  -2  -3   -0.05    0.06
  12   2   3    0.01    0.07
  12  -2   3   -0.01    0.07
  12  -2   3    0.14    0.07
 -12  -2  -3    0.00    0.08
 -13   2  -3    0.09    0.08
  13   2   3    0.03    0.07
 -13  -2  -3    0.09    0.08
  13  -2   3    0.17    0.07
 -15   3   3   -0.06    0.07
  15  -3  -3    0.19    0.06
 -15  -3   3   -0.09    0.07
 -15   3   3    0.06    0.08
  15   3  -3   -0.07    0.08
 -14   3   3    1.14    0.14
 -14  -3   3    0.85    0.13
  14  -3  -3    1.10    0.12
  14   3  -3    0.86    0.13
  13   3  -3   -0.05    0.07
 -13   3   3    0.01    0.07
 -13  -3   3    0.02    0.06
  13  -3  -3   -0.06    0.07
  13  -3  -3    0.01    0.05
  12   3  -3    0.01    0.06
 -12  -3   3   -0.01    0.06
 -12   3   3    0.02    0.06
  12  -3  -3   -0.04    0.05
  12  -3  -3   -0.01    0.06
 -11   3   3    2.53    0.16
  11   3  -3    2.29    0.16
  11  -3  -3    2.48    0.15
 -11  -3   3    2.73    0.17
  11  -3  -3    2.48    0.17
 -10  -3   3    0.30    0.08
 -10   3   3    0.27    0.08
  10  -3  -3    0.33    0.07
  10   3  -3    0.35    0.08
  10  -3  -3    0.25    0.08
   9  -3  -3    0.21    0.06
  -9   3   3    0.27    0.07
   9   3  -3    0.24    0.07
   9  -3  -3    0.08    0.06
   9   3  -3    0.28    0.05
  -9  -3   3    0.22    0.07
  -8   3   3    0.20    0.06
   8   3  -3    0.06    0.04
   8  -3  -3    0.09    0.06
   8   3  -3    0.21    0.06
   8  -3  -3    0.10    0.05
  -8  -3   3    0.12    0.04
  -8  -3   3    0.08    0.05
  -7   3   3    1.79    0.11
   7   3  -3    1.69    0.11
  -7  -3   3    1.69    0.11
   7   3  -3    1.90    0.10
  -7  -3   3    1.90    0.09
   7  -3  -3    1.71    0.10
   7  -3  -3    1.90    0.12
   6   3  -3   37.49    0.99
   6  -3  -3   37.34    0.97
   6  -3  -3   37.11    1.02
  -6  -3   3   36.43    1.02
   6   3  -3   36.81    0.98
  -6   3   3   36.86    1.04
  -6  -3   3   37.42    1.01
   5  -3  -3    3.89    0.15
   5   3  -3    4.02    0.15
  -5  -3   3    4.19    0.16
  -5   3   3    4.25    0.13
  -5   3   3    3.86    0.16
   5   3  -3    3.80    0.15
  -5  -3   3    3.93    0.14
   5  -3  -3    3.69    0.15
  -4   3   3   17.60    0.51
   4   3  -3   17.67    0.48
  -4  -3   3   17.78    0.49
   4  -3  -3   17.51    0.50
  -4  -3   3   16.86    0.50
   4  -3  -3   17.33    0.47
   4   3  -3   17.49    0.49
  -4   3   3   17.94    0.47
   3  -3  -3  179.58    4.51
   3   3  -3  182.13    4.51
   3  -3  -3  182.49    4.72
  -3  -3   3  181.42    4.72
  -3   3   3  185.79    4.66
  -3   3   3  184.08    4.81
   3   3  -3  179.90    4.66
  -3  -3   3  182.81    4.81
   2   3  -3   72.08    1.90
  -2  -3   3   73.85    1.96
   2  -3  -3   72.35    1.84
  -2   3   3   73.51    1.89
  -2   3   3   73.66    1.95
   2   3  -3   73.42    1.82
  -2  -3   3   73.95    1.92
   2  -3  -3   73.39    1.91
  -1   3   3   36.07    1.03
  -1  -3   3   37.92    1.04
  -1  -3   3   38.59    1.02
   1  -3  -3   38.01    0.98
   1   3  -3   37.85    1.01
   1   3  -3   38.83    0.96
   1  -3  -3   39.80    1.01
  -1   3   3   38.42    1.01
   0   3   3    7.50    0.21
   0  -3  -3    6.99    0.22
   0   3   3    6.99    0.23
   0   3  -3    6.96    0.22
   0  -3   3    7.24    0.24
   0  -3   3    7.17    0.23
   0  -3  -3    7.52    0.22
   1   3   3   11.69    0.32
   1  -3   3   11.56    0.35
  -1  -3  -3   11.47    0.34
   1  -3   3   10.48    0.35
  -1   3  -3   11.36    0.33
  -1  -3  -3   12.10    0.33
   1   3   3   11.64    0.34
  -2  -3  -3   20.61    0.57
   2   3   3   20.49    0.57
   2   3   3   20.38    0.58
   2  -3   3   21.38    0.53
   2  -3   3   20.72    0.61
  -2   3  -3   20.43    0.56
   2  -3   3   19.91    0.59
   2   3   3   21.51    0.56
   3  -3   3    3.58    0.16
   3  -3   3    3.68    0.12
   3   3   3    3.58    0.11
   3  -3   3    3.48    0.16
  -3   3  -3    3.44    0.13
   3   3   3    3.69    0.15
   3   3   3    3.40    0.15
  -3  -3  -3    3.44    0.14
  -4   3  -3    3.24    0.15
  -4   3  -3    3.60    0.13
   4   3   3    3.27    0.15
  -4  -3  -3    3.43    0.14
   4  -3   3    3.26    0.15
  -4  -3  -3    3.01    0.11
   4  -3   3    3.51    0.13
   4   3   3    3.26    0.14
   5  -3   3    1.23    0.10
   5   3   3    1.20    0.10
  -5   3  -3    1.03    0.09
   5  -3   3    1.27    0.09
  -5   3  -3    1.20    0.08
  -5  -3  -3    1.15    0.06
   5   3   3    1.15    0.09
  -5  -3  -3    1.35    0.09
   6  -3   3    0.05    0.05
  -6   3  -3    0.04    0.04
  -6  -3  -3    0.13    0.05
   6   3   3    0.03    0.05
   6  -3   3    0.12    0.05
   6   3   3    0.18    0.06
  -6   3  -3    0.10    0.05
   7  -3   3   -0.02    0.05
  -7  -3  -3    0.05    0.05
   7   3   3    0.03    0.06
  -7   3  -3   -0.03    0.05
   7  -3   3   -0.01    0.05
   7   3   3    0.01    0.05
   8  -3   3    3.40    0.19
  -8   3  -3    3.68    0.20
  -8  -3  -3    3.29    0.18
   8  -3   3    3.55    0.17
   8   3   3    3.51    0.19
   8   3   3    3.65    0.17
   9   3   3    0.17    0.08
   9  -3   3    0.15    0.07
  -9   3  -3    0.20    0.07
   9  -3   3    0.14    0.06
  -9  -3  -3    0.08    0.06
  10   3   3   -0.02    0.06
 -10   3  -3    0.01    0.06
  10  -3   3    0.03    0.05
 -10  -3  -3   -0.05    0.06
  10  -3   3   -0.02    0.05
  11  -3   3    0.49    0.10
 -11   3  -3    0.51    0.10
 -11  -3  -3    0.52    0.11
  11  -3   3    0.71    0.10
  11   3   3    0.67    0.11
  12  -3   3    0.20    0.08
 -12   3  -3    0.04    0.07
  12   3   3    0.21    0.07
 -12  -3  -3    0.14    0.08
  13   3   3    0.30    0.10
 -13  -3  -3    0.42    0.11
  13  -3   3    0.16    0.09
 -15  -4   3    0.14    0.09
  15  -4  -3    0.21    0.07
  15   4  -3   -0.01    0.08
  15  -4  -3    0.17    0.10
 -15   4   3    0.21    0.10
  14  -4  -3    0.64    0.10
 -14   4   3    0.36    0.10
  14   4  -3    0.35    0.11
 -14  -4   3    0.35    0.09
  14  -4  -3    0.37    0.11
  13  -4  -3   -0.03    0.04
  13  -4  -3   -0.01    0.06
  13   4  -3   -0.01    0.08
 -13  -4   3    0.07    0.06
 -13   4   3    0.02    0.06
 -12   4   3    0.20    0.08
  12  -4  -3    0.18    0.07
 -12  -4   3    0.19    0.08
  12   4  -3    0.14    0.08
  12  -4  -3    0.21    0.08
  11  -4  -3    0.09    0.07
  11  -4  -3    0.22    0.07
 -11   4   3    0.19    0.07
 -11  -4   3    0.18    0.07
  11   4  -3    0.17    0.08
  10  -4  -3    1.83    0.15
  10   4  -3    1.64    0.13
 -10   4   3    1.86    0.14
 -10  -4   3    1.84    0.14
  10  -4  -3    1.94    0.13
  -9  -4   3   15.13    0.50
   9  -4  -3   15.25    0.51
   9   4  -3   15.68    0.46
   9   4  -3   14.86    0.48
  -9   4   3   15.26    0.50
   8  -4  -3    1.37    0.10
  -8   4   3    1.35    0.11
  -8  -4   3    1.19    0.10
   8   4  -3    1.33    0.09
   8   4  -3    1.27    0.11
   8  -4  -3    1.23    0.11
   7   4  -3    2.56    0.12
   7  -4  -3    2.31    0.12
  -7  -4   3    2.35    0.10
   7  -4  -3    2.43    0.14
  -7  -4   3    2.34    0.13
  -7   4   3    2.35    0.14
   7   4  -3    2.49    0.13
  -6  -4   3   15.05    0.48
   6   4  -3   16.16    0.46
  -6   4   3   16.12    0.43
   6  -4  -3   15.35    0.48
   6  -4  -3   16.03    0.45
  -6   4   3   15.93    0.49
  -6  -4   3   15.92    0.45
   6   4  -3   15.70    0.46
   5  -4  -3    1.85    0.10
   5  -4  -3    1.69    0.09
  -5  -4   3    1.59    0.08
  -5  -4   3    1.47    0.10
   5   4  -3    1.96    0.10
   5   4  -3    1.71    0.09
  -5   4   3    1.74    0.08
  -5   4   3    1.74    0.10
   4  -4  -3    0.33    0.05
  -4   4   3    0.23    0.04
   4   4  -3    0.29    0.05
   4   4  -3    0.28    0.04
   4  -4  -3    0.29    0.05
  -4  -4   3    0.15    0.04
  -4  -4   3    0.33    0.04
  -4   4   3    0.19    0.04
   3   4  -3   16.36    0.43
  -3  -4   3   15.84    0.46
   3   4  -3   16.11    0.46
  -3  -4   3   15.64    0.47
  -3   4   3   16.07    0.47
   3  -4  -3   15.80    0.46
  -3   4   3   16.12    0.45
   3  -4  -3   15.59    0.44
   2   4  -3   13.98    0.38
   2  -4  -3   14.33    0.41
  -2   4   3   14.19    0.41
  -2  -4   3   13.98    0.42
  -2   4   3   14.30    0.41
   2   4  -3   13.75    0.41
  -2  -4   3   14.53    0.42
   2  -4  -3   14.10    0.40
  -1  -4   3   15.67    0.46
   1  -4  -3   15.89    0.44
   1  -4  -3   15.81    0.45
  -1   4   3   15.41    0.45
  -1   4   3   15.46    0.44
   1   4  -3   15.53    0.44
  -1  -4   3   15.97    0.47
   1   4  -3   15.62    0.40
   0  -4  -3   15.01    0.42
   0  -4   3   14.74    0.44
   0   4   3   14.66    0.43
   0  -4  -3   15.24    0.43
   0   4   3   15.35    0.42
   0   4  -3   14.52    0.43
   0  -4   3   15.26    0.45
  -1  -4  -3   11.37    0.34
  -1   4  -3   11.38    0.33
   1  -4   3   10.59    0.36
   1   4   3   11.69    0.32
   1  -4   3   10.93    0.35
   1   4   3   11.65    0.35
  -1  -4  -3   11.67    0.34
  -2  -4  -3   18.18    0.52
  -2   4  -3   18.21    0.50
   2   4   3   17.70    0.52
   2   4   3   18.70    0.49
   2  -4   3   17.06    0.54
   2  -4   3   17.75    0.53
   2  -4   3   18.16    0.46
   2   4   3   18.15    0.51
   3   4   3    1.25    0.09
  -3  -4  -3    1.17    0.08
   3  -4   3    1.07    0.09
  -3   4  -3    1.10    0.07
   3   4   3    1.11    0.09
   3  -4   3    1.25    0.06
   4   4   3   65.94    1.74
   4  -4   3   68.89    1.66
  -4   4  -3   64.79    1.81
   4   4   3   65.11    1.70
  -4   4  -3   65.45    1.71
   4  -4   3   64.23    1.77
  -4  -4  -3   65.83    1.76
   5  -4   3    4.96    0.22
   5   4   3    4.64    0.20
  -5  -4  -3    5.03    0.20
   5   4   3    4.62    0.20
   5  -4   3    5.10    0.18
  -5   4  -3    5.13    0.22
  -5   4  -3    4.87    0.17
  -6   4  -3    1.56    0.09
   6  -4   3    1.54    0.10
   6   4   3    1.78    0.12
   6   4   3    1.28    0.11
  -6   4  -3    1.51    0.12
  -6  -4  -3    1.58    0.11
   6  -4   3    1.54    0.12
   7   4   3    1.07    0.11
  -7   4  -3    1.05    0.11
   7  -4   3    1.05    0.09
   7   4   3    1.21    0.10
  -7  -4  -3    1.00    0.10
   7  -4   3    0.98    0.11
  -8   4  -3    0.06    0.07
   8   4   3    0.17    0.06
  -8  -4  -3    0.03    0.06
   8  -4   3    0.06    0.06
   8   4   3    0.10    0.07
   8  -4   3    0.17    0.07
   9   4   3    1.06    0.12
   9   4   3    0.93    0.10
  -9  -4  -3    1.03    0.12
   9  -4   3    0.93    0.12
  -9   4  -3    0.91    0.11
 -10  -4  -3   -0.03    0.05
  10   4   3    0.21    0.08
  10  -4   3    0.10    0.07
 -10   4  -3    0.12    0.07
  11   4   3    0.21    0.09
  11  -4   3    0.22    0.08
 -11  -4  -3    0.37    0.10
 -11   4  -3    0.20    0.08
  12  -4   3    0.11    0.07
 -12   4  -3   -0.09    0.07
 -12  -4  -3   -0.09    0.07
  12   4   3    0.15    0.07
  13  -4   3    0.01    0.06
 -13   4  -3   -0.10    0.07
 -13  -4  -3    0.07    0.09
  13   4   3    0.19    0.08
 -15   5   3    0.13    0.10
  15  -5  -3    0.16    0.08
  15  -5  -3    0.02    0.10
  14  -5  -3   -0.06    0.09
 -14  -5   3    0.17    0.08
  14   5  -3    0.11    0.09
 -14   5   3    0.04    0.08
  14  -5  -3    0.14    0.06
  13  -5  -3    0.00    0.07
  13   5  -3    0.09    0.08
 -13   5   3    0.21    0.08
 -13  -5   3    0.00    0.07
  13  -5  -3    0.10    0.06
 -12   5   3    0.01    0.07
  12  -5  -3    0.09    0.07
  12  -5  -3    0.18    0.06
 -12  -5   3    0.07    0.07
  12   5  -3    0.12    0.08
 -11   5   3    0.33    0.09
  11   5  -3    0.32    0.09
  11  -5  -3    0.41    0.08
  11  -5  -3    0.26    0.09
 -11  -5   3    0.38    0.09
  10  -5  -3    2.15    0.14
 -10  -5   3    2.52    0.16
  10  -5  -3    2.12    0.16
 -10   5   3    2.20    0.16
  10   5  -3    2.44    0.16
   9  -5  -3    1.99    0.12
   9   5  -3    1.64    0.11
  -9  -5   3    1.79    0.13
  -9   5   3    1.75    0.14
   9  -5  -3    1.90    0.15
   9   5  -3    1.95    0.14
  -8   5   3    5.18    0.23
  -8  -5   3    4.95    0.22
   8   5  -3    5.14    0.20
   8  -5  -3    4.53    0.20
   8   5  -3    5.11    0.22
   8  -5  -3    4.76    0.22
  -7  -5   3    0.09    0.06
   7  -5  -3   -0.02    0.05
   7   5  -3    0.13    0.06
  -7   5   3    0.12    0.06
   7   5  -3   -0.01    0.04
   7  -5  -3    0.10    0.05
   6  -5  -3    6.58    0.25
  -6  -5   3    6.46    0.21
  -6   5   3    6.50    0.20
   6   5  -3    6.44    0.23
  -6   5   3    6.54    0.25
   6  -5  -3    6.39    0.22
   6   5  -3    6.75    0.24
  -6  -5   3    6.03    0.24
  -5  -5   3    8.51    0.27
  -5   5   3    8.81    0.30
  -5   5   3    8.84    0.26
   5  -5  -3    8.47    0.27
   5   5  -3    8.48    0.28
   5   5  -3    8.58    0.28
   5  -5  -3    8.33    0.30
  -5  -5   3    8.42    0.30
   4   5  -3    0.14    0.04
  -4  -5   3    0.08    0.04
   4  -5  -3    0.11    0.04
  -4   5   3    0.08    0.04
   4   5  -3    0.11    0.04
  -4  -5   3    0.16    0.04
  -4   5   3    0.14    0.04
   4  -5  -3    0.58    0.07
  -3   5   3    0.45    0.06
   3   5  -3    0.49    0.05
   3  -5  -3    0.48    0.06
  -3  -5   3    0.48    0.06
  -3  -5   3    0.61    0.06
   3  -5  -3    0.52    0.06
  -3   5   3    0.48    0.06
   3   5  -3    0.42    0.06
  -2  -5   3    4.00    0.16
   2   5  -3    4.01    0.13
   2  -5  -3    4.08    0.16
   2  -5  -3    3.77    0.15
   2   5  -3    4.01    0.16
  -2  -5   3    3.95    0.17
  -2   5   3    3.80    0.15
  -2   5   3    3.91    0.15
   1  -5  -3    8.61    0.27
  -1  -5   3    8.37    0.23
   1   5  -3    8.37    0.27
  -1   5   3    8.28    0.28
   1  -5  -3    8.82    0.28
  -1  -5   3    8.69    0.29
  -1   5   3    8.88    0.27
  -1  -5   3    8.66    0.29
   0  -5   3    2.03    0.11
   0   5  -3    2.03    0.10
   0  -5  -3    1.98    0.11
   0  -5  -3    1.81    0.10
   0  -5   3    1.88    0.11
   0   5   3    1.99    0.08
   0   5   3    1.87    0.10
   1   5   3    2.73    0.09
   1   5   3    2.49    0.13
   1  -5   3    2.38    0.13
  -1   5  -3    2.52    0.12
  -1  -5  -3    2.44    0.12
  -1  -5  -3    2.61    0.13
   1  -5   3    2.35    0.13
  -2  -5  -3    4.93    0.19
   2   5   3    4.42    0.19
   2  -5   3    4.83    0.20
   2   5   3    4.91    0.14
  -2   5  -3    4.69    0.17
  -2  -5  -3    4.81    0.19
   2  -5   3    4.96    0.20
   3   5   3    1.85    0.11
   3  -5   3    1.94    0.08
  -3   5  -3    1.95    0.10
  -3   5  -3    1.83    0.12
   3  -5   3    1.62    0.12
  -3  -5  -3    1.82    0.11
   3   5   3    1.72    0.11
   4  -5   3    8.13    0.23
   4  -5   3    7.61    0.29
  -4   5  -3    7.70    0.25
   4   5   3    7.67    0.28
   4   5   3    7.82    0.28
  -4  -5  -3    8.26    0.28
  -4   5  -3    7.99    0.30
   5   5   3    0.15    0.06
  -5  -5  -3    0.20    0.06
  -5   5  -3    0.08    0.04
   5  -5   3    0.15    0.06
  -5   5  -3    0.13    0.06
   5   5   3    0.19    0.07
   6   5   3    0.42    0.07
   6   5   3    0.39    0.08
  -6  -5  -3    0.53    0.08
  -6   5  -3    0.48    0.08
   6  -5   3    0.46    0.09
   7   5   3    5.87    0.26
  -7  -5  -3    6.15    0.26
  -7   5  -3    5.95    0.26
   7  -5   3    6.44    0.28
   7   5   3    6.08    0.25
   8   5   3    0.06    0.07
   8  -5   3    0.02    0.06
  -8   5  -3    0.01    0.06
   8   5   3   -0.04    0.05
  -8  -5  -3    0.04    0.06
  -9   5  -3    1.88    0.15
   9  -5   3    2.01    0.16
   9   5   3    2.13    0.15
   9   5   3    1.90    0.16
  -9  -5  -3    2.00    0.15
 -10  -5  -3    1.93    0.16
 -10   5  -3    2.15    0.16
  10   5   3    2.21    0.17
  10  -5   3    2.07    0.17
 -11  -5  -3    1.17    0.14
 -11   5  -3    1.48    0.15
  11  -5   3    1.38    0.15
  11   5   3    1.22    0.15
  12   5   3   -0.10    0.06
 -12  -5  -3   -0.05    0.08
 -12   5  -3   -0.01    0.07
  12  -5   3    0.02    0.07
 -13  -5  -3   -0.12    0.08
 -13   5  -3    0.08    0.09
 -14   6   3   -0.06    0.08
  14  -6  -3    0.04    0.09
 -14  -6   3   -0.04    0.07
  14   6  -3    0.01    0.09
 -13   6   3    0.05    0.08
 -13  -6   3    0.00    0.07
  13  -6  -3   -0.04    0.08
  13   6  -3    0.02    0.08
  12  -6  -3    0.19    0.07
  12  -6  -3    0.20    0.09
 -12   6   3    0.07    0.08
 -12  -6   3    0.20    0.08
  12   6  -3    0.31    0.09
  11  -6  -3    0.22    0.06
  11  -6  -3    0.21    0.09
  11   6  -3    0.06    0.07
 -11  -6   3    0.13    0.08
 -11   6   3    0.16    0.08
  10   6  -3    0.57    0.10
  10   6  -3    0.49    0.08
  10  -6  -3    0.52    0.08
  10  -6  -3    0.67    0.11
 -10  -6   3    0.53    0.09
 -10   6   3    0.66    0.10
   9  -6  -3    1.06    0.09
   9   6  -3    0.80    0.09
   9  -6  -3    0.83    0.11
  -9   6   3    0.94    0.11
  -9  -6   3    0.64    0.10
   9   6  -3    0.94    0.10
  -8   6   3   -0.02    0.06
   8   6  -3    0.00    0.05
   8  -6  -3    0.01    0.05
   8   6  -3    0.04    0.06
  -8  -6   3   -0.03    0.06
   8  -6  -3    0.00    0.04
   7  -6  -3    2.33    0.15
  -7  -6   3    2.32    0.15
  -7   6   3    2.34    0.15
   7   6  -3    2.48    0.15
   7  -6  -3    2.30    0.13
   7   6  -3    2.48    0.14
  -6   6   3    2.39    0.14
   6   6  -3    2.05    0.13
   6  -6  -3    2.32    0.12
   6   6  -3    2.35    0.13
   6  -6  -3    2.44    0.15
  -6  -6   3    2.20    0.14
   5   6  -3    0.82    0.08
  -5   6   3    0.76    0.07
   5   6  -3    0.79    0.08
  -5   6   3    0.69    0.08
   5  -6  -3    0.72    0.07
   5  -6  -3    0.85    0.09
  -5  -6   3    0.59    0.08
   4  -6  -3   10.56    0.32
   4   6  -3   10.50    0.34
  -4   6   3   10.90    0.35
  -4   6   3   10.66    0.33
  -4  -6   3   10.18    0.35
  -4  -6   3   10.85    0.33
   4   6  -3   10.42    0.32
   4  -6  -3   10.33    0.35
  -3   6   3    0.87    0.08
  -3   6   3    0.84    0.08
   3  -6  -3    0.92    0.08
   3   6  -3    0.70    0.07
   3  -6  -3    0.81    0.08
  -3  -6   3    0.84    0.07
   3   6  -3    0.77    0.06
  -3  -6   3    0.81    0.08
  -2   6   3   15.02    0.45
  -2  -6   3   14.50    0.46
  -2  -6   3   15.21    0.46
   2  -6  -3   14.96    0.43
   2   6  -3   15.09    0.41
   2   6  -3   15.13    0.45
   2  -6  -3   15.08    0.46
  -2   6   3   15.34    0.45
  -1   6   3   10.09    0.31
  -1  -6   3    9.83    0.27
   1  -6  -3    9.59    0.30
  -1  -6   3   10.04    0.33
  -1   6   3    9.73    0.32
   1  -6  -3   10.10    0.32
  -1  -6   3    9.23    0.33
   1   6  -3    9.51    0.32
   0   6   3    1.59    0.10
   0  -6  -3    1.50    0.10
   0  -6   3    1.47    0.10
   0  -6   3    1.61    0.11
   0   6  -3    1.51    0.10
   0  -6  -3    1.54    0.10
   0   6   3    1.54    0.08
  -1  -6  -3    0.57    0.07
  -1  -6  -3    0.53    0.07
   1   6   3    0.56    0.07
   1  -6   3    0.50    0.07
   1   6   3    0.64    0.05
  -1   6  -3    0.59    0.06
   1  -6   3    0.72    0.08
  -2  -6  -3    4.31    0.18
  -2   6  -3    4.19    0.17
   2   6   3    4.24    0.19
   2  -6   3    4.20    0.19
  -2   6  -3    4.11    0.19
  -2  -6  -3    4.46    0.19
   3   6   3    0.43    0.07
  -3   6  -3    0.46    0.07
  -3  -6  -3    0.43    0.08
   3  -6   3    0.24    0.06
  -3  -6  -3    0.30    0.06
  -3   6  -3    0.42    0.06
   4  -6   3    1.92    0.13
   4   6   3    2.33    0.13
  -4  -6  -3    1.92    0.13
   4   6   3    1.68    0.13
  -4   6  -3    2.02    0.11
  -4   6  -3    2.19    0.14
   5  -6   3    5.72    0.25
  -5  -6  -3    5.76    0.24
  -5   6  -3    5.81    0.25
   5   6   3    5.57    0.23
  -5   6  -3    5.60    0.20
   5   6   3    5.38    0.23
   6   6   3    1.46    0.13
   6  -6   3    1.67    0.14
  -6  -6  -3    1.62    0.13
   6   6   3    1.50    0.13
  -6   6  -3    1.80    0.14
  -7  -6  -3    0.87    0.10
   7  -6   3    0.80    0.11
  -7   6  -3    0.78    0.10
   7   6   3    0.84    0.10
   7   6   3    0.65    0.10
   8   6   3    0.17    0.07
   8  -6   3    0.29    0.09
   8   6   3    0.34    0.09
  -8   6  -3    0.29    0.09
  -8  -6  -3    0.20    0.07
   9   6   3    0.31    0.09
   9   6   3    0.31    0.08
   9  -6   3    0.44    0.10
  -9   6  -3    0.48    0.10
  -9  -6  -3    0.30    0.09
  10   6   3    0.06    0.08
 -10   6  -3    0.07    0.07
 -10  -6  -3    0.02    0.07
  10  -6   3   -0.02    0.06
  11   6   3    0.20    0.10
 -11   6  -3    0.17    0.08
 -11  -6  -3    0.09    0.08
  11  -6   3    0.10    0.07
 -12   6  -3   -0.09    0.08
 -12  -6  -3    0.04    0.08
  12   6   3    0.05    0.09
  12  -6   3   -0.04    0.06
  14  -7  -3    0.13    0.10
  14   7  -3    0.18    0.11
 -13   7   3    0.09    0.09
 -13  -7   3    0.16    0.08
  13   7  -3    0.02    0.08
  13  -7  -3   -0.01    0.08
 -12  -7   3    0.19    0.08
  12  -7  -3    0.25    0.10
  12   7  -3    0.25    0.09
 -12   7   3    0.10    0.08
  11   7  -3    0.02    0.07
 -11  -7   3   -0.03    0.06
  11  -7  -3   -0.03    0.07
 -11   7   3    0.06    0.08
  10  -7  -3    0.06    0.05
  10   7  -3    0.05    0.07
  10   7  -3    0.09    0.06
  10  -7  -3   -0.02    0.07
 -10  -7   3   -0.02    0.06
 -10   7   3    0.18    0.07
   9   7  -3    0.85    0.11
   9   7  -3    0.89    0.09
  -9  -7   3    0.92    0.11
  -9   7   3    0.91    0.11
   9  -7  -3    0.86    0.12
   9  -7  -3    0.96    0.09
  -8   7   3    0.39    0.09
   8   7  -3    0.37    0.08
   8  -7  -3    0.32    0.08
  -8  -7   3    0.39    0.09
   8  -7  -3    0.46    0.06
   8   7  -3    0.36    0.08
   7  -7  -3    0.16    0.06
   7   7  -3    0.12    0.07
   7  -7  -3    0.20    0.07
   7   7  -3    0.06    0.06
  -7  -7   3    0.30    0.08
  -7   7   3    0.21    0.07
   6   7  -3    1.37    0.11
  -6   7   3    1.29    0.12
   6   7  -3    1.30    0.11
   6  -7  -3    1.37    0.10
   6  -7  -3    1.38    0.13
  -6  -7   3    1.31    0.12
   5   7  -3    0.67    0.08
  -5  -7   3    0.64    0.09
  -5   7   3    0.76    0.08
   5  -7  -3    0.81    0.08
   5  -7  -3    0.57    0.09
   5   7  -3    0.70    0.08
  -5   7   3    0.68    0.08
   4  -7  -3    2.03    0.14
   4  -7  -3    2.22    0.12
  -4   7   3    1.96    0.12
  -4  -7   3    1.85    0.13
  -4   7   3    1.99    0.12
   4   7  -3    2.05    0.13
   4   7  -3    2.15    0.11
  -3   7   3    4.43    0.19
  -3  -7   3    4.73    0.18
  -3   7   3    4.67    0.19
   3   7  -3    4.63    0.19
   3  -7  -3    4.22    0.17
   3  -7  -3    4.35    0.20
   3   7  -3    4.41    0.16
   2  -7  -3    0.87    0.08
  -2  -7   3    1.04    0.09
  -2   7   3    0.90    0.08
  -2  -7   3    0.65    0.08
  -2   7   3    0.93    0.09
   2  -7  -3    0.87    0.09
   2   7  -3    0.80    0.08
   1  -7  -3    5.25    0.20
  -1   7   3    5.25    0.21
   1  -7  -3    5.46    0.22
   1   7  -3    5.06    0.21
  -1   7   3    5.35    0.19
  -1  -7   3    4.92    0.22
  -1  -7   3    5.14    0.21
   0  -7  -3    1.78    0.12
   0   7   3    1.65    0.09
   0   7   3    1.65    0.12
   0  -7   3    1.38    0.12
   0   7  -3    1.72    0.12
   0  -7  -3    1.71    0.12
  -1   7  -3    0.59    0.07
   1   7   3    0.37    0.07
   1  -7   3    0.32    0.07
  -1  -7  -3    0.57    0.08
  -1  -7  -3    0.49    0.08
  -1   7  -3    0.33    0.06
  -2   7  -3    0.56    0.07
   2  -7   3    0.56    0.08
  -2  -7  -3    0.58    0.08
   2   7   3    0.57    0.08
  -2  -7  -3    0.60    0.08
  -2   7  -3    0.58    0.08
  -3   7  -3    0.01    0.06
  -3  -7  -3   -0.02    0.06
   3  -7   3   -0.04    0.04
   3   7   3    0.15    0.06
  -3   7  -3   -0.03    0.04
  -3  -7  -3    0.08    0.06
  -4   7  -3    1.38    0.12
  -4  -7  -3    1.08    0.11
  -4   7  -3    1.28    0.10
   4  -7   3    1.15    0.12
   4   7   3    1.22    0.11
   5  -7   3    0.92    0.11
   5   7   3    0.71    0.10
  -5   7  -3    0.66    0.08
   5   7   3    0.79    0.11
  -5  -7  -3    0.83    0.10
  -5   7  -3    0.73    0.10
  -6  -7  -3    0.15    0.07
   6   7   3    0.20    0.08
  -6   7  -3    0.01    0.06
   6  -7   3    0.11    0.07
   6   7   3    0.22    0.07
  -7  -7  -3    2.05    0.15
  -7   7  -3    2.41    0.17
   7  -7   3    2.35    0.17
   7   7   3    2.09    0.16
   7   7   3    2.29    0.16
   8   7   3    0.58    0.11
   8  -7   3    0.54    0.11
  -8  -7  -3    0.41    0.10
   8   7   3    0.43    0.09
  -8   7  -3    0.52    0.10
   9  -7   3    3.67    0.23
   9   7   3    3.79    0.21
  -9   7  -3    3.87    0.22
   9   7   3    3.79    0.23
  -9  -7  -3    3.95    0.23
  10   7   3    0.50    0.11
 -10  -7  -3    0.50    0.11
  10  -7   3    0.50    0.11
  10   7   3    0.59    0.10
 -10   7  -3    0.42    0.10
 -11   7  -3    0.07    0.08
  11  -7   3   -0.02    0.06
  11   7   3   -0.05    0.08
 -11  -7  -3    0.03    0.09
 -12  -7  -3    0.08    0.09
 -12   7  -3    0.08    0.09
  13  -8  -3    0.02    0.10
  13   8  -3   -0.10    0.09
  12  -8  -3    0.62    0.13
  12   8  -3    0.57    0.12
 -12  -8   3    0.69    0.12
 -12   8   3    0.73    0.13
  11   8  -3   -0.03    0.07
 -11   8   3    0.04    0.08
 -11  -8   3   -0.09    0.06
  11  -8  -3    0.10    0.08
 -10   8   3    0.81    0.12
  10   8  -3    0.68    0.10
  10   8  -3    0.72    0.11
 -10  -8   3    0.72    0.12
  10  -8  -3    0.83    0.13
   9   8  -3    0.33    0.09
  -9  -8   3    0.47    0.10
   9  -8  -3    0.39    0.10
  -9   8   3    0.25    0.08
   9   8  -3    0.40    0.08
  -8   8   3    2.20    0.16
   8   8  -3    2.08    0.15
  -8  -8   3    1.86    0.15
   8  -8  -3    1.92    0.16
   8   8  -3    2.15    0.14
  -7   8   3    2.27    0.16
   7   8  -3    2.55    0.15
  -7  -8   3    2.35    0.16
   7   8  -3    2.35    0.15
   7  -8  -3    2.45    0.13
   7  -8  -3    2.65    0.17
   6   8  -3    0.14    0.06
   6  -8  -3    0.12    0.07
  -6   8   3    0.13    0.06
   6  -8  -3    0.10    0.05
   6   8  -3    0.09    0.06
  -6  -8   3   -0.03    0.06
  -5   8   3    0.58    0.08
  -5   8   3    0.50    0.08
   5   8  -3    0.38    0.08
  -5  -8   3    0.39    0.09
   5  -8  -3    0.67    0.10
   5  -8  -3    0.52    0.07
  -4  -8   3    1.54    0.13
   4  -8  -3    1.91    0.12
  -4   8   3    2.09    0.13
  -4   8   3    2.09    0.13
   4   8  -3    1.75    0.13
   4  -8  -3    1.84    0.14
   3  -8  -3   -0.01    0.06
  -3  -8   3    0.02    0.06
   3   8  -3   -0.03    0.05
  -3   8   3    0.07    0.05
  -3   8   3    0.08    0.06
   3  -8  -3    0.06    0.06
   2  -8  -3    0.59    0.08
  -2   8   3    0.67    0.07
  -2   8   3    0.39    0.08
   2   8  -3    0.60    0.08
  -2  -8   3    0.51    0.08
   2  -8  -3    0.54    0.09
   1  -8  -3    2.33    0.13
  -1   8   3    2.24    0.14
   1   8  -3    2.32    0.14
  -1   8   3    2.39    0.12
   1   8  -3    2.33    0.14
   1  -8  -3    2.33    0.15
  -1  -8   3    2.38    0.15
   0   8  -3    0.65    0.08
   0  -8   3    0.48    0.08
   0  -8  -3    0.51    0.08
   0  -8  -3    0.56    0.08
   0   8  -3    0.50    0.08
   0   8   3    0.52    0.08
  -1  -8  -3    1.28    0.11
   1  -8   3    1.06    0.11
  -1  -8  -3    1.13    0.11
  -1   8  -3    1.23    0.10
   1   8   3    1.19    0.11
  -1   8  -3    1.01    0.10
  -2  -8  -3    3.79    0.19
   2  -8   3    3.27    0.19
  -2   8  -3    3.69    0.19
  -2   8  -3    3.72    0.18
   2   8   3    3.59    0.19
  -2  -8  -3    3.90    0.19
  -3  -8  -3    2.71    0.17
   3   8   3    2.47    0.16
  -3   8  -3    2.54    0.16
  -3   8  -3    2.80    0.16
  -3  -8  -3    2.51    0.16
   3  -8   3    2.39    0.16
   4  -8   3    1.14    0.12
   4   8   3    1.20    0.12
  -4  -8  -3    1.11    0.12
  -4   8  -3    1.13    0.10
  -4  -8  -3    1.03    0.11
  -4   8  -3    0.96    0.11
  -5  -8  -3    0.06    0.07
   5  -8   3    0.08    0.06
  -5   8  -3    0.06    0.06
   5   8   3    0.23    0.07
  -6   8  -3    2.66    0.17
   6   8   3    2.72    0.17
   6   8   3    2.69    0.17
  -6  -8  -3    2.59    0.17
   6  -8   3    2.95    0.19
   7   8   3    2.05    0.16
   7  -8   3    2.12    0.17
   7   8   3    1.71    0.15
  -7  -8  -3    1.87    0.15
  -7   8  -3    2.20    0.16
   8   8   3    0.09    0.09
   8   8   3    0.04    0.06
  -8  -8  -3   -0.14    0.07
  -8   8  -3   -0.06    0.06
   8  -8   3    0.11    0.07
   9  -8   3    0.42    0.10
  -9  -8  -3    0.37    0.10
  -9   8  -3    0.28    0.10
   9   8   3    0.41    0.09
   9   8   3    0.33    0.10
  10  -8   3    0.12    0.09
 -10  -8  -3    0.12    0.08
  10   8   3    0.11    0.08
  10   8   3    0.10    0.09
 -10   8  -3   -0.04    0.06
  11   8   3    0.21    0.11
  11  -8   3    0.20    0.10
 -11  -8  -3    0.07    0.09
 -11   8  -3    0.20    0.10
  12  -9  -3    0.98    0.16
  12   9  -3    1.00    0.14
 -12   9   3    1.22    0.16
 -12  -9   3    0.83    0.15
 -11   9   3    0.58    0.12
 -11  -9   3    0.49    0.13
  11  -9  -3    0.60    0.13
  11   9  -3    0.81    0.11
  11   9  -3    0.76    0.13
  10   9  -3   -0.01    0.08
  10  -9  -3    0.03    0.08
  10   9  -3   -0.01    0.06
 -10   9   3    0.07    0.08
 -10  -9   3    0.00    0.08
  -9  -9   3    0.54    0.11
   9  -9  -3    0.46    0.11
   9   9  -3    0.49    0.09
  -9   9   3    0.38    0.09
   8   9  -3    0.06    0.06
  -8  -9   3    0.15    0.09
   8  -9  -3    0.08    0.08
  -8   9   3    0.05    0.06
  -7   9   3    1.27    0.13
   7  -9  -3    1.26    0.14
   7   9  -3    1.20    0.12
  -7  -9   3    1.09    0.13
   6   9  -3    0.34    0.08
  -6   9   3    0.55    0.09
  -6  -9   3    0.28    0.08
   6  -9  -3    0.47    0.10
   5   9  -3    0.09    0.06
   5  -9  -3   -0.03    0.07
  -5   9   3    0.06    0.05
  -5  -9   3    0.08    0.06
   4  -9  -3    0.13    0.07
  -4   9   3    0.00    0.05
  -4  -9   3    0.00    0.06
   4   9  -3    0.00    0.05
  -4   9   3    0.08    0.06
   3   9  -3    0.12    0.06
   3  -9  -3    0.25    0.07
   3  -9  -3    0.29    0.08
  -3   9   3    0.15    0.07
  -3   9   3    0.20    0.06
  -3  -9   3    0.11    0.07
   2   9  -3   -0.01    0.05
  -2  -9   3    0.06    0.07
  -2   9   3    0.10    0.06
   2  -9  -3    0.05    0.07
  -2   9   3    0.05    0.05
   2  -9  -3    0.10    0.07
   1  -9  -3    2.11    0.13
  -1   9   3    1.82    0.14
   1  -9  -3    2.05    0.15
   1   9  -3    2.17    0.13
   1   9  -3    2.20    0.14
  -1  -9   3    1.94    0.15
   0  -9   3    0.66    0.11
   0   9  -3    0.64    0.08
   0   9  -3    0.66    0.09
   0  -9  -3    0.66    0.10
   0  -9  -3    0.65    0.09
   0   9   3    0.69    0.10
  -1  -9  -3    1.96    0.15
  -1   9  -3    2.48    0.15
  -1   9  -3    1.92    0.14
   1   9   3    1.93    0.15
   1  -9   3    1.80    0.15
  -1  -9  -3    2.23    0.14
  -2  -9  -3    2.26    0.15
  -2   9  -3    2.40    0.15
  -2  -9  -3    2.29    0.16
   2  -9   3    2.10    0.16
  -2   9  -3    2.29    0.14
   2   9   3    2.21    0.15
  -3  -9  -3    0.84    0.11
   3   9   3    0.81    0.10
  -3   9  -3    1.03    0.10
   3  -9   3    0.70    0.11
  -3  -9  -3    0.76    0.11
  -3   9  -3    0.85    0.10
  -4  -9  -3    0.09    0.07
  -4  -9  -3    0.02    0.07
  -4   9  -3    0.05    0.06
  -4   9  -3    0.05    0.06
   4  -9   3    0.03    0.07
   4   9   3    0.04    0.06
   5  -9   3   -0.04    0.06
  -5  -9  -3   -0.01    0.07
  -5   9  -3    0.10    0.06
  -5  -9  -3    0.07    0.08
   5   9   3    0.01    0.06
   6  -9   3    0.37    0.10
  -6  -9  -3    0.39    0.10
  -6  -9  -3    0.45    0.10
   6   9   3    0.42    0.09
  -6   9  -3    0.39    0.09
   7   9   3    0.04    0.06
   7  -9   3   -0.05    0.07
  -7  -9  -3   -0.02    0.08
  -7   9  -3   -0.02    0.06
   8  -9   3    0.39    0.10
  -8  -9  -3    0.40    0.10
   8   9   3    0.31    0.09
   8   9   3    0.55    0.12
  -8   9  -3    0.31    0.09
  -9   9  -3    0.06    0.08
  -9  -9  -3    0.01    0.08
   9   9   3   -0.05    0.09
   9  -9   3   -0.08    0.08
   9   9   3    0.12    0.07
  10   9   3    0.10    0.08
  10   9   3   -0.09    0.09
 -10   9  -3    0.22    0.09
  10  -9   3   -0.08    0.09
 -10  -9  -3   -0.03    0.09
 -11  10   3    0.23    0.10
  11  10  -3    0.46    0.10
 -11 -10   3    0.52    0.13
  11 -10  -3    0.68    0.15
  10 -10  -3    0.14    0.10
 -10  10   3    0.16    0.09
  10  10  -3    0.06    0.07
 -10 -10   3    0.12    0.10
  -9  10   3    0.51    0.11
   9  10  -3    0.61    0.10
  -9 -10   3    0.37    0.11
   9 -10  -3    0.43    0.12
   8 -10  -3    0.10    0.08
  -8  10   3    0.18    0.08
   8  10  -3    0.16    0.08
  -8 -10   3    0.14    0.09
   7  10  -3    0.26    0.08
  -7  10   3    0.22    0.08
  -7 -10   3    0.15    0.09
   7 -10  -3    0.38    0.11
   6  10  -3    1.58    0.13
  -6  10   3    1.71    0.14
  -6 -10   3    1.56    0.15
   6 -10  -3    2.04    0.17
  -5 -10   3    0.49    0.10
   5  10  -3    0.65    0.09
  -5  10   3    0.62    0.09
   5 -10  -3    0.64    0.12
   4  10  -3    0.04    0.06
  -4 -10   3    0.04    0.07
  -4  10   3    0.07    0.06
  -4  10   3    0.04    0.07
   4 -10  -3    0.18    0.08
  -3 -10   3    1.14    0.13
  -3  10   3    1.41    0.13
  -3  10   3    1.36    0.11
   3  10  -3    1.37    0.12
   3 -10  -3    1.17    0.13
  -2 -10   3    0.52    0.10
   2 -10  -3    0.69    0.11
  -2  10   3    0.42    0.09
   2  10  -3    0.55    0.09
   1 -10  -3   -0.03    0.07
   1  10  -3   -0.03    0.06
  -1  10   3   -0.03    0.06
  -1 -10   3    0.06    0.07
   0 -10   3    0.98    0.13
   0  10   3    0.90    0.11
   0 -10  -3    1.09    0.10
   0  10  -3    1.01    0.11
   0 -10  -3    1.01    0.12
   0  10  -3    0.95    0.10
  -1  10  -3    1.66    0.13
  -1 -10  -3    1.56    0.14
  -1  10  -3    1.57    0.13
   1 -10   3    1.86    0.16
   1  10   3    1.50    0.14
  -1 -10  -3    1.91    0.13
  -2 -10  -3    0.65    0.10
   2  10   3    0.58    0.10
   2 -10   3    0.33    0.10
  -2 -10  -3    0.47    0.10
  -2  10  -3    0.50    0.09
  -2  10  -3    0.43    0.08
  -3  10  -3    2.46    0.16
  -3  10  -3    2.72    0.16
   3 -10   3    2.27    0.18
  -3 -10  -3    2.43    0.16
  -3 -10  -3    2.55    0.18
   3  10   3    2.43    0.17
  -4  10  -3    1.06    0.13
   4 -10   3    0.98    0.14
  -4 -10  -3    1.21    0.13
   4  10   3    0.84    0.12
  -4 -10  -3    1.23    0.13
  -5  10  -3    0.57    0.10
  -5 -10  -3    0.47    0.11
   5  10   3    0.41    0.10
  -5 -10  -3    0.41    0.10
   5 -10   3    0.53    0.11
   6 -10   3    0.34    0.11
  -6 -10  -3    0.46    0.11
  -6 -10  -3    0.38    0.10
  -6  10  -3    0.38    0.09
   6  10   3    0.30    0.08
  -7  10  -3    0.42    0.10
  -7 -10  -3    0.35    0.11
   7 -10   3    0.23    0.10
   7  10   3    0.30    0.09
  -7 -10  -3    0.30    0.10
   8 -10   3    0.24    0.11
  -8 -10  -3    0.10    0.09
   8  10   3    0.01    0.07
  -8 -10  -3    0.33    0.09
  -8  10  -3    0.09    0.08
  -9 -10  -3    0.00    0.09
   9  10   3    0.02    0.07
  -9  10  -3    0.10    0.08
   9 -10   3    0.00    0.08
  10  11  -3    0.15    0.09
  10 -11  -3    0.02    0.10
 -10  11   3    0.11    0.09
   9  11  -3    0.09    0.08
   9 -11  -3    0.06    0.09
  -9  11   3    0.12    0.08
  -9 -11   3   -0.04    0.09
  -8  11   3   -0.03    0.06
   8  11  -3   -0.01    0.06
   8 -11  -3   -0.12    0.08
  -8 -11   3    0.02    0.09
  -7  11   3    0.14    0.07
  -7 -11   3   -0.02    0.08
   7 -11  -3   -0.08    0.08
   7  11  -3    0.08    0.07
  -6 -11   3    0.08    0.09
  -6  11   3    0.05    0.06
   6 -11  -3    0.12    0.09
   6  11  -3    0.07    0.07
   5 -11  -3    0.62    0.12
  -5  11   3    0.57    0.10
  -5 -11   3    0.58    0.12
   5  11  -3    0.56    0.10
  -4  11   3    0.58    0.09
   4 -11  -3    0.68    0.12
  -4 -11   3    0.47    0.10
  -4  11   3    0.48    0.09
   4  11  -3    0.50    0.09
  -3 -11   3    0.09    0.08
   3  11  -3    0.03    0.06
  -3  11   3   -0.03    0.06
   3 -11  -3    0.02    0.08
  -2  11   3    0.04    0.07
   2  11  -3    0.04    0.06
   2 -11  -3    0.11    0.08
  -2 -11   3    0.06    0.08
  -1 -11   3   -0.10    0.07
  -1  11   3   -0.01    0.07
   1 -11  -3   -0.05    0.06
   1  11  -3    0.09    0.07
   0 -11  -3    0.63    0.11
   0  11   3    0.75    0.11
   0  11  -3    0.75    0.11
   0 -11   3    0.73    0.13
  -1  11  -3    0.14    0.06
   1 -11   3    0.08    0.09
  -1  11  -3    0.26    0.08
   1  11   3    0.14    0.08
  -1 -11  -3    0.09    0.08
  -2  11  -3    0.44    0.09
  -2  11  -3    0.50    0.09
   2 -11   3    0.65    0.12
  -2 -11  -3    0.43    0.10
   2  11   3    0.37    0.09
  -3  11  -3    0.39    0.09
  -3 -11  -3    0.48    0.10
  -3  11  -3    0.41    0.09
   3 -11   3    0.35    0.11
   3  11   3    0.50    0.10
  -4 -11  -3    0.64    0.12
  -4  11  -3    0.64    0.11
   4  11   3    0.54    0.11
  -4 -11  -3    0.52    0.10
   4 -11   3    0.65    0.13
   5  11   3    0.24    0.09
  -5  11  -3    0.09    0.08
  -5 -11  -3    0.19    0.09
   5 -11   3    0.06    0.08
  -5 -11  -3   -0.06    0.08
  -6 -11  -3    0.91    0.14
  -6 -11  -3    0.95    0.13
   6 -11   3    0.88    0.15
  -6  11  -3    0.89    0.13
   6  11   3    1.16    0.14
  -7 -11  -3    0.07    0.09
   7 -11   3    0.06    0.09
  -7 -11  -3    0.16    0.10
   7  11   3    0.12    0.08
  -7  11  -3    0.19    0.09
  -8 -11  -3    0.22    0.10
  -8  11  -3   -0.03    0.08
   8  11   3   -0.13    0.08
  -8 -11  -3    0.12    0.11
  -8 -12   3   -0.02    0.09
  -8  12   3    0.07    0.08
   8  12  -3    0.08    0.08
   8 -12  -3    0.23    0.10
   7 -12  -3    0.76    0.14
   7  12  -3    0.75    0.12
  -7 -12   3    0.78    0.15
  -7  12   3    0.92    0.13
  -6 -12   3   -0.04    0.09
  -6  12   3    0.08    0.07
   6  12  -3   -0.06    0.06
   6 -12  -3   -0.07    0.09
   5 -12  -3    0.23    0.11
  -5 -12   3    0.36    0.11
   5  12  -3    0.31    0.09
  -4 -12   3    0.12    0.09
   4 -12  -3   -0.08    0.07
   4  12  -3    0.04    0.07
  -3 -12   3    0.00    0.08
   3  12  -3    0.00    0.06
  -3  12   3   -0.02    0.07
   3 -12  -3    0.07    0.09
   2  12  -3    0.22    0.08
   2 -12  -3    0.27    0.10
  -2  12   3    0.30    0.09
  -2 -12   3    0.34    0.11
   1  12  -3    0.09    0.08
  -1  12   3    0.04    0.08
   1 -12  -3    0.11    0.09
  -1 -12   3    0.04    0.09
   0  12   3    0.07    0.07
   0 -12  -3    0.04    0.09
   0  12  -3    0.07    0.07
   0 -12   3    0.07    0.08
   1  12   3    0.03    0.08
   1 -12   3    0.01    0.08
  -1 -12  -3    0.05    0.08
  -1  12  -3    0.11    0.07
   2  12   3    0.09    0.08
   2 -12   3    0.00    0.08
  -2 -12  -3   -0.04    0.08
  -2  12  -3   -0.01    0.07
   3  12   3    0.48    0.11
   3 -12   3    0.42    0.12
  -3 -12  -3    0.42    0.11
  -3  12  -3    0.54    0.10
   4  12   3    0.19    0.09
  -4  12  -3    0.45    0.10
   4 -12   3    0.24    0.10
  -4 -12  -3    0.24    0.10
   5  12   3    0.06    0.08
  -5  12  -3    0.23    0.08
  -5 -12  -3    0.43    0.12
   5 -12   3    0.17    0.10
   6  12   3    0.00    0.08
   6 -12   3   -0.01    0.11
  -6 -12  -3    0.22    0.11
  -6  12  -3    0.05    0.08
   6 -13  -3    0.34    0.12
   5  13  -3    0.12    0.08
   5 -13  -3    0.11    0.11
  -5 -13   3    0.11    0.10
   4  13  -3   -0.04    0.07
  -4 -13   3    0.04    0.09
   4 -13  -3   -0.13    0.09
   3  13  -3   -0.01    0.07
   3 -13  -3   -0.04    0.09
  -3 -13   3    0.06    0.09
   2 -13  -3    0.12    0.10
  -2  13   3    0.04    0.08
   2  13  -3    0.14    0.08
  -2 -13   3    0.01    0.10
  -1  13   3   -0.01    0.08
   1  13  -3    0.06    0.08
   1 -13  -3    0.00    0.10
  -1 -13   3   -0.11    0.09
   0  13  -3    0.38    0.10
   0 -13   3    0.34    0.11
   0 -13  -3    0.41    0.12
   0  13   3    0.51    0.12
   1  13   3    0.15    0.09
   1 -13   3    0.17    0.10
  -1 -13  -3    0.01    0.09
  -1  13  -3    0.06    0.08
  -2 -13  -3   -0.01    0.09
   2  13   3    0.04    0.08
  -2  13  -3   -0.06    0.07
   2 -13   3    0.08    0.10
   3  13   3    0.04    0.09
   3 -13   3   -0.15    0.08
  -3 -13  -3    0.30    0.11
  -4 -13  -3    0.15    0.11
  -4  13  -3    0.12    0.07
  -2  14   3    0.01    0.09
   1 -14  -3    0.36    0.12
  -1  14   3    0.30    0.11
   0  14   3    0.60    0.13
   0  14  -3    0.66    0.13
   0 -14  -3    0.68    0.15
 -16   0   4    0.05    0.08
 -15   0   4    0.00    0.06
  15   0  -4    0.02    0.06
  14   0  -4    0.57    0.10
 -14   0   4    0.95    0.12
 -13   0   4    0.08    0.07
  13   0  -4    0.10    0.06
 -12   0   4    4.91    0.23
  12   0  -4    4.84    0.23
 -12   0   4    4.90    0.22
 -11   0   4   -0.10    0.05
 -11   0   4    0.03    0.06
  11   0  -4    0.01    0.06
  10   0  -4    2.07    0.14
 -10   0   4    2.00    0.14
 -10   0   4    1.84    0.13
  -9   0   4   -0.03    0.04
  -9   0   4    0.04    0.05
   9   0  -4    0.01    0.04
  -8   0   4   71.88    1.92
  -8   0   4   72.35    1.95
   8   0  -4   71.17    1.84
   7   0  -4    0.01    0.04
   7   0  -4    0.09    0.02
  -7   0   4   -0.01    0.03
  -7   0   4   -0.01    0.03
  -6   0   4   72.58    1.94
  -6   0   4   72.12    1.97
   6   0  -4   75.92    1.89
   6   0  -4   73.21    1.86
   5   0  -4    0.00    0.03
   5   0  -4    0.08    0.02
  -5   0   4   -0.04    0.02
  -5   0   4    0.00    0.03
  -4   0   4   48.08    1.29
   4   0  -4   47.80    1.24
  -4   0   4   47.28    1.25
   4   0  -4   47.77    1.21
   3   0  -4    0.07    0.03
   3   0  -4   -0.02    0.02
  -3   0   4    0.03    0.02
  -3   0   4    0.02    0.02
  -2   0   4    4.90    0.16
  -2   0   4    5.04    0.17
   2   0  -4    5.09    0.16
  -2   0   4    5.26    0.14
  -1   0   4   -0.01    0.01
  -1   0   4   -0.03    0.03
  -1   0   4   -0.01    0.03
   1   0  -4    0.01    0.03
   0   0   4   12.15    0.36
   0   0   4   12.49    0.35
   0   0   4   12.50    0.33
   0   0  -4   11.78    0.33
  -1   0  -4   -0.04    0.03
   1   0   4   -0.01    0.02
   1   0   4    0.04    0.03
   1   0   4    0.01    0.03
   2   0   4    1.01    0.07
   2   0   4    1.19    0.07
   2   0   4    1.00    0.07
   2   0   4    1.05    0.07
   3   0   4   -0.02    0.03
   3   0   4    0.01    0.03
   3   0   4    0.00    0.03
   3   0   4   -0.01    0.03
   4   0   4    5.87    0.20
   4   0   4    5.50    0.20
   4   0   4    5.77    0.21
   4   0   4    5.90    0.21
  -5   0  -4   -0.02    0.03
   5   0   4    0.01    0.04
   5   0   4   -0.03    0.04
   5   0   4   -0.01    0.03
   6   0   4    0.75    0.09
   6   0   4    0.78    0.07
   6   0   4    0.69    0.08
  -6   0  -4    0.87    0.08
  -7   0  -4   -0.08    0.04
   7   0   4    0.00    0.04
   7   0   4    0.03    0.05
   7   0   4   -0.02    0.05
   8   0   4    0.11    0.06
  -8   0  -4    0.06    0.05
  -9   0  -4   -0.03    0.05
   9   0   4    0.02    0.06
  10   0   4    0.00    0.05
 -10   0  -4   -0.02    0.05
 -11   0  -4    0.07    0.06
  11   0   4   -0.04    0.06
  12   0   4    0.00    0.07
 -12   0  -4    0.02    0.07
 -13   0  -4   -0.05    0.08
  13   0   4   -0.01    0.06
  16  -1  -4    0.22    0.09
 -16   1   4    0.35    0.10
 -16  -1   4    0.04    0.08
  15   1  -4    0.19    0.08
  15  -1  -4    0.17    0.07
 -15   1   4    0.13    0.08
 -15  -1   4    0.11    0.08
 -14  -1   4    0.20    0.08
  14   1  -4    0.30    0.08
 -14   1   4    0.21    0.09
  14  -1  -4    0.24    0.08
  13  -1  -4    0.08    0.06
 -13  -1   4    0.00    0.06
  13   1  -4   -0.01    0.06
 -13   1   4    0.03    0.06
 -13   1   4    0.03    0.06
 -12  -1   4    0.15    0.07
 -12   1   4    0.06    0.05
  12   1  -4    0.05    0.06
  12  -1  -4    0.09    0.06
 -12   1   4    0.09    0.06
 -11  -1   4    6.47    0.27
  11  -1  -4    6.43    0.26
 -11   1   4    6.47    0.26
 -11  -1   4    6.26    0.25
  11   1  -4    6.58    0.27
 -11   1   4    6.59    0.28
 -10  -1   4    7.25    0.26
 -10  -1   4    7.15    0.28
 -10   1   4    7.29    0.28
  10  -1  -4    7.62    0.28
  10   1  -4    7.37    0.28
 -10   1   4    6.97    0.28
   9   1  -4    1.35    0.11
   9  -1  -4    1.44    0.11
  -9  -1   4    1.38    0.10
  -9   1   4    1.40    0.10
  -9  -1   4    1.34    0.10
   8  -1  -4    6.34    0.24
   8   1  -4    6.55    0.24
   8  -1  -4    6.56    0.25
  -8   1   4    6.82    0.24
   8   1  -4    6.84    0.20
  -8  -1   4    6.26    0.24
  -8  -1   4    6.76    0.23
   7   1  -4   36.66    0.94
   7  -1  -4   35.92    0.95
   7   1  -4   36.12    0.95
  -7  -1   4   35.28    0.99
   7  -1  -4   35.90    0.99
  -7  -1   4   35.73    0.99
  -7   1   4   35.52    1.00
   6   1  -4   11.17    0.34
  -6  -1   4   11.66    0.35
   6  -1  -4   11.73    0.34
   6   1  -4   11.98    0.33
  -6  -1   4   11.18    0.35
  -6   1   4   11.44    0.36
   6  -1  -4   11.96    0.36
   6  -1  -4   11.94    0.31
  -5  -1   4    0.02    0.03
   5   1  -4    0.02    0.03
   5  -1  -4    0.01    0.03
  -5   1   4    0.04    0.03
   5  -1  -4    0.05    0.03
  -5  -1   4    0.02    0.03
   5   1  -4    0.02    0.02
   5  -1  -4    0.05    0.02
  -4   1   4   11.79    0.36
  -4  -1   4   12.07    0.36
   4   1  -4   12.24    0.34
   4   1  -4   12.11    0.34
   4  -1  -4   12.48    0.35
  -4  -1   4   12.52    0.35
   4  -1  -4   12.11    0.34
  -4   1   4   12.14    0.34
   3  -1  -4    0.01    0.03
   3   1  -4    0.08    0.03
  -3   1   4    0.02    0.03
  -3   1   4   -0.02    0.02
  -3  -1   4    0.03    0.03
   3  -1  -4    0.02    0.02
  -3  -1   4    0.02    0.02
   3   1  -4    0.03    0.03
  -2  -1   4   11.76    0.36
  -2  -1   4   12.59    0.34
   2   1  -4   12.35    0.33
   2  -1  -4   11.95    0.34
   2  -1  -4   12.58    0.33
  -2   1   4   12.14    0.35
  -2   1   4   12.23    0.34
   2   1  -4   12.22    0.34
   1  -1  -4    0.12    0.04
  -1  -1   4    0.08    0.03
   1   1  -4    0.16    0.03
   1   1  -4    0.10    0.03
  -1   1   4    0.11    0.03
  -1   1   4    0.03    0.03
  -1  -1   4    0.08    0.02
   0  -1  -4    0.22    0.04
   0   1  -4    0.22    0.03
   0  -1   4    0.25    0.03
   0   1   4    0.20    0.03
   0  -1   4    0.24    0.04
   0   1  -4    0.17    0.04
   0   1   4    0.14    0.03
   0  -1  -4    0.23    0.02
   1  -1   4   11.98    0.35
  -1  -1  -4   11.83    0.34
   1  -1   4   11.76    0.37
   1  -1   4   12.27    0.35
  -1   1  -4   12.10    0.33
   1   1   4   11.88    0.35
   1   1   4   12.20    0.35
  -1  -1  -4   12.42    0.34
   2  -1   4    0.35    0.04
  -2  -1  -4    0.34    0.04
   2  -1   4    0.35    0.04
   2  -1   4    0.34    0.05
   2  -1   4    0.44    0.05
   2   1   4    0.26    0.04
   2   1   4    0.35    0.04
   2   1   4    0.29    0.05
   3   1   4    4.89    0.18
   3  -1   4    4.92    0.17
   3   1   4    4.53    0.17
   3   1   4    4.82    0.18
  -3  -1  -4    4.76    0.17
   3  -1   4    4.91    0.17
   3  -1   4    5.02    0.18
   3  -1   4    4.47    0.18
  -4  -1  -4    3.61    0.15
   4   1   4    3.48    0.15
   4  -1   4    3.62    0.14
   4   1   4    3.39    0.15
   4  -1   4    3.94    0.16
   4  -1   4    3.33    0.16
   4  -1   4    3.51    0.14
   4   1   4    3.30    0.14
   5  -1   4    2.26    0.11
   5   1   4    2.28    0.13
  -5   1  -4    2.41    0.12
  -5  -1  -4    2.19    0.11
   5  -1   4    2.35    0.13
   5   1   4    2.36    0.12
   5  -1   4    2.39    0.12
  -5  -1  -4    2.32    0.12
  -6  -1  -4    1.95    0.11
   6  -1   4    2.21    0.14
  -6  -1  -4    2.09    0.12
  -6   1  -4    1.89    0.12
   6   1   4    2.20    0.12
   6   1   4    2.09    0.13
   6  -1   4    1.97    0.11
   6  -1   4    2.08    0.13
   7  -1   4    6.22    0.25
   7   1   4    6.07    0.23
   7  -1   4    5.88    0.21
   7   1   4    6.02    0.25
  -7   1  -4    6.22    0.24
   7  -1   4    6.38    0.24
  -7  -1  -4    5.57    0.24
  -7  -1  -4    5.84    0.22
  -8  -1  -4    0.06    0.06
   8   1   4    0.10    0.07
  -8   1  -4    0.00    0.05
   8  -1   4    0.01    0.05
   8  -1   4    0.15    0.07
   9   1   4    0.32    0.08
  -9  -1  -4    0.28    0.08
   9  -1   4    0.26    0.08
  -9   1  -4    0.30    0.07
   9  -1   4    0.33    0.08
  10  -1   4    0.20    0.07
  10  -1   4    0.22    0.08
  10   1   4    0.10    0.07
 -10   1  -4    0.20    0.07
 -10  -1  -4    0.21    0.08
  11  -1   4    0.28    0.08
 -11  -1  -4    0.42    0.10
  11   1   4    0.47    0.10
 -11   1  -4    0.31    0.09
  12   1   4    0.62    0.11
  12  -1   4    0.77    0.11
 -12  -1  -4    0.58    0.11
 -12   1  -4    0.54    0.11
  13   1   4    0.20    0.09
 -13   1  -4    0.06    0.09
  13  -1   4    0.01    0.08
 -13  -1  -4    0.01    0.08
  16  -2  -4   -0.03    0.06
 -16   2   4   -0.06    0.07
 -15   2   4    0.06    0.08
  15  -2  -4    0.18    0.07
  15   2  -4    0.23    0.09
 -15  -2   4    0.08    0.07
 -14   2   4   -0.02    0.07
  14  -2  -4    0.17    0.08
 -14   2   4    0.14    0.07
  14   2  -4   -0.01    0.08
 -14  -2   4    0.00    0.06
  13  -2  -4    0.19    0.07
 -13  -2   4    0.07    0.07
 -13   2   4    0.04    0.06
 -13   2   4    0.06    0.07
  13   2  -4    0.03    0.07
 -12  -2   4    0.54    0.09
  12  -2  -4    0.46    0.08
  12   2  -4    0.44    0.09
 -12   2   4    0.42    0.09
  11  -2  -4    0.97    0.10
  11  -2  -4    0.93    0.11
  11   2  -4    0.73    0.10
 -11   2   4    0.96    0.10
 -11  -2   4    0.87    0.10
  10   2  -4    0.02    0.06
 -10  -2   4    0.16    0.06
  10  -2  -4   -0.01    0.06
 -10   2   4    0.02    0.06
  10  -2  -4   -0.03    0.05
 -10  -2   4    0.14    0.06
   9   2  -4    1.01    0.10
  -9  -2   4    0.94    0.09
  -9  -2   4    1.01    0.08
  -9   2   4    0.87    0.09
   9  -2  -4    0.88    0.09
   9  -2  -4    1.10    0.10
  -8  -2   4    4.20    0.16
   8   2  -4    4.10    0.15
   8  -2  -4    3.69    0.17
   8  -2  -4    4.06    0.18
   8   2  -4    4.30    0.18
  -8  -2   4    3.78    0.18
  -8   2   4    3.88    0.17
   7  -2  -4    9.01    0.30
  -7   2   4    8.73    0.30
  -7  -2   4    8.86    0.28
   7   2  -4    9.23    0.29
   7  -2  -4    8.84    0.28
  -7  -2   4    8.29    0.29
   7   2  -4    9.05    0.27
   6  -2  -4   47.81    1.21
   6   2  -4   48.58    1.23
  -6  -2   4   46.21    1.26
   6  -2  -4   47.45    1.27
   6   2  -4   46.58    1.21
   6  -2  -4   45.91    1.21
  -6  -2   4   46.34    1.27
  -6   2   4   46.86    1.29
  -5   2   4    3.47    0.11
  -5   2   4    3.68    0.15
   5   2  -4    3.56    0.13
   5   2  -4    3.42    0.13
   5  -2  -4    3.52    0.14
   5  -2  -4    3.40    0.14
  -5  -2   4    3.47    0.14
  -5  -2   4    3.36    0.13
  -4  -2   4    0.51    0.05
  -4   2   4    0.46    0.05
   4   2  -4    0.51    0.04
   4  -2  -4    0.56    0.05
  -4  -2   4    0.52    0.05
   4   2  -4    0.53    0.04
   4  -2  -4    0.59    0.05
  -4   2   4    0.54    0.04
  -3  -2   4    1.43    0.08
   3  -2  -4    1.33    0.08
  -3   2   4    1.43    0.07
  -3  -2   4    1.45    0.07
   3   2  -4    1.43    0.07
  -3   2   4    1.34    0.08
   3  -2  -4    1.49    0.07
   3   2  -4    1.42    0.07
  -2   2   4    6.44    0.20
  -2   2   4    6.55    0.20
  -2  -2   4    6.39    0.20
   2  -2  -4    6.31    0.20
   2   2  -4    6.28    0.18
   2   2  -4    6.25    0.20
  -2  -2   4    6.09    0.21
   2  -2  -4    6.38    0.18
  -1  -2   4   15.53    0.44
   1   2  -4   16.12    0.41
   1  -2  -4   15.99    0.43
  -1  -2   4   16.01    0.46
   1  -2  -4   15.84    0.43
  -1   2   4   15.81    0.44
  -1   2   4   16.21    0.45
   1   2  -4   15.22    0.44
   0   2   4   40.37    1.06
   0  -2   4   38.14    1.04
   0   2  -4   38.38    1.03
   0  -2  -4   39.36    1.01
   0  -2  -4   40.54    1.03
   0   2  -4   39.48    0.98
   0   2   4   38.80    1.04
   0  -2   4   38.05    1.08
   1   2   4    6.82    0.22
   1  -2   4    6.55    0.23
   1   2   4    6.71    0.21
  -1   2  -4    6.60    0.21
   1  -2   4    6.99    0.22
  -1  -2  -4    6.96    0.20
  -1   2  -4    6.56    0.19
  -1  -2  -4    6.94    0.22
   2   2   4   27.89    0.76
  -2   2  -4   28.01    0.77
  -2  -2  -4   28.84    0.77
   2  -2   4   29.26    0.79
   2  -2   4   27.67    0.81
   2  -2   4   28.65    0.73
   2   2   4   28.86    0.78
   2   2   4   29.32    0.78
   3  -2   4    3.54    0.15
   3  -2   4    3.45    0.16
   3   2   4    3.55    0.15
  -3  -2  -4    3.72    0.14
   3   2   4    3.70    0.15
   3   2   4    3.63    0.13
   3  -2   4    3.76    0.13
  -3   2  -4    3.72    0.14
   4  -2   4    7.66    0.28
   4   2   4    7.39    0.26
  -4   2  -4    7.59    0.25
   4   2   4    7.73    0.26
   4  -2   4    7.84    0.24
  -4  -2  -4    7.59    0.25
   4  -2   4    7.36    0.27
   4   2   4    7.75    0.24
   5   2   4    0.29    0.06
  -5   2  -4    0.35    0.06
  -5   2  -4    0.37    0.05
  -5  -2  -4    0.31    0.06
  -5  -2  -4    0.35    0.04
   5  -2   4    0.44    0.06
   5   2   4    0.33    0.06
   5  -2   4    0.43    0.07
  -6  -2  -4    0.02    0.04
   6  -2   4    0.03    0.04
   6   2   4    0.05    0.05
  -6  -2  -4    0.03    0.04
   6  -2   4   -0.01    0.05
  -6   2  -4    0.01    0.04
  -6   2  -4   -0.03    0.04
   6   2   4    0.06    0.06
   7  -2   4    0.23    0.07
   7  -2   4    0.30    0.07
  -7   2  -4    0.19    0.07
   7   2   4    0.30    0.06
  -7  -2  -4    0.32    0.07
   7   2   4    0.25    0.07
   8  -2   4    0.50    0.09
   8  -2   4    0.51    0.08
  -8  -2  -4    0.35    0.08
  -8   2  -4    0.42    0.08
   8   2   4    0.44    0.08
   8   2   4    0.48    0.09
   9   2   4    0.24    0.08
  -9   2  -4    0.34    0.08
  -9  -2  -4    0.19    0.07
   9  -2   4    0.15    0.07
   9  -2   4    0.28    0.08
  10   2   4    0.02    0.06
  10  -2   4    0.08    0.06
 -10   2  -4   -0.04    0.06
 -10  -2  -4    0.01    0.06
  10  -2   4    0.04    0.06
 -11   2  -4    0.02    0.06
  11  -2   4    0.10    0.06
  11   2   4   -0.01    0.06
 -11  -2  -4    0.03    0.06
  11  -2   4    0.10    0.07
  12   2   4    0.06    0.07
  12  -2   4    0.14    0.08
  12  -2   4    0.29    0.08
 -12  -2  -4    0.04    0.08
  13   2   4    0.57    0.12
 -13  -2  -4    0.47    0.12
 -13   2  -4    0.31    0.11
  15  -3  -4    0.27    0.09
 -15   3   4    0.10    0.09
 -15   3   4    0.17    0.08
  15   3  -4    0.23    0.10
 -15  -3   4    0.21    0.08
 -14  -3   4    0.27    0.08
  14   3  -4    0.17    0.09
 -14   3   4    0.24    0.08
  14  -3  -4    0.22    0.07
 -14   3   4    0.26    0.09
  13  -3  -4    0.20    0.07
 -13  -3   4    0.12    0.07
  13  -3  -4    0.06    0.08
 -13   3   4    0.15    0.08
  13   3  -4    0.20    0.08
 -12  -3   4    1.27    0.13
 -12   3   4    1.16    0.12
  12   3  -4    1.23    0.13
  12  -3  -4    1.28    0.14
  12  -3  -4    1.20    0.12
  11  -3  -4    3.30    0.17
  11  -3  -4    3.13    0.19
 -11  -3   4    3.39    0.18
  11   3  -4    2.96    0.18
 -11   3   4    2.80    0.17
 -10  -3   4    0.83    0.10
 -10   3   4    1.08    0.11
  10   3  -4    1.15    0.11
  10  -3  -4    1.20    0.10
  10  -3  -4    1.07    0.12
   9   3  -4    1.61    0.09
   9  -3  -4    1.62    0.13
   9  -3  -4    1.61    0.11
   9   3  -4    1.52    0.12
  -9  -3   4    1.64    0.12
  -9   3   4    1.57    0.12
  -9  -3   4    1.63    0.10
  -8  -3   4    7.72    0.25
   8   3  -4    7.48    0.27
  -8  -3   4    7.41    0.28
   8   3  -4    7.97    0.25
  -8   3   4    7.05    0.28
   8  -3  -4    7.38    0.26
   8  -3  -4    7.75    0.28
   7  -3  -4    7.51    0.27
   7   3  -4    7.71    0.25
  -7  -3   4    7.53    0.27
  -7  -3   4    7.69    0.25
   7  -3  -4    7.78    0.26
  -7   3   4    7.60    0.28
   7   3  -4    7.54    0.26
   6   3  -4    0.57    0.06
   6   3  -4    0.46    0.05
   6  -3  -4    0.40    0.06
  -6   3   4    0.38    0.06
  -6   3   4    0.40    0.04
   6  -3  -4    0.43    0.06
  -6  -3   4    0.42    0.06
  -6  -3   4    0.43    0.05
   5  -3  -4    0.11    0.04
  -5   3   4    0.03    0.03
  -5   3   4    0.07    0.04
  -5  -3   4    0.06    0.03
   5   3  -4    0.06    0.03
  -5  -3   4    0.08    0.04
   5  -3  -4    0.11    0.04
   5   3  -4    0.10    0.04
  -4  -3   4    0.80    0.06
   4   3  -4    0.68    0.05
   4   3  -4    0.69    0.06
   4  -3  -4    0.68    0.06
  -4   3   4    0.70    0.05
   4  -3  -4    0.64    0.06
  -4  -3   4    0.65    0.06
  -3   3   4   -0.02    0.03
   3   3  -4    0.00    0.02
  -3  -3   4    0.03    0.03
  -3  -3   4    0.02    0.03
   3   3  -4    0.01    0.03
   3  -3  -4    0.03    0.03
   3  -3  -4    0.04    0.03
  -3   3   4   -0.02    0.03
  -2  -3   4   17.14    0.51
   2  -3  -4   17.70    0.48
  -2   3   4   17.63    0.49
   2  -3  -4   17.43    0.48
  -2  -3   4   17.42    0.49
   2   3  -4   17.40    0.45
  -2   3   4   17.27    0.49
   2   3  -4   17.19    0.48
   1  -3  -4    3.74    0.14
  -1  -3   4    3.90    0.14
  -1   3   4    3.82    0.15
   1   3  -4    3.80    0.14
  -1   3   4    3.84    0.13
   1  -3  -4    3.78    0.13
   1   3  -4    3.96    0.11
  -1  -3   4    3.86    0.15
   0   3   4   11.20    0.35
   0   3   4   11.88    0.34
   0   3  -4   11.63    0.34
   0  -3  -4   12.21    0.33
   0  -3  -4   11.62    0.34
   0  -3   4   11.71    0.37
   0  -3   4   11.34    0.35
   1   3   4    0.17    0.04
  -1  -3  -4    0.23    0.05
   1  -3   4    0.29    0.04
   1  -3   4    0.27    0.05
  -1   3  -4    0.22    0.02
  -1   3  -4    0.17    0.04
   1   3   4    0.22    0.03
  -1  -3  -4    0.28    0.03
   2  -3   4    0.56    0.06
   2   3   4    0.58    0.06
   2  -3   4    0.40    0.06
   2  -3   4    0.56    0.04
   2   3   4    0.60    0.06
  -2  -3  -4    0.52    0.05
   2   3   4    0.56    0.04
  -2   3  -4    0.57    0.05
   3   3   4    0.11    0.05
  -3   3  -4    0.07    0.04
   3  -3   4    0.01    0.05
   3   3   4    0.07    0.03
  -3  -3  -4    0.10    0.04
   3   3   4    0.15    0.05
   3  -3   4    0.11    0.04
   3  -3   4    0.05    0.03
   4   3   4   18.89    0.52
   4   3   4   18.32    0.54
   4   3   4   17.39    0.53
   4  -3   4   18.44    0.50
  -4  -3  -4   18.73    0.54
   4  -3   4   18.65    0.56
   4  -3   4   17.61    0.57
  -4   3  -4   18.72    0.52
   5   3   4    0.54    0.07
   5   3   4    0.55    0.08
  -5   3  -4    0.71    0.06
  -5  -3  -4    0.63    0.07
   5  -3   4    0.54    0.08
  -5   3  -4    0.71    0.08
   5  -3   4    0.70    0.07
   6  -3   4    0.05    0.05
  -6   3  -4    0.00    0.04
   6   3   4    0.04    0.05
   6  -3   4    0.04    0.05
  -6   3  -4   -0.01    0.05
  -6  -3  -4    0.04    0.05
   6   3   4    0.04    0.06
   7   3   4    3.81    0.18
   7  -3   4    4.07    0.18
  -7  -3  -4    4.05    0.19
   7   3   4    4.09    0.20
  -7   3  -4    4.23    0.20
   7  -3   4    3.88    0.20
  -8  -3  -4    0.13    0.06
   8  -3   4    0.28    0.06
   8   3   4    0.10    0.07
   8  -3   4    0.21    0.07
  -8   3  -4    0.09    0.07
   8   3   4    0.30    0.07
   9   3   4    0.21    0.08
  -9  -3  -4    0.14    0.06
   9  -3   4    0.12    0.06
   9  -3   4    0.14    0.06
  -9   3  -4    0.26    0.08
 -10  -3  -4   -0.05    0.06
 -10   3  -4   -0.07    0.06
  10  -3   4   -0.06    0.05
  10  -3   4    0.08    0.06
  10   3   4    0.02    0.06
  11   3   4   -0.01    0.07
  11  -3   4    0.01    0.05
 -11  -3  -4    0.03    0.06
 -11   3  -4   -0.01    0.06
  12   3   4    1.01    0.14
 -12   3  -4    0.65    0.11
 -12  -3  -4    0.59    0.11
  12  -3   4    0.58    0.12
  13   3   4    0.97    0.14
  13  -3   4    0.91    0.14
 -13  -3  -4    0.62    0.13
 -15  -4   4    0.24    0.09
 -15   4   4    0.26    0.10
  15   4  -4    0.35    0.11
  15  -4  -4    0.42    0.09
 -14  -4   4    0.61    0.12
  14  -4  -4    0.85    0.11
  14   4  -4    0.61    0.12
  14  -4  -4    0.82    0.14
 -14   4   4    0.64    0.12
 -13   4   4   -0.07    0.07
  13   4  -4   -0.01    0.07
  13  -4  -4    0.02    0.07
 -13  -4   4    0.10    0.07
  13  -4  -4    0.03    0.05
 -12   4   4    0.45    0.09
  12  -4  -4    0.25    0.07
 -12  -4   4    0.30    0.08
  12   4  -4    0.43    0.09
  12  -4  -4    0.38    0.09
  11   4  -4    0.17    0.07
 -11   4   4    0.00    0.06
  11  -4  -4    0.08    0.06
 -11  -4   4    0.08    0.06
  11  -4  -4    0.04    0.05
  10  -4  -4    0.54    0.09
 -10  -4   4    0.50    0.09
  10  -4  -4    0.57    0.08
  10   4  -4    0.52    0.09
 -10   4   4    0.53    0.09
  -9   4   4    0.68    0.09
   9  -4  -4    0.85    0.09
   9   4  -4    0.83    0.10
  -9  -4   4    0.74    0.09
   9   4  -4    0.74    0.08
   9  -4  -4    0.72    0.10
   8   4  -4   17.10    0.49
   8   4  -4   15.96    0.49
   8  -4  -4   16.05    0.52
  -8   4   4   16.42    0.52
   8  -4  -4   15.93    0.48
  -8  -4   4   16.60    0.52
   7  -4  -4    0.17    0.06
   7  -4  -4    0.19    0.05
   7   4  -4    0.09    0.04
  -7  -4   4    0.18    0.04
  -7   4   4    0.16    0.06
  -7  -4   4    0.35    0.06
   7   4  -4    0.20    0.06
  -6  -4   4    1.37    0.08
   6  -4  -4    1.23    0.09
  -6  -4   4    1.34    0.10
   6   4  -4    1.31    0.09
  -6   4   4    1.36    0.07
  -6   4   4    1.17    0.09
   6   4  -4    1.46    0.10
   6  -4  -4    1.22    0.09
  -5  -4   4    5.70    0.20
   5  -4  -4    5.78    0.21
  -5  -4   4    5.67    0.21
  -5   4   4    5.96    0.22
  -5   4   4    5.88    0.19
   5  -4  -4    5.82    0.20
   5   4  -4    5.93    0.20
   5   4  -4    5.76    0.20
  -4  -4   4   19.54    0.57
   4  -4  -4   19.66    0.54
  -4   4   4   19.65    0.58
   4  -4  -4   19.89    0.57
   4   4  -4   20.30    0.54
   4   4  -4   20.08    0.56
  -4  -4   4   19.80    0.57
  -4   4   4   20.00    0.55
   3  -4  -4    1.06    0.08
   3  -4  -4    1.09    0.08
   3   4  -4    1.17    0.07
  -3  -4   4    1.10    0.08
  -3   4   4    1.13    0.08
  -3   4   4    1.04    0.07
  -3  -4   4    1.02    0.08
   3   4  -4    1.05    0.08
  -2  -4   4    3.04    0.13
   2   4  -4    3.13    0.10
  -2   4   4    3.34    0.13
  -2  -4   4    3.11    0.14
   2   4  -4    3.30    0.13
   2  -4  -4    3.24    0.13
  -2   4   4    3.09    0.13
   2  -4  -4    3.26    0.13
  -1  -4   4    8.49    0.28
   1  -4  -4    8.62    0.27
   1   4  -4    8.47    0.27
  -1  -4   4    7.85    0.27
  -1   4   4    8.21    0.27
  -1   4   4    8.95    0.26
   1  -4  -4    8.67    0.26
   0   4  -4   17.32    0.49
   0  -4  -4   17.54    0.49
   0  -4   4   16.70    0.50
   0  -4   4   16.68    0.52
   0   4   4   16.88    0.49
   0   4   4   17.17    0.48
   0  -4  -4   17.81    0.49
   1  -4   4    0.54    0.06
  -1  -4  -4    0.54    0.06
   1   4   4    0.55    0.04
  -1   4  -4    0.59    0.06
   1   4   4    0.61    0.06
  -1  -4  -4    0.58    0.05
   1  -4   4    0.53    0.07
   2   4   4    1.09    0.06
   2  -4   4    1.17    0.05
   2  -4   4    1.02    0.09
   2  -4   4    0.85    0.09
  -2  -4  -4    0.91    0.08
  -2  -4  -4    1.23    0.08
   2   4   4    1.01    0.08
  -2   4  -4    1.24    0.08
   3  -4   4    1.18    0.06
   3   4   4    1.28    0.10
  -3  -4  -4    1.25    0.08
  -3   4  -4    1.39    0.08
   3   4   4    1.26    0.06
   3  -4   4    1.00    0.09
   3  -4   4    1.11    0.09
   3   4   4    1.23    0.10
   4   4   4    0.20    0.06
  -4   4  -4    0.19    0.06
   4  -4   4    0.23    0.06
   4   4   4    0.13    0.05
   4  -4   4    0.27    0.04
  -4   4  -4    0.23    0.05
  -4  -4  -4    0.13    0.05
   5  -4   4    4.17    0.16
  -5   4  -4    3.35    0.18
  -5   4  -4    3.96    0.16
   5   4   4    3.90    0.18
   5   4   4    4.22    0.19
   5  -4   4    3.71    0.19
  -5  -4  -4    3.94    0.17
   6  -4   4    0.14    0.05
  -6   4  -4    0.14    0.05
  -6  -4  -4    0.07    0.05
   6   4   4    0.22    0.07
   6  -4   4    0.12    0.06
   6   4   4    0.06    0.06
  -6   4  -4    0.12    0.06
  -7  -4  -4    0.43    0.08
   7  -4   4    0.39    0.08
  -7   4  -4    0.38    0.09
   7   4   4    0.48    0.09
   7   4   4    0.39    0.08
   8   4   4    4.68    0.21
   8   4   4    4.80    0.23
  -8  -4  -4    4.43    0.22
   8  -4   4    4.39    0.23
  -8   4  -4    4.62    0.23
   9   4   4    0.94    0.10
  -9   4  -4    1.06    0.12
   9   4   4    1.03    0.12
   9  -4   4    1.07    0.13
  -9  -4  -4    0.96    0.11
  10   4   4   -0.02    0.06
 -10   4  -4   -0.08    0.05
 -10  -4  -4   -0.01    0.06
  10  -4   4    0.04    0.06
 -11   4  -4    0.10    0.08
 -11  -4  -4   -0.01    0.06
  11  -4   4    0.06    0.07
  11   4   4    0.01    0.07
  12   4   4    0.13    0.08
 -12   4  -4    0.16    0.08
  12  -4   4    0.13    0.08
 -12  -4  -4    0.02    0.08
 -13  -4  -4    0.12    0.10
 -13   4  -4    0.29    0.11
  15   5  -4   -0.01    0.08
 -15   5   4   -0.09    0.08
  15  -5  -4    0.00    0.09
  15  -5  -4    0.06    0.07
 -14   5   4    0.17    0.09
 -14  -5   4    0.07    0.08
  14  -5  -4   -0.08    0.08
  14   5  -4   -0.17    0.07
  14  -5  -4    0.19    0.06
  13   5  -4    0.08    0.08
  13  -5  -4    0.00    0.08
  13  -5  -4    0.15    0.06
 -13  -5   4    0.01    0.07
 -13   5   4    0.02    0.07
 -12  -5   4    0.83    0.12
  12  -5  -4    0.96    0.13
  12   5  -4    0.91    0.12
 -12   5   4    1.02    0.13
  12  -5  -4    1.00    0.11
  11  -5  -4    0.65    0.09
  11   5  -4    0.66    0.10
 -11  -5   4    0.47    0.09
  11  -5  -4    0.62    0.10
 -11   5   4    0.50    0.10
  10   5  -4    0.15    0.05
  10  -5  -4    0.19    0.07
  10   5  -4    0.10    0.07
  10  -5  -4    0.03    0.05
 -10  -5   4    0.10    0.06
 -10   5   4    0.09    0.06
   9  -5  -4    2.70    0.17
   9   5  -4    2.53    0.16
  -9  -5   4    2.44    0.16
  -9   5   4    2.78    0.17
   9  -5  -4    2.88    0.15
   9   5  -4    2.47    0.14
  -8   5   4    4.94    0.23
   8   5  -4    5.00    0.22
   8  -5  -4    5.03    0.23
  -8  -5   4    5.14    0.23
   8   5  -4    5.12    0.20
   8  -5  -4    5.08    0.20
  -7   5   4    0.30    0.06
   7   5  -4    0.25    0.06
   7  -5  -4    0.30    0.07
   7   5  -4    0.34    0.06
  -7  -5   4    0.21    0.06
   7  -5  -4    0.33    0.06
  -6  -5   4   11.80    0.39
   6  -5  -4   12.57    0.37
  -6  -5   4   12.06    0.37
   6   5  -4   12.03    0.37
   6  -5  -4   11.81    0.39
  -6   5   4   11.89    0.35
   6   5  -4   12.17    0.38
  -6   5   4   11.54    0.39
  -5  -5   4   12.20    0.40
  -5   5   4   12.52    0.37
   5   5  -4   12.18    0.36
  -5   5   4   12.27    0.40
   5  -5  -4   12.30    0.37
  -5  -5   4   12.33    0.38
   5  -5  -4   12.45    0.39
   5   5  -4   12.74    0.38
  -4   5   4    9.31    0.31
  -4  -5   4    9.20    0.32
  -4   5   4    9.78    0.30
   4  -5  -4    9.65    0.30
   4  -5  -4    9.59    0.31
   4   5  -4    9.65    0.31
   4   5  -4    9.62    0.28
  -4  -5   4    9.50    0.31
  -3  -5   4   10.46    0.34
   3  -5  -4   10.45    0.33
  -3  -5   4   10.60    0.34
  -3   5   4   10.65    0.34
   3   5  -4   10.45    0.30
   3   5  -4   10.86    0.33
   3  -5  -4   10.41    0.32
  -3   5   4   10.53    0.33
  -2  -5   4   34.86    0.99
  -2   5   4   35.87    0.98
  -2   5   4   34.89    0.99
   2   5  -4   36.71    0.91
  -2  -5   4   37.25    1.01
   2  -5  -4   35.90    0.95
   2  -5  -4   37.04    0.98
   2   5  -4   35.91    0.98
   1  -5  -4   19.69    0.56
  -1   5   4   19.90    0.57
  -1   5   4   19.76    0.56
   1   5  -4   19.86    0.56
  -1  -5   4   19.05    0.57
  -1  -5   4   20.04    0.59
   1  -5  -4   19.42    0.55
   0   5  -4    0.10    0.04
   0  -5  -4    0.08    0.05
   0  -5   4    0.12    0.05
   0  -5  -4    0.09    0.04
   0   5   4    0.14    0.03
   0  -5   4    0.04    0.04
   0   5   4    0.07    0.04
   1   5   4    1.95    0.08
   1  -5   4    1.68    0.11
   1  -5   4    1.84    0.12
   1   5   4    2.02    0.12
  -1   5  -4    1.90    0.10
  -1  -5  -4    1.95    0.10
  -1  -5  -4    2.00    0.12
   2   5   4    6.21    0.18
   2  -5   4    5.88    0.24
   2   5   4    5.54    0.22
   2  -5   4    5.84    0.23
  -2   5  -4    5.84    0.21
  -2  -5  -4    6.02    0.22
  -2  -5  -4    6.02    0.23
  -3   5  -4    1.49    0.09
   3  -5   4    1.41    0.11
   3  -5   4    1.60    0.12
   3   5   4    1.60    0.11
  -3  -5  -4    1.50    0.10
   4  -5   4    0.75    0.09
   4   5   4    0.72    0.09
  -4   5  -4    0.69    0.09
  -4  -5  -4    0.86    0.08
   4   5   4    0.82    0.09
  -4   5  -4    0.93    0.08
   5   5   4    3.59    0.18
  -5   5  -4    3.72    0.15
  -5   5  -4    3.47    0.19
   5  -5   4    3.49    0.19
   5   5   4    3.95    0.19
  -5  -5  -4    3.55    0.17
   6   5   4    3.01    0.18
   6  -5   4    2.77    0.17
  -6  -5  -4    3.08    0.17
  -6   5  -4    2.75    0.17
   6   5   4    3.05    0.17
  -7  -5  -4    1.03    0.11
  -7   5  -4    1.28    0.13
   7   5   4    1.31    0.11
   7   5   4    1.06    0.12
   7  -5   4    0.92    0.11
  -8   5  -4    0.69    0.11
  -8  -5  -4    0.58    0.09
   8  -5   4    0.76    0.11
   8   5   4    0.63    0.09
   8   5   4    0.55    0.10
  -9   5  -4    1.24    0.13
  -9  -5  -4    0.93    0.12
   9   5   4    1.17    0.13
   9   5   4    1.12    0.11
   9  -5   4    1.44    0.15
  10   5   4    0.24    0.09
 -10   5  -4    0.19    0.08
  10  -5   4    0.21    0.08
 -10  -5  -4    0.20    0.08
 -11   5  -4   -0.03    0.07
  11   5   4    0.09    0.07
  11  -5   4    0.19    0.06
 -11  -5  -4   -0.07    0.06
 -12   5  -4   -0.03    0.08
 -12  -5  -4   -0.04    0.09
  12  -5   4    0.00    0.07
  12   5   4    0.12    0.07
  14   6  -4    0.03    0.08
 -14   6   4    0.04    0.09
  14  -6  -4    0.12    0.09
  14  -6  -4    0.19    0.07
 -14  -6   4    0.06    0.08
  13   6  -4    0.18    0.09
  13  -6  -4    0.23    0.07
  13  -6  -4    0.34    0.11
 -13   6   4    0.26    0.09
 -13  -6   4    0.16    0.08
 -12  -6   4    0.38    0.09
 -12   6   4    0.18    0.09
  12  -6  -4    0.17    0.08
  12   6  -4    0.27    0.09
  12  -6  -4    0.20    0.06
  11   6  -4    0.00    0.06
  11  -6  -4   -0.03    0.04
  11  -6  -4    0.06    0.08
 -11   6   4   -0.01    0.07
 -11  -6   4   -0.07    0.06
  10  -6  -4    0.03    0.05
  10  -6  -4    0.04    0.07
  10   6  -4    0.01    0.05
  10   6  -4   -0.04    0.06
 -10  -6   4   -0.02    0.05
 -10   6   4    0.02    0.07
   9  -6  -4    0.59    0.09
  -9   6   4    0.48    0.09
   9   6  -4    0.43    0.08
  -9  -6   4    0.45    0.08
   9   6  -4    0.38    0.07
   9  -6  -4    0.45    0.07
   8   6  -4    3.85    0.17
   8  -6  -4    3.58    0.19
   8   6  -4    3.47    0.18
  -8  -6   4    3.52    0.19
   8  -6  -4    3.51    0.16
  -8   6   4    3.23    0.18
  -7   6   4    3.28    0.17
   7   6  -4    3.09    0.16
   7  -6  -4    2.96    0.15
  -7  -6   4    3.09    0.17
   7   6  -4    3.48    0.16
   7  -6  -4    3.05    0.17
   6   6  -4    0.20    0.06
  -6   6   4    0.18    0.06
   6   6  -4    0.18    0.06
   6  -6  -4    0.15    0.06
  -6  -6   4    0.10    0.06
   6  -6  -4    0.20    0.06
  -5   6   4   -0.04    0.04
   5   6  -4   -0.02    0.04
   5  -6  -4    0.02    0.04
   5   6  -4   -0.03    0.04
  -5  -6   4   -0.01    0.04
   5  -6  -4   -0.07    0.04
  -5   6   4   -0.08    0.04
  -5  -6   4    0.02    0.04
   4   6  -4    2.03    0.13
  -4  -6   4    2.21    0.12
   4  -6  -4    2.29    0.13
  -4  -6   4    2.35    0.13
  -4   6   4    2.28    0.13
   4   6  -4    2.24    0.11
   4  -6  -4    2.45    0.13
  -4   6   4    2.29    0.12
   3  -6  -4   19.48    0.57
  -3  -6   4   18.56    0.57
  -3   6   4   19.27    0.57
   3  -6  -4   19.54    0.54
  -3   6   4   19.14    0.56
  -3  -6   4   19.28    0.58
   3   6  -4   18.59    0.51
   3   6  -4   19.19    0.56
  -2   6   4   38.87    1.06
  -2   6   4   38.63    1.07
   2   6  -4   37.98    0.98
  -2  -6   4   39.82    1.09
   2  -6  -4   37.48    1.02
  -2  -6   4   39.13    1.08
   2  -6  -4   39.15    1.06
   2   6  -4   38.34    1.05
  -1  -6   4   26.24    0.77
   1   6  -4   26.22    0.74
   1  -6  -4   26.68    0.74
  -1   6   4   26.47    0.74
  -1  -6   4   25.48    0.76
  -1   6   4   26.14    0.74
   1  -6  -4   26.02    0.72
   0  -6  -4    0.52    0.07
   0   6  -4    0.45    0.06
   0  -6   4    0.42    0.07
   0  -6  -4    0.50    0.06
   0   6   4    0.44    0.07
   0  -6   4    0.38    0.07
   0   6   4    0.44    0.04
  -1  -6  -4    3.63    0.17
   1   6   4    3.45    0.12
  -1   6  -4    3.47    0.15
   1   6   4    3.17    0.16
   1  -6   4    3.60    0.17
   1  -6   4    3.53    0.17
  -1  -6  -4    3.53    0.16
   2  -6   4    0.03    0.06
   2  -6   4   -0.03    0.04
  -2  -6  -4    0.05    0.06
   2   6   4    0.02    0.05
  -2  -6  -4    0.04    0.05
  -2   6  -4    0.03    0.04
  -3  -6  -4    1.84    0.14
   3   6   4    1.92    0.13
   3  -6   4    1.80    0.13
  -3   6  -4    1.96    0.13
  -3   6  -4    1.93    0.11
  -3  -6  -4    1.91    0.12
   4   6   4    9.07    0.32
  -4   6  -4    9.08    0.29
  -4   6  -4    8.69    0.34
   4   6   4    8.24    0.31
   4  -6   4    8.75    0.33
  -4  -6  -4    8.89    0.32
   5  -6   4    0.63    0.10
   5   6   4    0.58    0.09
  -5   6  -4    0.64    0.10
   5   6   4    0.69    0.10
  -5  -6  -4    0.52    0.09
  -5   6  -4    0.51    0.07
  -6  -6  -4   -0.01    0.06
   6  -6   4    0.00    0.06
  -6   6  -4   -0.03    0.06
   6   6   4   -0.03    0.05
   6   6   4   -0.01    0.07
   7   6   4    0.00    0.07
   7   6   4    0.03    0.06
   7  -6   4   -0.01    0.06
  -7   6  -4    0.02    0.06
  -7  -6  -4   -0.02    0.05
   8   6   4    0.48    0.10
  -8  -6  -4    0.61    0.10
  -8   6  -4    0.25    0.08
   8   6   4    0.54    0.09
   8  -6   4    0.56    0.11
   9   6   4    0.26    0.10
  -9  -6  -4    0.55    0.10
   9  -6   4    0.61    0.11
   9   6   4    0.55    0.09
  -9   6  -4    0.49    0.11
 -10  -6  -4    0.03    0.08
  10   6   4   -0.06    0.07
  10  -6   4    0.04    0.07
 -10   6  -4   -0.04    0.07
 -11   6  -4    0.10    0.08
 -11  -6  -4   -0.16    0.07
  11   6   4    0.07    0.09
  11  -6   4   -0.02    0.06
 -12   6  -4   -0.11    0.08
 -12  -6  -4    0.29    0.11
  14   7  -4    0.04    0.09
  14  -7  -4    0.15    0.10
 -13   7   4    0.05    0.09
  13  -7  -4    0.11    0.09
  13   7  -4    0.21    0.10
 -13  -7   4    0.04    0.07
  12  -7  -4    0.34    0.10
  12   7  -4    0.34    0.10
 -12   7   4    0.25    0.10
 -12  -7   4    0.31    0.09
  11  -7  -4    0.59    0.12
 -11   7   4    0.57    0.11
  11  -7  -4    0.41    0.08
 -11  -7   4    0.39    0.09
  11   7  -4    0.24    0.09
  10   7  -4    0.42    0.08
  10   7  -4    0.46    0.09
  10  -7  -4    0.63    0.11
  10  -7  -4    0.61    0.08
 -10  -7   4    0.65    0.10
 -10   7   4    0.47    0.09
  -9  -7   4    0.63    0.10
   9  -7  -4    0.61    0.08
   9   7  -4    0.43    0.09
  -9   7   4    0.67    0.10
   9  -7  -4    0.36    0.09
   9   7  -4    0.51    0.08
  -8  -7   4   -0.07    0.05
   8   7  -4    0.12    0.06
   8  -7  -4    0.04    0.06
   8  -7  -4    0.08    0.05
  -8   7   4    0.06    0.06
   8   7  -4    0.06    0.05
   7  -7  -4    3.51    0.19
   7   7  -4    3.50    0.17
  -7  -7   4    3.78    0.20
  -7   7   4    3.60    0.19
   7   7  -4    3.65    0.18
   6   7  -4    0.19    0.06
  -6  -7   4    0.33    0.08
   6   7  -4    0.23    0.07
  -6   7   4    0.24    0.07
   6  -7  -4    0.26    0.08
   6  -7  -4    0.32    0.07
   5   7  -4    0.74    0.08
  -5   7   4    0.62    0.08
  -5   7   4    0.57    0.07
   5  -7  -4    0.61    0.08
  -5  -7   4    0.56    0.09
   5   7  -4    0.63    0.08
   5  -7  -4    0.59    0.09
  -4   7   4    1.75    0.12
  -4   7   4    1.76    0.12
  -4  -7   4    1.96    0.13
   4  -7  -4    1.63    0.12
  -4  -7   4    1.95    0.11
   4  -7  -4    1.90    0.13
   4   7  -4    1.76    0.12
  -3   7   4    0.24    0.06
  -3  -7   4    0.23    0.06
   3   7  -4    0.23    0.06
  -3   7   4    0.25    0.05
  -3  -7   4    0.11    0.06
   3  -7  -4    0.15    0.06
   3  -7  -4    0.19    0.06
   2   7  -4    0.46    0.07
  -2   7   4    0.58    0.06
  -2  -7   4    0.45    0.07
   2  -7  -4    0.48    0.08
   2  -7  -4    0.47    0.07
  -2   7   4    0.43    0.07
  -2  -7   4    0.50    0.08
  -1   7   4    2.35    0.11
   1  -7  -4    2.72    0.14
   1   7  -4    2.16    0.13
  -1  -7   4    2.56    0.15
   1  -7  -4    2.57    0.14
  -1   7   4    2.25    0.14
  -1  -7   4    2.23    0.14
   0  -7   4    1.93    0.13
   0  -7  -4    2.06    0.13
   0   7  -4    2.00    0.12
   0   7   4    1.78    0.13
   0   7   4    2.19    0.10
   0  -7  -4    1.85    0.12
   0  -7   4    1.92    0.13
  -1   7  -4    3.77    0.17
   1  -7   4    3.16    0.18
   1   7   4    3.48    0.17
   1  -7   4    3.58    0.18
  -1  -7  -4    3.44    0.17
  -1  -7  -4    3.48    0.18
  -2   7  -4    0.04    0.05
  -2   7  -4    0.00    0.05
  -2  -7  -4    0.02    0.06
   2   7   4   -0.06    0.05
   2  -7   4    0.01    0.05
  -2  -7  -4   -0.02    0.05
  -3   7  -4    0.88    0.09
  -3   7  -4    1.08    0.11
  -3  -7  -4    0.83    0.10
   3  -7   4    0.85    0.10
   3   7   4    1.04    0.11
  -3  -7  -4    0.92    0.11
  -4  -7  -4    0.57    0.10
   4   7   4    0.74    0.10
  -4  -7  -4    0.73    0.10
  -4   7  -4    0.54    0.08
  -4   7  -4    0.66    0.10
   4  -7   4    0.74    0.10
   5  -7   4    0.01    0.06
   5   7   4    0.09    0.06
  -5   7  -4    0.20    0.08
  -5  -7  -4    0.06    0.06
   5   7   4    0.07    0.07
  -5   7  -4    0.09    0.06
   6   7   4    1.19    0.12
   6  -7   4    0.98    0.12
   6   7   4    0.78    0.11
  -6  -7  -4    0.97    0.11
  -6   7  -4    1.08    0.12
   7  -7   4    0.06    0.06
  -7   7  -4    0.10    0.07
  -7  -7  -4    0.10    0.07
   7   7   4    0.04    0.08
   7   7   4    0.09    0.07
   8   7   4    0.43    0.11
   8  -7   4    0.40    0.10
   8   7   4    0.33    0.08
  -8  -7  -4    0.32    0.09
  -8   7  -4    0.37    0.10
   9   7   4    0.15    0.08
  -9   7  -4    0.03    0.07
   9   7   4    0.09    0.08
   9  -7   4    0.17    0.08
  -9  -7  -4    0.02    0.08
 -10   7  -4    0.03    0.08
 -10  -7  -4    0.07    0.08
  10  -7   4    0.24    0.08
  10   7   4    0.04    0.09
  11  -7   4    0.15    0.09
 -11  -7  -4    0.04    0.09
  11   7   4    0.09    0.10
 -11   7  -4    0.09    0.09
  13  -8  -4    0.39    0.12
 -13   8   4    0.31    0.11
  13   8  -4    0.34    0.11
 -13  -8   4    0.37    0.11
 -12   8   4    0.30    0.10
  12   8  -4    0.39    0.11
  12  -8  -4    0.55    0.12
 -12  -8   4    0.42    0.11
  11  -8  -4    0.07    0.08
 -11   8   4    0.03    0.07
 -11  -8   4    0.04    0.07
  11   8  -4   -0.01    0.07
 -10   8   4    0.14    0.07
  10   8  -4    0.17    0.07
 -10  -8   4    0.01    0.06
  10  -8  -4    0.15    0.08
  10   8  -4    0.11    0.07
   9   8  -4    1.26    0.13
  -9   8   4    1.18    0.13
   9   8  -4    1.22    0.12
  -9  -8   4    0.99    0.13
   9  -8  -4    1.19    0.14
   8   8  -4    0.59    0.09
  -8  -8   4    0.46    0.10
   8  -8  -4    0.52    0.10
  -8   8   4    0.62    0.10
   8  -8  -4    0.71    0.08
   8   8  -4    0.53    0.09
  -7  -8   4    0.13    0.06
   7  -8  -4    0.19    0.08
   7  -8  -4    0.28    0.06
   7   8  -4    0.12    0.06
  -7   8   4    0.17    0.06
  -6  -8   4    0.56    0.09
   6  -8  -4    0.65    0.08
   6  -8  -4    0.59    0.10
   6   8  -4    0.56    0.08
  -6   8   4    0.45    0.08
  -5  -8   4    2.23    0.16
  -5   8   4    2.40    0.14
  -5   8   4    2.49    0.15
   5   8  -4    2.38    0.15
   5  -8  -4    2.31    0.16
   5  -8  -4    2.15    0.13
   4  -8  -4    0.10    0.07
  -4  -8   4   -0.04    0.05
  -4   8   4    0.02    0.05
   4  -8  -4    0.09    0.06
  -4   8   4   -0.03    0.05
   4   8  -4    0.00    0.06
   3   8  -4   -0.04    0.05
   3  -8  -4   -0.11    0.05
   3  -8  -4   -0.10    0.06
  -3  -8   4   -0.06    0.05
  -3   8   4    0.00    0.04
  -3   8   4    0.10    0.06
  -3  -8   4    0.05    0.06
  -2  -8   4    0.54    0.09
  -2   8   4    0.59    0.07
  -2  -8   4    0.56    0.09
  -2   8   4    0.69    0.09
   2  -8  -4    0.75    0.09
   2  -8  -4    0.62    0.09
   2   8  -4    0.62    0.08
  -1   8   4    2.23    0.12
   1  -8  -4    2.45    0.14
   1   8  -4    2.35    0.15
  -1  -8   4    2.22    0.15
  -1   8   4    2.33    0.15
   1  -8  -4    2.43    0.15
  -1  -8   4    2.19    0.15
   0  -8  -4    1.07    0.10
   0   8  -4    1.09    0.10
   0   8   4    0.93    0.10
   0  -8   4    0.88    0.10
   0  -8  -4    0.95    0.10
  -1   8  -4   11.86    0.42
  -1   8  -4   12.59    0.40
   1  -8   4   12.33    0.43
   1   8   4   12.49    0.42
  -1  -8  -4   11.69    0.41
  -1  -8  -4   12.35    0.40
  -2   8  -4    7.87    0.30
  -2  -8  -4    7.35    0.28
   2  -8   4    7.06    0.30
   2   8   4    6.52    0.29
  -2   8  -4    7.25    0.27
  -2  -8  -4    7.43    0.29
  -3   8  -4    1.03    0.10
   3  -8   4    0.82    0.11
  -3  -8  -4    0.92    0.11
   3   8   4    0.93    0.11
  -3  -8  -4    0.84    0.10
  -3   8  -4    0.78    0.10
   4  -8   4    0.68    0.11
  -4   8  -4    0.71    0.10
  -4   8  -4    0.71    0.08
  -4  -8  -4    0.44    0.09
  -4  -8  -4    0.71    0.10
   4   8   4    0.68    0.10
  -5  -8  -4    0.09    0.07
   5   8   4    0.21    0.08
   5  -8   4    0.21    0.08
  -5  -8  -4    0.16    0.08
  -5   8  -4    0.19    0.08
  -6  -8  -4    0.46    0.10
  -6   8  -4    0.65    0.10
   6  -8   4    0.66    0.11
   6   8   4    0.42    0.09
   7   8   4    0.39    0.10
  -7   8  -4    0.29    0.09
  -7  -8  -4    0.42    0.10
   7  -8   4    0.55    0.11
   7   8   4    0.44    0.09
   8   8   4   -0.01    0.08
   8  -8   4    0.00    0.06
   8   8   4    0.00    0.06
  -8   8  -4    0.08    0.07
  -8  -8  -4   -0.11    0.07
  -9  -8  -4    0.08    0.09
   9   8   4    0.01    0.08
  -9   8  -4   -0.08    0.07
   9  -8   4    0.08    0.07
   9   8   4   -0.06    0.07
  10   8   4    0.37    0.09
 -10   8  -4    0.13    0.09
  10  -8   4    0.20    0.09
  10   8   4    0.34    0.11
 -10  -8  -4    0.08    0.09
 -11  -8  -4    0.01    0.09
 -12  -9   4    0.11    0.08
  12  -9  -4    0.18    0.11
 -12   9   4    0.34    0.11
  11  -9  -4    0.11    0.09
 -11  -9   4    0.04    0.07
 -11   9   4   -0.11    0.06
  11   9  -4    0.04    0.06
  10  -9  -4    0.16    0.09
 -10  -9   4   -0.07    0.06
  10   9  -4    0.07    0.06
 -10   9   4    0.13    0.07
   9  -9  -4    0.05    0.08
  -9   9   4    0.19    0.07
  -9  -9   4    0.25    0.09
   9   9  -4    0.17    0.07
   8  -9  -4    0.06    0.08
   8   9  -4    0.15    0.07
  -8   9   4    0.02    0.06
  -8  -9   4    0.14    0.07
   7  -9  -4    0.13    0.08
  -7   9   4    0.04    0.06
  -7  -9   4    0.07    0.07
   7   9  -4    0.06    0.06
  -6  -9   4    0.51    0.10
   6   9  -4    0.42    0.08
  -6   9   4    0.37    0.08
   6  -9  -4    0.35    0.09
  -5  -9   4    0.04    0.06
   5  -9  -4   -0.03    0.06
   5   9  -4   -0.02    0.05
   5  -9  -4    0.03    0.05
  -5   9   4    0.01    0.05
   4  -9  -4    0.79    0.11
  -4  -9   4    0.55    0.09
  -4   9   4    0.60    0.08
  -4   9   4    0.57    0.09
   4  -9  -4    0.69    0.08
   4   9  -4    0.65    0.09
  -3   9   4    1.47    0.12
   3  -9  -4    1.55    0.13
   3  -9  -4    1.23    0.10
   3   9  -4    1.28    0.12
  -3  -9   4    1.54    0.14
  -3   9   4    1.43    0.11
  -2  -9   4    0.01    0.06
  -2   9   4    0.10    0.05
   2  -9  -4   -0.02    0.06
  -2   9   4    0.01    0.06
   2  -9  -4   -0.01    0.06
   2   9  -4    0.01    0.05
   2   9  -4   -0.06    0.05
  -1  -9   4    1.67    0.14
   1  -9  -4    1.82    0.13
   1  -9  -4    1.71    0.14
  -1   9   4    1.51    0.13
   1   9  -4    1.63    0.13
   1   9  -4    1.75    0.12
   0   9  -4    1.68    0.13
   0  -9  -4    1.66    0.14
   0  -9  -4    1.92    0.13
   0   9  -4    2.00    0.14
   0  -9   4    1.61    0.14
   0   9   4    1.59    0.13
  -1   9  -4    0.69    0.09
  -1  -9  -4    0.39    0.09
   1   9   4    0.65    0.10
   1  -9   4    0.47    0.09
  -1   9  -4    0.59    0.09
  -1  -9  -4    0.58    0.09
  -2  -9  -4    3.14    0.18
  -2   9  -4    2.91    0.16
  -2  -9  -4    2.75    0.17
   2  -9   4    2.95    0.19
   2   9   4    2.71    0.18
  -2   9  -4    2.65    0.17
  -3   9  -4    0.20    0.07
   3  -9   4    0.04    0.06
   3   9   4    0.11    0.07
  -3  -9  -4    0.06    0.07
  -3   9  -4    0.13    0.07
  -3  -9  -4    0.21    0.08
  -4  -9  -4    0.39    0.09
   4   9   4    0.40    0.09
  -4  -9  -4    0.47    0.09
  -4   9  -4    0.41    0.09
   4  -9   4    0.60    0.10
  -4   9  -4    0.38    0.08
   5  -9   4    1.09    0.14
  -5   9  -4    0.85    0.11
   5   9   4    1.19    0.13
  -5  -9  -4    1.23    0.14
  -5  -9  -4    1.16    0.13
   6  -9   4   -0.12    0.06
  -6  -9  -4   -0.09    0.07
  -6   9  -4   -0.12    0.06
  -6  -9  -4    0.07    0.08
   6   9   4    0.11    0.07
  -7  -9  -4    0.04    0.07
   7  -9   4    0.02    0.07
  -7  -9  -4    0.12    0.09
   7   9   4    0.00    0.07
  -7   9  -4    0.13    0.08
   8  -9   4    0.19    0.09
  -8   9  -4    0.25    0.09
   8   9   4    0.21    0.08
  -8  -9  -4    0.19    0.10
   9   9   4    0.32    0.10
  -9   9  -4   -0.03    0.08
  -9  -9  -4    0.17    0.10
   9  -9   4    0.24    0.09
   9   9   4    0.25    0.08
 -10  -9  -4    0.03    0.10
  10   9   4    0.14    0.08
  11  10  -4    0.10    0.07
 -11  10   4    0.23    0.10
 -11 -10   4    0.05    0.08
  11 -10  -4    0.18    0.11
 -10  10   4    0.23    0.09
  10  10  -4    0.29    0.08
 -10 -10   4    0.09    0.09
  10 -10  -4    0.06    0.09
  -9 -10   4    0.02    0.08
  -9  10   4    0.03    0.06
   9  10  -4   -0.02    0.06
   9 -10  -4    0.02    0.08
  -8 -10   4    0.24    0.09
   8 -10  -4    0.36    0.10
   8  10  -4    0.26    0.08
  -8  10   4    0.36    0.09
   7 -10  -4    0.07    0.08
   7  10  -4    0.18    0.07
  -7  10   4    0.10    0.07
  -7 -10   4    0.20    0.07
   6  10  -4    0.07    0.06
   6 -10  -4   -0.07    0.07
  -6 -10   4    0.12    0.08
  -6  10   4   -0.01    0.05
   5  10  -4    0.34    0.08
  -5 -10   4    0.19    0.07
   5 -10  -4    0.37    0.10
  -5  10   4    0.31    0.08
  -4  10   4    0.05    0.06
  -4 -10   4   -0.04    0.06
   4  10  -4    0.16    0.07
   4 -10  -4   -0.06    0.07
  -4  10   4    0.07    0.05
  -3 -10   4   -0.02    0.06
   3  10  -4    0.06    0.06
  -3  10   4    0.06    0.06
   3 -10  -4   -0.06    0.07
  -2  10   4    0.13    0.07
   2 -10  -4    0.04    0.07
   2 -10  -4    0.17    0.07
   2  10  -4    0.13    0.06
  -2 -10   4    0.15    0.07
  -1  10   4    3.72    0.20
  -1 -10   4    3.66    0.21
   1 -10  -4    3.75    0.18
   1  10  -4    3.57    0.19
   1 -10  -4    3.46    0.20
   0 -10  -4    2.66    0.16
   0 -10   4    2.17    0.17
   0  10   4    2.58    0.17
   0  10  -4    2.30    0.15
   0  10  -4    2.33    0.15
   0 -10  -4    2.29    0.17
   1 -10   4    0.05    0.06
  -1 -10  -4    0.17    0.08
  -1 -10  -4    0.08    0.07
  -1  10  -4    0.02    0.06
  -1  10  -4    0.02    0.06
   1  10   4    0.08    0.07
  -2 -10  -4    3.09    0.18
   2 -10   4    2.94    0.20
  -2  10  -4    3.24    0.18
   2  10   4    3.08    0.19
  -2  10  -4    3.19    0.19
  -2 -10  -4    3.17    0.19
  -3  10  -4    0.95    0.10
  -3 -10  -4    0.65    0.11
   3 -10   4    0.82    0.12
  -3  10  -4    0.84    0.11
   3  10   4    0.70    0.11
  -3 -10  -4    0.92    0.12
   4 -10   4    0.54    0.11
   4  10   4    0.44    0.10
  -4  10  -4    0.57    0.10
  -4 -10  -4    0.50    0.10
  -4 -10  -4    0.56    0.10
  -5 -10  -4    0.50    0.11
   5 -10   4    0.38    0.11
   5  10   4    0.47    0.10
  -5  10  -4    0.65    0.10
  -5 -10  -4    0.58    0.11
   6  10   4    0.58    0.11
  -6 -10  -4    0.70    0.12
  -6  10  -4    0.56    0.11
   6 -10   4    0.51    0.12
  -6 -10  -4    0.57    0.11
  -7 -10  -4    0.49    0.11
   7  10   4    0.39    0.10
  -7 -10  -4    0.44    0.12
  -7  10  -4    0.47    0.11
   7 -10   4    0.45    0.11
  -8 -10  -4    0.10    0.09
  -8  10  -4    0.10    0.08
  -8 -10  -4    0.03    0.10
   8 -10   4    0.17    0.09
   8  10   4    0.15    0.08
  -9 -10  -4    0.51    0.13
   9  10   4    0.43    0.11
  -9 -10  -4    0.30    0.11
  10 -11  -4   -0.05    0.09
 -10  11   4    0.09    0.08
  10  11  -4    0.11    0.08
  -9 -11   4    0.03    0.07
   9 -11  -4    0.08    0.10
   9  11  -4    0.01    0.07
  -9  11   4    0.12    0.08
  -8 -11   4   -0.02    0.07
  -8  11   4   -0.01    0.07
   8 -11  -4   -0.07    0.08
   8  11  -4    0.02    0.07
   7  11  -4    0.22    0.08
  -7  11   4    0.32    0.08
   7 -11  -4    0.32    0.11
  -7 -11   4    0.33    0.10
   6 -11  -4    0.04    0.08
  -6  11   4    0.02    0.06
   6  11  -4    0.02    0.06
  -6 -11   4    0.00    0.07
  -5 -11   4   -0.07    0.06
  -5  11   4    0.02    0.06
   5  11  -4   -0.08    0.05
   5 -11  -4    0.03    0.08
   4 -11  -4    0.10    0.09
  -4 -11   4    0.27    0.08
  -4  11   4    0.18    0.08
   4  11  -4    0.11    0.07
   3 -11  -4    0.48    0.11
  -3 -11   4    0.49    0.10
   3  11  -4    0.37    0.09
  -3  11   4    0.55    0.10
   2  11  -4    0.40    0.09
  -2 -11   4    0.48    0.10
   2 -11  -4    0.53    0.11
  -2  11   4    0.38    0.09
  -1 -11   4   -0.08    0.06
   1 -11  -4    0.17    0.09
  -1  11   4    0.00    0.07
   1  11  -4    0.20    0.08
   0  11  -4   -0.09    0.06
   0  11   4    0.02    0.07
   0 -11  -4    0.06    0.08
   0 -11   4    0.06    0.08
  -1 -11  -4    0.23    0.09
  -1  11  -4    0.42    0.09
   1 -11   4    0.16    0.08
  -1  11  -4    0.30    0.09
   1  11   4    0.35    0.09
   2 -11   4    0.09    0.08
   2  11   4   -0.07    0.06
  -2 -11  -4    0.06    0.08
  -2  11  -4   -0.03    0.06
  -2 -11  -4    0.05    0.07
  -2  11  -4    0.00    0.06
  -3  11  -4    0.61    0.10
  -3  11  -4    0.38    0.09
  -3 -11  -4    0.55    0.11
   3 -11   4    0.44    0.11
   3  11   4    0.43    0.10
  -3 -11  -4    0.65    0.11
  -4 -11  -4    0.59    0.12
  -4 -11  -4    0.31    0.10
   4 -11   4    0.40    0.10
   4  11   4    0.32    0.10
  -4  11  -4    0.36    0.09
  -5 -11  -4    0.01    0.08
   5  11   4    0.15    0.08
  -5 -11  -4    0.08    0.08
  -5  11  -4   -0.09    0.05
   5 -11   4    0.17    0.09
  -6 -11  -4    0.06    0.08
  -6 -11  -4   -0.03    0.09
   6  11   4    0.03    0.08
  -6  11  -4    0.05    0.07
   6 -11   4   -0.03    0.07
   7 -11   4    0.00    0.07
  -7 -11  -4    0.05    0.10
  -7 -11  -4    0.02    0.08
  -7  11  -4   -0.01    0.08
   7  11   4    0.11    0.09
  -8  12   4    0.03    0.08
   8 -12  -4    0.06    0.10
   8  12  -4   -0.05    0.07
   7  12  -4    0.19    0.08
  -7 -12   4    0.07    0.10
  -7  12   4    0.14    0.08
   7 -12  -4    0.02    0.09
   6 -12  -4    1.11    0.15
   6  12  -4    1.25    0.14
  -6 -12   4    0.96    0.15
  -5 -12   4    0.55    0.13
   5  12  -4    0.45    0.09
   5 -12  -4    0.90    0.15
   4 -12  -4    0.08    0.09
  -4 -12   4   -0.01    0.08
   4  12  -4    0.05    0.07
   3 -12  -4    0.80    0.14
  -3  12   4    0.76    0.12
   3  12  -4    0.69    0.11
  -3 -12   4    1.18    0.15
  -2  12   4    0.27    0.09
  -2 -12   4    0.15    0.08
   2 -12  -4    0.34    0.10
   2  12  -4    0.19    0.08
   1  12  -4    0.01    0.07
  -1  12   4    0.00    0.07
  -1 -12   4    0.10    0.08
   1 -12  -4    0.08    0.09
   0  12  -4    0.20    0.08
   0 -12  -4    0.23    0.10
   0  12   4    0.22    0.09
   0 -12   4    0.13    0.10
   1  12   4    0.00    0.07
   1 -12   4   -0.05    0.08
  -1  12  -4    0.02    0.07
  -1 -12  -4    0.01    0.08
   2  12   4    0.01    0.08
  -2  12  -4    0.14    0.08
  -2  12  -4    0.17    0.07
  -2 -12  -4    0.11    0.09
   2 -12   4    0.23    0.10
   3  12   4   -0.06    0.07
  -3 -12  -4   -0.05    0.08
  -3  12  -4   -0.04    0.06
   3 -12   4    0.09    0.09
   4  12   4    0.35    0.11
  -4 -12  -4    0.45    0.12
   4 -12   4    0.42    0.12
  -4  12  -4    0.45    0.10
  -5 -12  -4    1.57    0.18
   5 -12   4    1.57    0.19
   5  12   4    1.71    0.17
  -5  12  -4    1.70    0.17
  -6 -12  -4    0.23    0.11
  -6  12  -4    0.02    0.08
   6 -13  -4    0.17    0.12
   5 -13  -4    0.33    0.12
  -5 -13   4    0.07    0.09
   5  13  -4    0.09    0.09
   4 -13  -4    0.02    0.09
  -4 -13   4    0.07    0.09
   4  13  -4   -0.11    0.06
   3 -13  -4    0.10    0.10
   3  13  -4    0.09    0.08
  -3 -13   4    0.08    0.09
  -3  13   4    0.00    0.08
   2 -13  -4    0.67    0.13
  -2  13   4    0.41    0.11
  -2 -13   4    0.58    0.14
   2  13  -4    0.54    0.11
   1 -13  -4    0.07    0.10
   1  13  -4    0.01    0.07
  -1 -13   4   -0.06    0.09
  -1  13   4    0.04    0.09
   0 -13   4    0.61    0.13
   0  13  -4    0.57    0.11
   0  13   4    0.66    0.13
   0 -13  -4    0.75    0.14
  -1 -13  -4    0.29    0.11
   1 -13   4    0.41    0.13
  -1  13  -4    0.41    0.11
   1  13   4    0.49    0.12
   2  13   4    0.08    0.09
  -2  13  -4    0.28    0.09
   2 -13   4    0.02    0.09
  -2 -13  -4    0.00    0.10
  -3 -13  -4    0.19    0.11
  -4  13  -4    0.06    0.08
  -4 -13  -4    0.14    0.11
 -16   0   5    0.12    0.08
  16   0  -5    0.04    0.07
  15   0  -5    0.29    0.09
 -15   0   5    0.40    0.10
  14   0  -5    0.00    0.06
 -14   0   5   -0.06    0.06
 -13   0   5   -0.04    0.05
  13   0  -5   -0.02    0.05
 -13   0   5   -0.02    0.06
 -12   0   5   -0.07    0.04
 -12   0   5   -0.04    0.05
  12   0  -5    0.02    0.05
 -11   0   5    0.26    0.07
  11   0  -5    0.17    0.07
 -11   0   5    0.18    0.07
 -10   0   5    0.00    0.05
  10   0  -5   -0.04    0.05
 -10   0   5    0.05    0.05
  -9   0   5    2.92    0.15
   9   0  -5    3.06    0.16
  -9   0   5    2.87    0.15
   8   0  -5    0.03    0.04
  -8   0   5    0.02    0.04
  -8   0   5   -0.05    0.04
  -7   0   5    7.87    0.26
  -7   0   5    7.66    0.26
   7   0  -5    7.86    0.23
   7   0  -5    7.59    0.26
  -6   0   5    0.00    0.03
  -6   0   5   -0.02    0.03
   6   0  -5   -0.01    0.02
   6   0  -5    0.01    0.04
   5   0  -5   91.49    2.32
  -5   0   5   90.52    2.36
  -5   0   5   89.66    2.41
   5   0  -5   89.72    2.27
   4   0  -5   -0.03    0.03
   4   0  -5    0.01    0.03
  -4   0   5    0.02    0.03
  -4   0   5   -0.01    0.02
   3   0  -5   15.07    0.42
   3   0  -5   15.24    0.41
  -3   0   5   15.19    0.41
  -3   0   5   14.99    0.44
  -2   0   5   -0.01    0.02
  -2   0   5    0.00    0.03
  -2   0   5    0.01    0.01
   2   0  -5    0.04    0.03
   1   0  -5    0.15    0.03
  -1   0   5    0.08    0.02
  -1   0   5    0.09    0.03
  -1   0   5    0.15    0.04
   0   0   5   -0.05    0.02
   0   0   5    0.07    0.02
   0   0   5    0.00    0.03
   0   0  -5   -0.02    0.03
   1   0   5    1.07    0.07
  -1   0  -5    1.01    0.07
   1   0   5    1.06    0.06
   1   0   5    1.09    0.07
   2   0   5    0.02    0.03
   2   0   5    0.00    0.03
   2   0   5    0.05    0.03
   2   0   5   -0.02    0.02
   3   0   5   26.94    0.76
   3   0   5   27.72    0.78
   3   0   5   27.26    0.75
   3   0   5   26.80    0.73
   4   0   5    0.00    0.04
   4   0   5    0.02    0.04
   4   0   5   -0.04    0.03
   4   0   5   -0.03    0.04
   5   0   5   34.51    0.97
   5   0   5   34.81    0.95
   5   0   5   34.63    0.98
   5   0   5   34.13    0.93
   6   0   5    0.02    0.05
   6   0   5    0.02    0.05
   6   0   5   -0.04    0.04
  -6   0  -5    0.04    0.05
   7   0   5    9.95    0.35
   7   0   5    9.76    0.33
   7   0   5    9.40    0.34
  -7   0  -5    9.40    0.33
  -8   0  -5   -0.02    0.05
   8   0   5    0.00    0.05
  -9   0  -5   -0.12    0.04
   9   0   5    0.07    0.06
  10   0   5   -0.05    0.06
 -10   0  -5    0.09    0.07
 -11   0  -5    0.45    0.10
  11   0   5    0.50    0.09
 -12   0  -5    0.01    0.08
  12   0   5    0.09    0.08
 -13   0  -5    0.18    0.09
  13   0   5    0.42    0.10
 -16  -1   5   -0.02    0.06
 -16   1   5   -0.15    0.06
  16  -1  -5    0.10    0.08
  16   1  -5    0.08    0.08
 -15   1   5    0.17    0.07
  15   1  -5    0.05    0.06
 -15  -1   5    0.16    0.07
  15  -1  -5    0.21    0.08
 -14  -1   5   -0.05    0.06
 -14   1   5   -0.06    0.05
  14   1  -5   -0.02    0.06
 -14   1   5   -0.06    0.06
  14  -1  -5    0.07    0.06
 -13   1   5    0.90    0.12
 -13  -1   5    0.91    0.12
  13   1  -5    0.94    0.12
  13  -1  -5    0.83    0.11
 -13   1   5    0.92    0.11
  12   1  -5    3.00    0.18
 -12   1   5    3.17    0.17
 -12  -1   5    3.03    0.16
  12  -1  -5    2.80    0.17
 -12  -1   5    3.21    0.18
 -12   1   5    3.11    0.18
  11  -1  -5    1.97    0.14
 -11  -1   5    2.18    0.14
  11   1  -5    1.85    0.14
 -11  -1   5    2.11    0.15
 -11   1   5    2.00    0.14
 -11   1   5    2.09    0.14
 -10  -1   5    0.78    0.09
  10  -1  -5    0.83    0.09
 -10   1   5    0.78    0.09
  10   1  -5    0.72    0.09
 -10  -1   5    0.79    0.08
 -10   1   5    0.76    0.09
  -9  -1   5    1.25    0.09
   9   1  -5    1.14    0.10
  -9   1   5    1.16    0.10
  -9   1   5    1.03    0.10
   9  -1  -5    1.18    0.10
  -9  -1   5    1.06    0.10
   8   1  -5   29.60    0.78
  -8   1   5   29.54    0.83
   8  -1  -5   28.63    0.80
  -8  -1   5   29.23    0.83
  -8  -1   5   28.98    0.83
  -8   1   5   28.50    0.84
   8   1  -5   29.89    0.80
  -7  -1   5    0.08    0.04
   7  -1  -5    0.02    0.04
  -7   1   5    0.01    0.04
  -7  -1   5   -0.02    0.03
   7   1  -5    0.04    0.04
   7   1  -5    0.02    0.03
   7  -1  -5    0.03    0.02
   6   1  -5    0.27    0.04
   6   1  -5    0.24    0.04
   6  -1  -5    0.27    0.04
  -6   1   5    0.21    0.04
   6  -1  -5    0.20    0.03
  -6  -1   5    0.13    0.04
   6  -1  -5    0.25    0.05
  -6  -1   5    0.24    0.04
   5  -1  -5   -0.01    0.03
   5   1  -5    0.04    0.03
   5   1  -5   -0.02    0.03
  -5  -1   5   -0.03    0.03
   5  -1  -5    0.00    0.02
  -5   1   5    0.03    0.03
  -5  -1   5   -0.01    0.03
   5  -1  -5    0.02    0.03
   4  -1  -5   38.07    0.99
  -4   1   5   38.46    1.06
   4   1  -5   38.82    1.01
   4   1  -5   38.83    0.99
  -4  -1   5   38.65    1.02
  -4   1   5   38.06    1.01
  -4  -1   5   38.55    1.05
   3   1  -5    0.45    0.04
  -3   1   5    0.43    0.04
  -3  -1   5    0.49    0.05
   3   1  -5    0.44    0.04
  -3   1   5    0.50    0.05
   3  -1  -5    0.39    0.04
  -3   1   5    0.39    0.03
  -3  -1   5    0.51    0.04
  -2  -1   5   19.60    0.57
   2  -1  -5   20.16    0.54
  -2   1   5   20.52    0.56
  -2  -1   5   20.67    0.54
   2   1  -5   20.00    0.52
  -2   1   5   19.81    0.57
   2   1  -5   20.01    0.55
   1  -1  -5    4.03    0.15
  -1   1   5    4.25    0.15
  -1  -1   5    4.28    0.14
  -1  -1   5    4.30    0.16
   1   1  -5    4.22    0.15
   1   1  -5    4.32    0.14
  -1   1   5    4.25    0.15
   0   1  -5    4.43    0.14
   0   1   5    4.46    0.16
   0  -1   5    4.48    0.15
   0   1   5    4.40    0.16
   0  -1  -5    4.57    0.13
   0  -1  -5    4.59    0.16
   0   1  -5    4.30    0.16
   0  -1   5    4.54    0.17
  -1   1  -5    5.31    0.17
  -1  -1  -5    5.63    0.17
   1  -1   5    5.40    0.19
   1  -1   5    5.62    0.18
  -1  -1  -5    4.90    0.18
   1   1   5    5.17    0.19
   1  -1   5    5.70    0.20
   1   1   5    5.45    0.19
  -2  -1  -5    8.21    0.25
   2  -1   5    8.01    0.26
   2  -1   5    8.02    0.27
   2   1   5    7.65    0.26
   2   1   5    7.99    0.26
   2  -1   5    7.97    0.24
   2  -1   5    8.07    0.26
   2   1   5    8.11    0.25
   3  -1   5    7.97    0.28
   3  -1   5    7.77    0.26
   3   1   5    8.04    0.26
   3  -1   5    8.18    0.26
   3   1   5    7.80    0.26
  -3  -1  -5    7.98    0.26
   3   1   5    7.95    0.27
   3  -1   5    7.61    0.25
   4  -1   5    2.31    0.12
   4  -1   5    2.46    0.12
  -4  -1  -5    2.32    0.12
   4  -1   5    2.41    0.13
   4   1   5    2.47    0.12
   4   1   5    2.39    0.12
   4  -1   5    2.38    0.13
   4   1   5    2.31    0.13
   5  -1   5    0.15    0.06
   5   1   5    0.27    0.06
   5  -1   5    0.21    0.05
   5  -1   5    0.28    0.06
   5   1   5    0.19    0.06
  -5  -1  -5    0.21    0.05
   5  -1   5    0.29    0.06
   5   1   5    0.26    0.06
  -6  -1  -5    3.52    0.17
   6  -1   5    3.89    0.17
   6  -1   5    3.40    0.17
  -6  -1  -5    3.32    0.15
   6  -1   5    3.37    0.16
  -6   1  -5    3.24    0.17
   6   1   5    3.01    0.17
   6   1   5    3.60    0.17
   7   1   5    1.37    0.12
   7  -1   5    1.05    0.10
   7  -1   5    1.20    0.10
   7  -1   5    1.24    0.11
   7   1   5    1.10    0.10
  -7   1  -5    1.13    0.10
  -7  -1  -5    0.97    0.10
  -7  -1  -5    1.23    0.10
  -8  -1  -5    1.77    0.14
  -8   1  -5    2.29    0.14
   8  -1   5    2.26    0.15
   8  -1   5    2.03    0.14
   8   1   5    2.09    0.15
   9  -1   5    0.34    0.08
   9  -1   5    0.35    0.08
  -9  -1  -5    0.38    0.09
  -9   1  -5    0.44    0.09
   9   1   5    0.33    0.08
  10   1   5    0.32    0.09
  10  -1   5    0.31    0.08
 -10  -1  -5    0.36    0.09
  10  -1   5    0.38    0.09
  11   1   5   -0.02    0.06
  11  -1   5    0.11    0.08
 -11   1  -5   -0.01    0.06
 -11  -1  -5   -0.08    0.05
  12   1   5    0.34    0.09
 -12  -1  -5    0.22    0.09
 -12   1  -5    0.16    0.09
  12  -1   5    0.21    0.08
  13   1   5    0.27    0.09
 -13  -1  -5    0.20    0.10
 -13   1  -5    0.04    0.08
 -16  -2   5    0.26    0.09
 -16   2   5    0.40    0.10
  16  -2  -5    0.37    0.10
 -15   2   5    0.08    0.08
  15  -2  -5    0.05    0.06
 -15  -2   5    0.18    0.07
  15   2  -5   -0.09    0.08
 -15   2   5    0.05    0.08
  14   2  -5    1.22    0.14
 -14  -2   5    1.23    0.14
 -14   2   5    1.13    0.13
  14  -2  -5    1.33    0.13
 -14   2   5    1.12    0.14
 -13  -2   5    0.14    0.07
  13   2  -5    0.37    0.09
 -13   2   5    0.38    0.09
  13  -2  -5    0.42    0.09
 -13   2   5    0.38    0.09
  12   2  -5    1.37    0.13
 -12   2   5    0.96    0.12
 -12  -2   5    1.01    0.12
 -12   2   5    1.48    0.13
  12  -2  -5    1.48    0.13
 -11   2   5    6.22    0.26
  11  -2  -5    6.07    0.25
  11  -2  -5    6.48    0.27
 -11  -2   5    6.28    0.27
 -11  -2   5    6.20    0.25
  11   2  -5    6.07    0.26
 -10  -2   5    2.84    0.15
  10  -2  -5    2.87    0.17
 -10  -2   5    2.67    0.15
  10   2  -5    2.58    0.16
  10  -2  -5    2.71    0.15
 -10   2   5    2.63    0.16
  -9  -2   5    2.77    0.14
  -9   2   5    2.79    0.15
  -9  -2   5    2.68    0.15
   9  -2  -5    2.61    0.15
   9   2  -5    2.74    0.15
  -8  -2   5   21.22    0.64
   8   2  -5   22.02    0.60
   8  -2  -5   21.71    0.64
  -8   2   5   22.19    0.66
  -8  -2   5   22.01    0.64
   8  -2  -5   22.04    0.62
   8   2  -5   22.26    0.62
   7  -2  -5    0.37    0.06
   7  -2  -5    0.38    0.06
   7   2  -5    0.46    0.06
   7   2  -5    0.44    0.05
   7  -2  -5    0.48    0.04
  -7  -2   5    0.48    0.06
  -7   2   5    0.43    0.06
  -7  -2   5    0.46    0.06
   6  -2  -5    0.75    0.07
  -6  -2   5    0.75    0.06
  -6   2   5    0.85    0.07
   6   2  -5    0.66    0.06
   6  -2  -5    0.81    0.07
  -6  -2   5    0.77    0.07
   6   2  -5    0.76    0.06
  -5   2   5    5.25    0.19
   5   2  -5    5.55    0.18
  -5  -2   5    5.40    0.19
   5  -2  -5    5.38    0.18
   5  -2  -5    5.51    0.19
  -5   2   5    5.39    0.17
  -5  -2   5    5.33    0.19
   5   2  -5    5.50    0.18
   4  -2  -5    0.94    0.06
  -4  -2   5    0.99    0.06
  -4   2   5    0.87    0.06
  -4   2   5    1.11    0.06
   4   2  -5    1.07    0.07
   4   2  -5    0.95    0.06
  -4  -2   5    0.94    0.07
   4  -2  -5    1.08    0.07
  -3  -2   5    9.67    0.28
  -3   2   5    9.73    0.29
   3  -2  -5    9.77    0.27
   3  -2  -5    9.28    0.28
  -3   2   5    9.56    0.30
   3   2  -5    9.66    0.27
   3   2  -5    9.86    0.29
  -3  -2   5    9.58    0.30
   2   2  -5    2.43    0.09
  -2  -2   5    2.34    0.09
   2   2  -5    2.38    0.10
  -2   2   5    2.16    0.10
   2  -2  -5    2.43    0.11
  -2  -2   5    2.37    0.11
  -2   2   5    2.45    0.10
   2  -2  -5    2.42    0.08
  -1  -2   5   17.39    0.50
   1  -2  -5   17.73    0.49
  -1  -2   5   18.05    0.53
   1   2  -5   18.49    0.46
  -1   2   5   17.62    0.51
   1  -2  -5   18.31    0.48
  -1   2   5   18.24    0.51
   1   2  -5   18.00    0.50
   0  -2  -5   14.06    0.37
   0   2   5   13.98    0.40
   0  -2   5   13.60    0.39
   0  -2   5   12.94    0.42
   0   2  -5   14.16    0.36
   0   2  -5   13.84    0.40
   0  -2  -5   13.35    0.39
   0   2   5   13.41    0.40
   1  -2   5   60.45    1.62
  -1   2  -5   61.62    1.53
  -1  -2  -5   62.43    1.60
   1   2   5   62.10    1.64
  -1   2  -5   60.67    1.60
   1   2   5   61.05    1.61
   1  -2   5   59.50    1.67
  -1  -2  -5   61.47    1.56
   2  -2   5   36.54    1.06
   2  -2   5   37.98    1.03
  -2  -2  -5   38.37    1.01
  -2   2  -5   37.95    1.01
   2   2   5   37.28    1.02
   2   2   5   39.49    1.04
   2  -2   5   37.08    0.97
   3   2   5    3.67    0.15
   3   2   5    3.92    0.16
  -3  -2  -5    3.86    0.15
   3  -2   5    4.08    0.15
   3  -2   5    4.00    0.17
  -3   2  -5    3.97    0.16
   3  -2   5    3.74    0.17
   3   2   5    3.97    0.17
   4  -2   5   11.65    0.35
   4  -2   5   11.63    0.38
   4  -2   5   11.72    0.40
   4   2   5   12.05    0.37
  -4  -2  -5   12.14    0.37
   4   2   5   12.19    0.38
   4   2   5   11.69    0.37
  -4   2  -5   12.06    0.37
   5  -2   5    7.12    0.27
   5   2   5    6.90    0.25
   5   2   5    7.10    0.24
   5  -2   5    7.97    0.25
  -5  -2  -5    6.80    0.25
   5   2   5    7.08    0.26
  -5   2  -5    6.61    0.24
   5  -2   5    6.74    0.27
  -6   2  -5    1.99    0.13
   6  -2   5    1.84    0.12
   6   2   5    1.83    0.13
   6   2   5    1.69    0.13
  -6   2  -5    2.01    0.11
  -6  -2  -5    2.05    0.13
   6  -2   5    1.83    0.13
   7   2   5    0.12    0.07
   7   2   5    0.07    0.06
  -7   2  -5    0.18    0.07
  -7  -2  -5    0.03    0.06
   7  -2   5    0.01    0.06
   7  -2   5    0.10    0.06
  -8  -2  -5    0.97    0.11
  -8   2  -5    1.24    0.12
   8  -2   5    1.14    0.12
   8   2   5    1.07    0.12
   8   2   5    0.93    0.10
   8  -2   5    0.89    0.10
  -9  -2  -5    0.08    0.06
  -9   2  -5    0.14    0.07
   9  -2   5    0.14    0.07
   9   2   5    0.11    0.07
   9  -2   5    0.21    0.07
 -10   2  -5    0.27    0.08
 -10  -2  -5    0.28    0.08
  10  -2   5    0.23    0.08
  10  -2   5    0.27    0.08
  10   2   5    0.31    0.09
  11  -2   5   -0.03    0.05
 -11  -2  -5    0.08    0.07
  11  -2   5    0.09    0.07
  11   2   5    0.10    0.07
 -12  -2  -5    0.55    0.12
  12   2   5    0.67    0.12
  13   2   5    0.01    0.07
 -13  -2  -5    0.05    0.09
 -13   2  -5    0.04    0.09
 -16   3   5    0.27    0.10
 -16   3   5    0.46    0.12
  16  -3  -5    0.39    0.10
  15  -3  -5    0.19    0.07
 -15   3   5    0.01    0.06
  15   3  -5    0.01    0.08
 -15   3   5    0.12    0.09
 -15  -3   5    0.24    0.08
  14  -3  -5    0.21    0.07
 -14  -3   5    0.01    0.07
 -14   3   5    0.23    0.09
  14   3  -5    0.10    0.08
 -14   3   5    0.17    0.08
 -13   3   5    0.30    0.09
  13  -3  -5    0.18    0.07
  13   3  -5    0.34    0.09
 -13  -3   5    0.37    0.09
  13  -3  -5    0.36    0.10
  12  -3  -5    0.31    0.07
  12   3  -5    0.25    0.08
  12  -3  -5    0.30    0.08
 -12   3   5    0.15    0.07
 -12  -3   5    0.21    0.07
  11  -3  -5    0.75    0.09
 -11  -3   5    0.77    0.10
  11   3  -5    0.66    0.10
 -11   3   5    0.53    0.09
  11  -3  -5    0.53    0.09
  10  -3  -5    2.06    0.14
  10  -3  -5    2.06    0.14
 -10   3   5    1.94    0.14
  10   3  -5    2.47    0.15
 -10  -3   5    2.18    0.15
   9   3  -5    0.62    0.06
  -9   3   5    0.49    0.08
  -9  -3   5    0.43    0.08
   9   3  -5    0.33    0.07
  -9  -3   5    0.56    0.07
   9  -3  -5    0.51    0.07
   9  -3  -5    0.34    0.07
   8   3  -5    0.45    0.07
  -8  -3   5    0.48    0.06
  -8   3   5    0.49    0.07
  -8  -3   5    0.45    0.07
   8   3  -5    0.57    0.06
   8  -3  -5    0.46    0.07
   8  -3  -5    0.59    0.08
  -7  -3   5    3.97    0.16
  -7  -3   5    4.08    0.18
   7   3  -5    4.42    0.17
   7  -3  -5    3.91    0.17
   7   3  -5    4.89    0.17
  -7   3   5    3.92    0.18
   7  -3  -5    4.11    0.17
  -6   3   5   12.32    0.34
   6  -3  -5   12.02    0.36
  -6  -3   5   11.53    0.37
   6   3  -5   11.67    0.35
   6  -3  -5   11.71    0.37
  -6   3   5   11.78    0.38
   6   3  -5   12.06    0.35
  -6  -3   5   12.28    0.37
  -5  -3   5    4.08    0.16
   5   3  -5    4.43    0.16
  -5  -3   5    4.43    0.17
   5   3  -5    4.46    0.16
   5  -3  -5    4.38    0.16
  -5   3   5    4.32    0.17
   5  -3  -5    4.34    0.16
  -5   3   5    4.17    0.15
   4  -3  -5    0.37    0.05
  -4  -3   5    0.20    0.04
  -4  -3   5    0.32    0.05
   4   3  -5    0.35    0.05
   4  -3  -5    0.35    0.04
   4   3  -5    0.32    0.04
  -4   3   5    0.33    0.05
  -4   3   5    0.30    0.04
  -3   3   5   16.25    0.48
   3   3  -5   16.55    0.47
  -3  -3   5   16.32    0.48
  -3  -3   5   16.08    0.47
   3  -3  -5   16.80    0.46
   3   3  -5   16.33    0.43
  -3   3   5   16.09    0.46
   3  -3  -5   16.47    0.45
  -2   3   5    0.74    0.06
   2  -3  -5    0.71    0.05
  -2  -3   5    0.64    0.06
  -2  -3   5    0.65    0.06
  -2   3   5    0.69    0.06
   2   3  -5    0.75    0.04
   2   3  -5    0.72    0.06
   2  -3  -5    0.73    0.06
   1  -3  -5   13.44    0.39
  -1  -3   5   12.99    0.41
  -1  -3   5   12.94    0.39
   1  -3  -5   13.62    0.37
   1   3  -5   13.53    0.34
   1   3  -5   13.23    0.39
  -1   3   5   13.24    0.40
  -1   3   5   13.59    0.39
   0  -3  -5    9.74    0.28
   0  -3   5    9.84    0.30
   0   3  -5   10.06    0.25
   0  -3   5   10.11    0.32
   0   3   5    9.20    0.31
   0   3  -5    9.34    0.30
   0  -3  -5    9.26    0.30
   0   3   5   10.14    0.29
   1   3   5   44.53    1.18
   1   3   5   41.77    1.17
  -1   3  -5   44.10    1.16
   1  -3   5   43.79    1.18
  -1   3  -5   44.56    1.10
  -1  -3  -5   43.80    1.14
   1  -3   5   43.65    1.22
  -1  -3  -5   43.92    1.16
   2  -3   5    0.84    0.05
  -2  -3  -5    0.83    0.08
  -2  -3  -5    0.85    0.06
  -2   3  -5    0.86    0.07
   2   3   5    0.71    0.07
   2  -3   5    0.86    0.07
   2  -3   5    0.76    0.08
   2   3   5    0.81    0.06
   3  -3   5    0.16    0.05
   3   3   5    0.28    0.06
   3  -3   5    0.19    0.06
  -3  -3  -5    0.20    0.04
   3  -3   5    0.23    0.04
   3   3   5    0.19    0.06
   3   3   5    0.21    0.04
  -3   3  -5    0.18    0.05
  -4   3  -5    1.05    0.08
   4  -3   5    0.98    0.09
   4   3   5    0.94    0.09
   4   3   5    0.97    0.09
   4   3   5    0.90    0.07
   4  -3   5    0.91    0.07
  -4  -3  -5    1.06    0.08
   4  -3   5    0.96    0.10
   5  -3   5    1.43    0.10
   5  -3   5    1.34    0.11
  -5   3  -5    1.50    0.10
   5   3   5    1.35    0.11
   5   3   5    1.47    0.12
  -5  -3  -5    1.58    0.11
  -6  -3  -5   -0.02    0.04
   6  -3   5    0.05    0.05
  -6   3  -5   -0.06    0.05
   6   3   5   -0.05    0.06
   6   3   5   -0.08    0.05
  -6   3  -5    0.02    0.05
   6  -3   5    0.01    0.05
   7  -3   5    5.72    0.22
   7   3   5    5.34    0.24
  -7   3  -5    5.40    0.25
   7  -3   5    5.28    0.25
  -7  -3  -5    5.31    0.23
   7   3   5    5.47    0.23
   8  -3   5    0.15    0.06
   8   3   5    0.12    0.06
   8   3   5    0.22    0.08
  -8   3  -5    0.19    0.07
  -8  -3  -5    0.13    0.06
   8  -3   5    0.12    0.07
  -9  -3  -5    3.43    0.20
   9  -3   5    3.22    0.20
   9   3   5    3.22    0.20
  -9   3  -5    3.44    0.20
  10  -3   5    0.91    0.12
  10   3   5    0.61    0.11
 -10   3  -5    1.07    0.12
 -10  -3  -5    0.68    0.11
 -11   3  -5   -0.01    0.07
  11   3   5   -0.02    0.06
  11  -3   5    0.04    0.05
 -11  -3  -5    0.05    0.07
  12  -3   5    0.27    0.09
 -12  -3  -5    0.18    0.09
  12   3   5    0.14    0.08
 -13  -3  -5    0.06    0.08
  15  -4  -5    0.16    0.07
 -15   4   5    0.03    0.09
 -15  -4   5    0.08    0.08
  15   4  -5    0.05    0.09
  14   4  -5    0.51    0.11
  14  -4  -5    0.32    0.11
 -14   4   5    0.34    0.10
  14  -4  -5    0.39    0.09
 -14  -4   5    0.36    0.09
  13   4  -5   -0.02    0.06
 -13  -4   5    0.11    0.07
 -13   4   5    0.07    0.07
  13  -4  -5    0.03    0.06
  13  -4  -5   -0.04    0.06
  12   4  -5    0.03    0.07
 -12   4   5   -0.02    0.07
  12  -4  -5    0.05    0.05
 -12  -4   5   -0.03    0.06
  12  -4  -5    0.00    0.07
 -11  -4   5    0.04    0.06
 -11   4   5    0.07    0.07
  11  -4  -5   -0.07    0.05
  11   4  -5   -0.04    0.06
  11  -4  -5   -0.02    0.04
 -10  -4   5    0.46    0.08
  10  -4  -5    0.67    0.08
 -10   4   5    0.60    0.09
  10  -4  -5    0.56    0.09
  10   4  -5    0.44    0.08
   9  -4  -5    1.94    0.14
  -9  -4   5    1.90    0.14
   9   4  -5    2.05    0.12
  -9   4   5    1.69    0.13
   9   4  -5    1.81    0.14
   9  -4  -5    1.85    0.12
   8  -4  -5    0.02    0.04
  -8  -4   5    0.00    0.04
  -8  -4   5   -0.05    0.04
   8   4  -5    0.10    0.06
  -8   4   5    0.01    0.05
   8   4  -5   -0.02    0.04
   8  -4  -5   -0.08    0.05
  -7   4   5   16.99    0.54
   7   4  -5   17.87    0.51
  -7  -4   5   17.21    0.54
   7  -4  -5   17.32    0.53
   7  -4  -5   18.09    0.51
   7   4  -5   17.65    0.51
  -7  -4   5   17.98    0.52
   6  -4  -5    0.91    0.08
  -6   4   5    0.88    0.06
   6  -4  -5    0.96    0.08
   6   4  -5    0.96    0.08
  -6  -4   5    0.89    0.08
  -6  -4   5    0.78    0.08
   6   4  -5    0.84    0.07
  -6   4   5    0.83    0.08
  -5   4   5    1.14    0.08
   5   4  -5    1.28    0.09
  -5   4   5    1.11    0.09
   5  -4  -5    1.25    0.09
  -5  -4   5    1.33    0.09
   5   4  -5    1.20    0.08
  -5  -4   5    1.04    0.09
   5  -4  -5    1.21    0.09
   4   4  -5    7.92    0.24
  -4   4   5    8.02    0.25
  -4  -4   5    7.91    0.27
   4  -4  -5    7.65    0.25
   4   4  -5    7.82    0.26
   4  -4  -5    8.33    0.26
  -4   4   5    7.97    0.27
  -4  -4   5    8.07    0.27
   3   4  -5   77.11    2.04
  -3  -4   5   79.43    2.11
  -3  -4   5   78.00    2.07
  -3   4   5   78.63    2.04
   3  -4  -5   76.98    2.05
   3  -4  -5   78.99    1.98
   3   4  -5   79.69    1.95
  -3   4   5   77.11    2.10
   2  -4  -5    9.03    0.29
  -2  -4   5    9.46    0.31
  -2   4   5    9.60    0.29
   2   4  -5    9.28    0.30
  -2   4   5    9.26    0.30
  -2  -4   5    9.20    0.30
   2  -4  -5    9.51    0.28
   2   4  -5    9.66    0.25
  -1   4   5   20.78    0.59
  -1   4   5   21.26    0.58
   1  -4  -5   19.94    0.57
   1   4  -5   20.10    0.58
  -1  -4   5   20.77    0.62
  -1  -4   5   20.83    0.59
   1  -4  -5   21.04    0.57
   0  -4   5   10.21    0.33
   0   4   5   10.80    0.31
   0  -4   5    9.88    0.34
   0  -4  -5   10.26    0.32
   0   4  -5    9.88    0.31
   0   4   5    9.60    0.32
   0  -4  -5   10.58    0.31
  -1   4  -5    3.83    0.15
   1  -4   5    3.62    0.17
   1   4   5    3.79    0.17
   1  -4   5    3.74    0.16
  -1  -4  -5    3.74    0.17
   1   4   5    3.94    0.14
  -1  -4  -5    3.79    0.14
   2   4   5    0.11    0.03
  -2  -4  -5    0.13    0.04
  -2  -4  -5    0.06    0.05
   2   4   5    0.18    0.06
  -2   4  -5    0.08    0.04
   2  -4   5    0.08    0.04
   2  -4   5    0.15    0.06
   3   4   5    3.63    0.17
  -3   4  -5    3.97    0.16
   3  -4   5    4.06    0.13
  -3  -4  -5    4.10    0.16
   3  -4   5    3.52    0.18
   3  -4   5    3.65    0.18
   3   4   5    4.05    0.14
   4  -4   5    3.58    0.19
  -4   4  -5    4.10    0.16
   4  -4   5    4.25    0.19
   4   4   5    3.57    0.18
  -4  -4  -5    4.10    0.17
   4   4   5    3.99    0.18
   5   4   5    0.05    0.06
  -5   4  -5   -0.04    0.05
  -5  -4  -5    0.06    0.05
   5   4   5    0.02    0.05
  -5   4  -5    0.04    0.04
   5  -4   5    0.06    0.05
   6   4   5    1.43    0.12
   6   4   5    1.45    0.13
  -6   4  -5    1.33    0.12
  -6   4  -5    1.36    0.10
   6  -4   5    1.23    0.12
  -6  -4  -5    1.28    0.10
  -7  -4  -5    0.37    0.08
   7   4   5    0.51    0.08
   7  -4   5    0.23    0.08
  -7   4  -5    0.26    0.08
   7   4   5    0.38    0.09
  -8  -4  -5    0.97    0.11
   8   4   5    0.83    0.11
   8  -4   5    1.21    0.13
   8   4   5    1.18    0.11
  -8   4  -5    1.04    0.12
   9   4   5    0.36    0.09
   9  -4   5    0.24    0.08
  -9   4  -5    0.38    0.09
  -9  -4  -5    0.33    0.08
 -10   4  -5    0.18    0.08
 -10  -4  -5    0.23    0.08
  10   4   5    0.30    0.09
  10  -4   5    0.19    0.07
 -11  -4  -5    0.01    0.07
  11   4   5   -0.07    0.07
  11  -4   5    0.19    0.07
 -11   4  -5   -0.05    0.08
 -12  -4  -5    0.07    0.08
 -12   4  -5    0.30    0.10
  12   4   5    0.23    0.09
  12  -4   5    0.23    0.09
 -15  -5   5    0.18    0.09
  15  -5  -5    0.05    0.10
  15  -5  -5    0.37    0.08
  15   5  -5    0.20    0.11
 -15   5   5    0.27    0.11
 -14  -5   5    0.13    0.08
 -14   5   5    0.07    0.08
  14   5  -5   -0.10    0.07
  14  -5  -5    0.10    0.06
  14  -5  -5   -0.01    0.08
  13   5  -5    0.18    0.08
  13  -5  -5    0.11    0.08
 -13  -5   5    0.15    0.08
  13  -5  -5    0.21    0.07
 -13   5   5    0.18    0.09
  12  -5  -5    1.11    0.14
 -12   5   5    1.11    0.13
  12   5  -5    1.34    0.14
 -12  -5   5    1.01    0.12
  12  -5  -5    1.16    0.11
 -11  -5   5    0.00    0.06
 -11   5   5   -0.02    0.06
  11  -5  -5   -0.09    0.04
  11  -5  -5    0.06    0.07
  11   5  -5   -0.04    0.07
  10   5  -5    0.12    0.07
  10  -5  -5    0.09    0.05
  10   5  -5    0.08    0.05
 -10   5   5    0.11    0.07
 -10  -5   5    0.16    0.06
  10  -5  -5    0.27    0.08
   9   5  -5    1.27    0.11
   9  -5  -5    0.96    0.10
  -9  -5   5    1.06    0.11
   9   5  -5    0.94    0.09
   9  -5  -5    0.98    0.11
  -9   5   5    1.09    0.11
  -8  -5   5    4.27    0.20
   8   5  -5    4.37    0.18
   8  -5  -5    4.67    0.21
   8   5  -5    3.71    0.18
  -8   5   5    3.97    0.20
   8  -5  -5    4.24    0.18
  -7  -5   5    1.30    0.09
  -7  -5   5    1.21    0.10
   7   5  -5    1.32    0.10
  -7   5   5    1.04    0.10
   7  -5  -5    1.09    0.09
   7   5  -5    1.28    0.10
   7  -5  -5    1.15    0.10
  -6  -5   5    2.71    0.15
  -6   5   5    2.38    0.14
   6  -5  -5    2.74    0.14
  -6  -5   5    2.80    0.13
  -6   5   5    2.64    0.12
   6   5  -5    2.80    0.14
   6  -5  -5    2.84    0.14
   6   5  -5    2.51    0.13
  -5   5   5    0.52    0.07
   5   5  -5    0.46    0.06
  -5   5   5    0.42    0.06
   5  -5  -5    0.52    0.06
  -5  -5   5    0.49    0.07
   5   5  -5    0.47    0.06
   5  -5  -5    0.56    0.07
  -5  -5   5    0.39    0.06
   4   5  -5   21.59    0.62
   4  -5  -5   22.10    0.61
  -4   5   5   21.65    0.61
  -4  -5   5   20.96    0.63
   4   5  -5   22.34    0.58
   4  -5  -5   21.94    0.62
  -4  -5   5   21.41    0.63
  -4   5   5   21.85    0.64
  -3   5   5   27.90    0.79
  -3  -5   5   27.70    0.80
   3   5  -5   28.45    0.72
  -3  -5   5   27.42    0.79
   3   5  -5   27.93    0.78
  -3   5   5   27.76    0.77
   3  -5  -5   28.43    0.78
   3  -5  -5   27.99    0.76
   2   5  -5   23.59    0.68
   2  -5  -5   24.00    0.67
   2   5  -5   24.77    0.62
  -2   5   5   24.29    0.69
   2  -5  -5   25.06    0.68
  -2  -5   5   24.91    0.70
  -2   5   5   24.76    0.69
  -2  -5   5   24.23    0.72
   1  -5  -5    0.63    0.07
   1   5  -5    0.76    0.07
  -1  -5   5    0.75    0.08
  -1   5   5    0.60    0.07
   1  -5  -5    0.74    0.06
  -1   5   5    0.62    0.05
  -1  -5   5    0.62    0.07
   0   5  -5    0.00    0.04
   0  -5  -5    0.08    0.05
   0   5   5    0.02    0.04
   0  -5   5    0.09    0.04
   0  -5   5    0.04    0.05
   0  -5  -5    0.06    0.04
   0   5   5    0.05    0.02
   1  -5   5   13.24    0.44
   1  -5   5   13.37    0.43
  -1   5  -5   13.66    0.41
  -1  -5  -5   13.87    0.41
   1   5   5   12.98    0.42
  -1  -5  -5   13.44    0.42
   1   5   5   14.22    0.39
   2  -5   5    5.38    0.22
  -2  -5  -5    5.61    0.23
   2  -5   5    5.68    0.24
  -2  -5  -5    6.07    0.21
   2   5   5    5.46    0.22
  -2   5  -5    5.43    0.20
  -3  -5  -5    7.74    0.30
  -3   5  -5    8.93    0.28
   3   5   5    7.32    0.29
  -3  -5  -5    8.72    0.29
   3  -5   5    8.04    0.32
   3  -5   5    9.01    0.31
   4  -5   5    1.89    0.14
  -4   5  -5    1.95    0.11
   4   5   5    1.95    0.14
   4   5   5    1.79    0.13
  -4  -5  -5    2.32    0.13
   5   5   5    0.13    0.07
   5   5   5    0.04    0.06
  -5  -5  -5    0.08    0.06
   5  -5   5    0.06    0.05
  -5   5  -5    0.04    0.05
  -5   5  -5    0.03    0.06
  -6  -5  -5    1.65    0.12
   6   5   5    1.22    0.13
  -6   5  -5    1.49    0.14
   6   5   5    1.52    0.12
   6  -5   5    1.56    0.14
  -7   5  -5    4.35    0.23
   7   5   5    3.87    0.22
  -7  -5  -5    4.17    0.21
   7   5   5    4.35    0.21
   7  -5   5    4.20    0.23
  -8  -5  -5    0.46    0.09
   8   5   5    0.50    0.10
  -8   5  -5    0.50    0.10
   8   5   5    0.54    0.09
   8  -5   5    0.51    0.10
  -9  -5  -5    0.07    0.07
   9  -5   5    0.01    0.06
  -9   5  -5    0.01    0.06
   9   5   5   -0.04    0.06
   9   5   5   -0.18    0.05
  10   5   5    0.21    0.08
  10  -5   5    0.02    0.06
 -10   5  -5   -0.06    0.07
 -10  -5  -5    0.14    0.08
  11  -5   5    0.09    0.07
  11   5   5    0.16    0.09
 -11  -5  -5    0.09    0.08
 -11   5  -5    0.19    0.09
 -12  -5  -5    0.11    0.10
 -12   5  -5    0.56    0.12
  15  -6  -5    0.08    0.06
  15  -6  -5   -0.01    0.10
  14  -6  -5    0.02    0.09
  14  -6  -5    0.20    0.06
 -14   6   5    0.05    0.09
 -14  -6   5    0.03    0.08
  14   6  -5    0.10    0.09
  13  -6  -5    0.62    0.09
 -13  -6   5    0.41    0.10
  13   6  -5    0.52    0.11
  13  -6  -5    0.50    0.11
 -13   6   5    0.56    0.12
  12  -6  -5    0.05    0.06
  12   6  -5    0.05    0.07
 -12  -6   5    0.01    0.07
 -12   6   5    0.04    0.07
  12  -6  -5   -0.03    0.07
  11   6  -5    0.11    0.07
 -11   6   5    0.13    0.08
 -11  -6   5    0.21    0.08
  11  -6  -5    0.18    0.08
  11  -6  -5    0.21    0.06
  10  -6  -5    1.09    0.10
 -10  -6   5    0.95    0.12
  10   6  -5    1.11    0.12
  10   6  -5    1.20    0.10
 -10   6   5    1.19    0.13
  10  -6  -5    1.20    0.13
   9  -6  -5    0.03    0.05
  -9  -6   5    0.03    0.06
  -9   6   5    0.03    0.05
   9   6  -5    0.01    0.06
   9  -6  -5   -0.01    0.06
   9   6  -5   -0.02    0.04
   8  -6  -5    5.58    0.22
   8   6  -5    5.54    0.22
   8   6  -5    5.50    0.23
  -8  -6   5    5.54    0.25
  -8   6   5    5.46    0.25
   8  -6  -5    5.51    0.24
  -7   6   5    0.49    0.08
   7  -6  -5    0.48    0.07
   7   6  -5    0.45    0.07
  -7  -6   5    0.50    0.09
   7  -6  -5    0.37    0.08
   7   6  -5    0.58    0.08
   6   6  -5    0.04    0.05
  -6   6   5    0.04    0.05
   6  -6  -5    0.01    0.05
  -6   6   5    0.20    0.05
   6   6  -5    0.03    0.05
   6  -6  -5    0.05    0.05
  -6  -6   5    0.06    0.05
  -6  -6   5    0.06    0.05
   5   6  -5    7.57    0.24
  -5   6   5    7.31    0.27
  -5  -6   5    6.17    0.26
   5  -6  -5    7.37    0.25
   5  -6  -5    7.23    0.27
   5   6  -5    7.14    0.27
  -5   6   5    7.51    0.25
  -5  -6   5    7.33    0.26
   4  -6  -5   15.29    0.46
   4  -6  -5   15.29    0.45
  -4  -6   5   15.15    0.48
   4   6  -5   15.08    0.42
  -4   6   5   15.21    0.46
  -4   6   5   15.08    0.47
   4   6  -5   14.82    0.46
  -4  -6   5   14.68    0.47
   3  -6  -5   11.39    0.35
  -3  -6   5   10.98    0.37
  -3   6   5   11.33    0.36
   3  -6  -5   11.81    0.36
   3   6  -5   10.99    0.36
  -3   6   5   11.14    0.36
  -3  -6   5   11.49    0.37
  -2   6   5    4.52    0.19
   2  -6  -5    4.36    0.18
   2   6  -5    4.05    0.18
  -2   6   5    4.48    0.17
   2  -6  -5    4.51    0.18
  -2  -6   5    4.68    0.20
  -2  -6   5    4.53    0.20
  -1   6   5    5.82    0.20
   1  -6  -5    5.69    0.22
   1   6  -5    5.84    0.22
  -1   6   5    5.68    0.22
  -1  -6   5    5.56    0.23
   1  -6  -5    6.04    0.21
  -1  -6   5    5.45    0.22
   0   6  -5    1.07    0.09
   0  -6  -5    1.20    0.10
   0   6   5    1.00    0.09
   0   6   5    1.05    0.07
   0  -6   5    1.13    0.10
   0  -6  -5    1.17    0.09
   0  -6   5    1.04    0.10
  -1  -6  -5    2.53    0.15
  -1  -6  -5    2.65    0.13
   1  -6   5    2.41    0.15
   1  -6   5    2.47    0.15
  -1   6  -5    2.52    0.13
   1   6   5    2.02    0.14
  -2  -6  -5    3.48    0.17
   2   6   5    3.30    0.17
   2  -6   5    3.33    0.18
  -2  -6  -5    3.32    0.16
  -2   6  -5    3.16    0.15
   2  -6   5    3.32    0.17
  -3  -6  -5    0.00    0.05
  -3  -6  -5    0.23    0.07
  -3   6  -5    0.08    0.05
   3   6   5   -0.01    0.05
   3  -6   5    0.02    0.06
   3  -6   5    0.03    0.05
  -4  -6  -5    4.48    0.20
  -4  -6  -5    4.21    0.21
   4   6   5    4.25    0.21
   4  -6   5    4.69    0.22
  -4   6  -5    4.67    0.19
  -4   6  -5    4.63    0.22
   5  -6   5    1.04    0.12
  -5   6  -5    0.74    0.11
   5   6   5    0.79    0.10
  -5   6  -5    0.80    0.08
   5   6   5    0.75    0.10
  -5  -6  -5    0.76    0.09
   6   6   5    2.60    0.17
   6   6   5    2.97    0.18
  -6   6  -5    3.08    0.18
   6  -6   5    3.01    0.18
  -6  -6  -5    2.86    0.16
  -7   6  -5    3.07    0.19
   7   6   5    2.83    0.19
   7   6   5    2.90    0.17
  -7  -6  -5    2.76    0.17
   7  -6   5    2.49    0.18
   8  -6   5   -0.06    0.05
  -8  -6  -5    0.03    0.06
   8   6   5    0.00    0.06
  -8   6  -5    0.07    0.07
   8   6   5   -0.04    0.07
  -9   6  -5    0.10    0.08
   9   6   5    0.04    0.06
  -9  -6  -5   -0.04    0.06
   9  -6   5    0.03    0.06
   9   6   5   -0.04    0.08
 -10  -6  -5    0.19    0.09
  10   6   5    0.12    0.09
 -10   6  -5    0.15    0.09
  10  -6   5    0.23    0.08
  11   6   5    0.41    0.12
 -11   6  -5    0.41    0.11
  11  -6   5    0.70    0.13
 -11  -6  -5    0.34    0.10
  14  -7  -5   -0.08    0.08
  14   7  -5    0.07    0.10
 -14   7   5    0.00    0.09
 -13  -7   5    0.72    0.12
  13  -7  -5    0.69    0.10
 -13   7   5    1.05    0.14
  13  -7  -5    0.93    0.14
  13   7  -5    0.69    0.12
 -12   7   5    0.08    0.08
  12  -7  -5    0.04    0.05
  12   7  -5   -0.15    0.07
 -12  -7   5    0.02    0.07
  12  -7  -5    0.07    0.07
 -11   7   5    0.57    0.10
  11  -7  -5    0.74    0.09
  11  -7  -5    0.54    0.10
 -11  -7   5    0.49    0.10
  11   7  -5    0.58    0.10
  10   7  -5    1.26    0.13
 -10   7   5    1.00    0.12
  10  -7  -5    1.21    0.11
  10  -7  -5    1.18    0.13
 -10  -7   5    1.18    0.13
  10   7  -5    1.15    0.11
   9  -7  -5    4.28    0.19
  -9  -7   5    4.29    0.22
   9  -7  -5    4.06    0.22
  -9   7   5    3.96    0.21
   9   7  -5    4.68    0.21
   9   7  -5    4.11    0.20
  -8   7   5    0.77    0.10
   8  -7  -5    0.97    0.09
  -8  -7   5    0.75    0.10
   8   7  -5    0.91    0.10
   8   7  -5    0.77    0.09
   8  -7  -5    0.86    0.11
   7   7  -5    1.02    0.10
   7  -7  -5    0.91    0.11
   7  -7  -5    0.81    0.09
  -7   7   5    0.86    0.10
  -7  -7   5    0.81    0.10
   7   7  -5    0.98    0.10
  -6  -7   5    0.44    0.08
   6   7  -5    0.52    0.07
   6  -7  -5    0.50    0.09
   6  -7  -5    0.54    0.08
  -6   7   5    0.47    0.08
   6   7  -5    0.36    0.07
   5  -7  -5    1.18    0.10
  -5  -7   5    1.06    0.10
   5   7  -5    1.31    0.11
  -5   7   5    1.51    0.11
   5  -7  -5    1.28    0.11
  -5   7   5    1.27    0.11
  -4  -7   5    0.16    0.06
   4  -7  -5    0.11    0.06
  -4   7   5    0.19    0.06
   4   7  -5    0.18    0.06
  -4   7   5    0.20    0.06
   4  -7  -5    0.17    0.06
  -4  -7   5    0.14    0.06
  -3   7   5    1.70    0.11
  -3  -7   5    1.60    0.12
   3  -7  -5    1.91    0.12
   3   7  -5    1.71    0.12
   3  -7  -5    1.96    0.13
  -3  -7   5    1.56    0.12
  -3   7   5    1.81    0.12
  -2   7   5    0.05    0.06
   2  -7  -5    0.10    0.06
  -2  -7   5   -0.07    0.04
  -2  -7   5    0.03    0.05
   2   7  -5    0.04    0.05
   2  -7  -5    0.02    0.05
  -2   7   5    0.01    0.04
   1  -7  -5    1.31    0.10
  -1  -7   5    1.77    0.13
   1   7  -5    1.47    0.11
  -1   7   5    1.72    0.10
  -1   7   5    1.49    0.12
   1  -7  -5    1.49    0.12
  -1  -7   5    1.53    0.12
   0  -7   5    1.25    0.12
   0  -7  -5    1.30    0.10
   0   7   5    1.21    0.11
   0  -7  -5    1.25    0.11
   0  -7   5    1.39    0.12
   0   7  -5    1.28    0.10
  -1  -7  -5    2.95    0.17
  -1  -7  -5    2.69    0.15
   1   7   5    2.71    0.16
   1  -7   5    2.73    0.16
  -1   7  -5    2.94    0.15
   1  -7   5    2.61    0.17
  -2  -7  -5    1.14    0.10
  -2   7  -5    1.18    0.10
   2  -7   5    1.19    0.13
   2   7   5    0.90    0.10
  -2  -7  -5    1.37    0.12
   2  -7   5    0.89    0.11
  -3  -7  -5    4.36    0.21
  -3   7  -5    4.13    0.18
   3  -7   5    3.91    0.21
  -3   7  -5    4.33    0.22
   3   7   5    3.86    0.20
  -3  -7  -5    3.68    0.19
   4   7   5    7.05    0.30
  -4  -7  -5    7.01    0.30
  -4   7  -5    7.81    0.32
   4  -7   5    7.35    0.31
  -4   7  -5    7.49    0.27
   5  -7   5    0.71    0.11
  -5  -7  -5    0.79    0.11
  -5  -7  -5    0.75    0.10
   5   7   5    0.59    0.10
  -5   7  -5    0.69    0.11
   6  -7   5   -0.02    0.05
   6   7   5   -0.02    0.08
  -6   7  -5   -0.07    0.06
   6   7   5    0.00    0.06
  -6  -7  -5    0.09    0.07
  -7  -7  -5    0.22    0.08
  -7   7  -5    0.15    0.09
   7  -7   5    0.15    0.07
   7   7   5    0.06    0.08
   7   7   5    0.14    0.07
  -8  -7  -5    0.08    0.07
  -8   7  -5    0.02    0.07
   8   7   5   -0.04    0.07
   8   7   5    0.04    0.06
   8  -7   5    0.10    0.06
   9   7   5    0.13    0.08
  -9  -7  -5   -0.01    0.08
   9   7   5    0.06    0.07
   9  -7   5    0.11    0.06
  -9   7  -5    0.01    0.07
  10   7   5    0.02    0.09
  10  -7   5    0.09    0.07
 -10  -7  -5    0.01    0.08
 -10   7  -5   -0.17    0.07
 -11   7  -5   -0.01    0.08
 -11  -7  -5    0.06    0.08
 -13   8   5    0.38    0.12
  13   8  -5    0.75    0.13
 -13  -8   5    0.39    0.11
  13  -8  -5    0.25    0.11
  12  -8  -5    0.25    0.10
 -12   8   5    0.13    0.09
 -12  -8   5    0.25    0.09
  12   8  -5    0.19    0.09
  11   8  -5    0.04    0.06
  11   8  -5    0.11    0.08
 -11  -8   5   -0.05    0.07
 -11   8   5    0.04    0.07
  11  -8  -5   -0.09    0.07
  10   8  -5    0.02    0.07
  10  -8  -5    0.07    0.05
 -10   8   5    0.04    0.06
  10  -8  -5    0.02    0.07
 -10  -8   5   -0.02    0.06
  10   8  -5   -0.01    0.05
  -9  -8   5   -0.01    0.06
   9  -8  -5   -0.09    0.04
  -9   8   5   -0.10    0.06
   9   8  -5    0.04    0.05
   9  -8  -5    0.03    0.07
   8  -8  -5    2.20    0.14
  -8  -8   5    2.15    0.16
   8   8  -5    1.91    0.14
   8  -8  -5    2.12    0.16
  -8   8   5    1.98    0.15
  -7   8   5    0.68    0.10
  -7  -8   5    0.55    0.10
   7  -8  -5    0.65    0.10
   7   8  -5    0.61    0.09
   7  -8  -5    0.62    0.08
   6  -8  -5    0.07    0.05
   6  -8  -5   -0.09    0.05
   6   8  -5   -0.03    0.05
  -6  -8   5   -0.02    0.05
  -6   8   5    0.06    0.05
  -5  -8   5    0.44    0.08
   5   8  -5    0.32    0.07
   5  -8  -5    0.55    0.09
  -5   8   5    0.42    0.08
   5  -8  -5    0.36    0.07
  -5   8   5    0.32    0.07
  -4   8   5    0.22    0.06
  -4  -8   5    0.23    0.08
  -4   8   5    0.12    0.07
   4  -8  -5    0.10    0.07
   4  -8  -5    0.24    0.07
   4   8  -5    0.24    0.07
   3   8  -5    0.90    0.10
  -3  -8   5    0.77    0.10
   3  -8  -5    0.73    0.10
  -3   8   5    0.81    0.10
  -3   8   5    1.05    0.09
  -3  -8   5    0.88    0.10
   3  -8  -5    0.89    0.10
  -2  -8   5    0.46    0.09
   2  -8  -5    0.43    0.08
  -2   8   5    0.24    0.07
  -2  -8   5    0.24    0.08
   2   8  -5    0.40    0.08
  -2   8   5    0.39    0.06
   2  -8  -5    0.31    0.08
   1   8  -5    1.26    0.11
   1  -8  -5    1.22    0.11
  -1  -8   5    1.19    0.12
   1  -8  -5    1.29    0.12
  -1  -8   5    1.15    0.12
  -1   8   5    1.22    0.12
   0   8   5    0.05    0.07
   0  -8  -5    0.10    0.07
   0  -8   5    0.15    0.07
   0   8  -5    0.05    0.06
   0  -8  -5    0.09    0.06
   0  -8   5    0.26    0.08
  -1   8  -5   -0.05    0.05
  -1  -8  -5    0.01    0.07
   1   8   5   -0.01    0.06
   1  -8   5    0.03    0.06
  -1  -8  -5   -0.02    0.06
  -2   8  -5    7.67    0.29
  -2  -8  -5    8.05    0.31
  -2  -8  -5    7.56    0.30
   2   8   5    7.72    0.31
  -2   8  -5    7.91    0.32
   2  -8   5    8.05    0.33
   3   8   5    0.01    0.06
  -3   8  -5   -0.05    0.06
   3  -8   5   -0.02    0.05
  -3  -8  -5   -0.05    0.06
  -3  -8  -5    0.05    0.06
  -3   8  -5    0.02    0.05
  -4  -8  -5    0.73    0.11
   4   8   5    0.59    0.10
  -4   8  -5    0.62    0.10
   4  -8   5    0.53    0.10
  -4   8  -5    0.71    0.08
  -4  -8  -5    0.52    0.09
  -5   8  -5    1.55    0.14
   5   8   5    1.37    0.14
  -5  -8  -5    1.51    0.13
  -5  -8  -5    1.34    0.14
   5  -8   5    1.44    0.14
   6   8   5    0.46    0.09
  -6  -8  -5    0.50    0.10
   6  -8   5    0.81    0.12
  -6  -8  -5    0.70    0.11
  -6   8  -5    0.58    0.11
  -7   8  -5    0.24    0.08
   7   8   5    0.32    0.09
  -7  -8  -5    0.39    0.10
   7  -8   5    0.18    0.08
  -8  -8  -5    0.14    0.09
  -8   8  -5    0.08    0.08
   8  -8   5    0.03    0.07
   8   8   5   -0.09    0.08
   8   8   5    0.12    0.08
   9   8   5    0.18    0.10
  -9  -8  -5    0.12    0.09
  -9   8  -5   -0.04    0.07
   9   8   5    0.17    0.08
   9  -8   5    0.09    0.08
  10  -8   5    0.01    0.06
  10   8   5    0.02    0.10
 -10   8  -5   -0.06    0.06
 -10  -8  -5    0.03    0.09
  12  -9  -5    0.14    0.10
 -12  -9   5    0.08    0.09
 -12   9   5    0.15    0.09
 -11   9   5    0.00    0.06
  11  -9  -5    0.00    0.09
  11   9  -5    0.15    0.08
 -11  -9   5    0.16    0.09
 -10  -9   5    0.01    0.07
  10   9  -5    0.10    0.07
 -10   9   5    0.15    0.08
  10  -9  -5    0.10    0.08
  -9  -9   5    0.05    0.07
   9  -9  -5    0.11    0.08
  -9   9   5   -0.01    0.06
   9   9  -5    0.01    0.06
   8   9  -5    0.23    0.08
  -8  -9   5    0.17    0.08
  -8   9   5    0.30    0.08
   8  -9  -5    0.29    0.09
  -7  -9   5    0.62    0.11
  -7   9   5    0.67    0.10
   7  -9  -5    0.61    0.09
   7  -9  -5    0.71    0.11
   7   9  -5    0.69    0.10
   6  -9  -5    0.98    0.12
  -6   9   5    0.96    0.11
   6  -9  -5    0.86    0.09
   6   9  -5    0.87    0.10
  -6  -9   5    0.84    0.11
   5  -9  -5    1.09    0.10
  -5  -9   5    1.16    0.12
  -5   9   5    1.10    0.10
   5  -9  -5    1.12    0.12
   5   9  -5    1.26    0.12
  -5   9   5    1.24    0.11
  -4   9   5    1.82    0.12
   4   9  -5    1.83    0.14
  -4  -9   5    1.69    0.14
  -4   9   5    1.73    0.13
   4  -9  -5    1.76    0.14
   4  -9  -5    2.00    0.13
   3   9  -5    3.07    0.17
  -3   9   5    3.26    0.16
   3  -9  -5    3.36    0.18
  -3   9   5    3.00    0.17
   3  -9  -5    3.39    0.17
  -3  -9   5    2.86    0.18
   2  -9  -5    1.09    0.11
  -2  -9   5    1.09    0.12
   2  -9  -5    1.11    0.12
  -2  -9   5    1.04    0.12
  -2   9   5    1.03    0.11
   2   9  -5    1.30    0.11
   1  -9  -5    0.47    0.09
  -1  -9   5    0.62    0.10
   1   9  -5    0.59    0.09
  -1   9   5    0.55    0.09
  -1  -9   5    0.54    0.10
   1  -9  -5    0.66    0.09
   0   9  -5    2.53    0.16
   0   9   5    2.55    0.17
   0  -9  -5    2.28    0.15
   0  -9   5    2.56    0.17
   0   9  -5    2.26    0.15
   0  -9  -5    2.48    0.16
   1   9   5   -0.01    0.06
  -1   9  -5    0.02    0.05
   1  -9   5    0.07    0.06
  -1  -9  -5    0.12    0.07
  -1  -9  -5    0.10    0.07
  -1   9  -5    0.08    0.06
  -2   9  -5    3.52    0.20
  -2  -9  -5    3.66    0.20
  -2  -9  -5    3.60    0.20
   2   9   5    3.98    0.21
  -2   9  -5    3.88    0.19
   2  -9   5    3.69    0.22
  -3  -9  -5   -0.05    0.07
  -3  -9  -5    0.17    0.08
  -3   9  -5    0.02    0.06
   3   9   5    0.01    0.06
  -3   9  -5   -0.06    0.06
   3  -9   5    0.06    0.07
   4   9   5    0.01    0.06
  -4   9  -5    0.04    0.06
  -4   9  -5    0.05    0.06
  -4  -9  -5    0.07    0.08
  -4  -9  -5    0.08    0.08
   4  -9   5   -0.04    0.06
   5   9   5    0.06    0.07
  -5   9  -5   -0.01    0.06
   5  -9   5   -0.04    0.06
  -5  -9  -5    0.01    0.07
  -5  -9  -5    0.04    0.08
  -6  -9  -5    0.51    0.11
  -6  -9  -5    0.49    0.11
  -6   9  -5    0.52    0.10
   6   9   5    0.32    0.09
   6  -9   5    0.67    0.11
   7  -9   5    0.21    0.08
  -7   9  -5    0.00    0.07
  -7  -9  -5    0.14    0.08
  -7  -9  -5    0.09    0.09
   7   9   5    0.10    0.07
  -8   9  -5    0.24    0.09
   8   9   5    0.12    0.08
  -8  -9  -5    0.09    0.09
   8  -9   5    0.11    0.08
  -8  -9  -5    0.02    0.08
   9   9   5    0.15    0.08
  -9   9  -5    0.00    0.08
   9  -9   5    0.11    0.08
  -9  -9  -5    0.28    0.10
  -9  -9  -5   -0.02    0.10
  11 -10  -5    0.02    0.10
  11  10  -5   -0.01    0.07
 -11  10   5   -0.04    0.08
 -11 -10   5   -0.04    0.07
  10  10  -5    0.04    0.07
 -10 -10   5   -0.01    0.07
 -10  10   5    0.04    0.08
  10 -10  -5    0.17    0.10
  -9  10   5    0.52    0.10
   9 -10  -5    0.44    0.11
   9  10  -5    0.50    0.09
  -9 -10   5    0.59    0.11
   8  10  -5    0.10    0.07
   8 -10  -5    0.04    0.08
  -8 -10   5    0.06    0.07
  -8  10   5   -0.01    0.05
   7 -10  -5    0.07    0.08
  -7 -10   5    0.17    0.08
  -7  10   5    0.05    0.06
   7  10  -5   -0.04    0.05
  -6 -10   5    0.45    0.10
   6 -10  -5    0.38    0.10
   6  10  -5    0.42    0.09
  -6  10   5    0.42    0.09
  -5 -10   5    0.03    0.06
  -5  10   5   -0.03    0.05
   5  10  -5    0.03    0.06
   5 -10  -5    0.00    0.07
  -4 -10   5    0.49    0.09
   4 -10  -5    0.39    0.10
   4  10  -5    0.30    0.08
  -4  10   5    0.36    0.09
  -4  10   5    0.37    0.07
   3 -10  -5    0.17    0.07
  -3 -10   5    0.12    0.07
   3 -10  -5    0.19    0.08
   3  10  -5    0.02    0.06
  -3  10   5    0.13    0.07
   2 -10  -5    0.57    0.09
  -2 -10   5    0.54    0.10
  -2  10   5    0.35    0.09
   2 -10  -5    0.66    0.10
   2  10  -5    0.48    0.09
   1  10  -5    0.20    0.07
  -1  10   5    0.29    0.09
   1 -10  -5    0.27    0.08
   1 -10  -5    0.25    0.09
   1  10  -5    0.28    0.08
  -1 -10   5    0.22    0.08
   0 -10  -5    4.17    0.21
   0 -10  -5    4.06    0.22
   0  10   5    3.61    0.21
   0 -10   5    4.09    0.23
   0  10  -5    4.32    0.22
   0  10  -5    4.01    0.21
   1  10   5    0.68    0.11
  -1  10  -5    0.98    0.12
  -1 -10  -5    1.03    0.12
  -1  10  -5    0.97    0.11
   1 -10   5    1.01    0.13
  -1 -10  -5    0.86    0.12
  -2  10  -5    0.02    0.06
  -2  10  -5   -0.03    0.05
   2 -10   5    0.00    0.06
   2  10   5    0.00    0.07
  -2 -10  -5    0.03    0.07
  -2 -10  -5    0.09    0.07
   3  10   5    1.34    0.14
  -3 -10  -5    1.34    0.14
  -3 -10  -5    1.34    0.14
   3 -10   5    1.29    0.15
  -3  10  -5    1.46    0.13
  -3  10  -5    1.10    0.13
   4  10   5    0.31    0.09
   4 -10   5    0.29    0.09
  -4  10  -5    0.28    0.08
  -4 -10  -5    0.37    0.10
  -4 -10  -5    0.33    0.09
   5  10   5    0.17    0.08
   5 -10   5    0.22    0.08
  -5  10  -5    0.16    0.08
  -5 -10  -5    0.31    0.10
  -5 -10  -5    0.24    0.10
  -6  10  -5   -0.04    0.06
  -6 -10  -5   -0.02    0.08
   6  10   5    0.00    0.07
  -6 -10  -5    0.00    0.08
   6 -10   5    0.18    0.08
  -7 -10  -5    0.41    0.11
   7 -10   5    0.44    0.12
   7  10   5    0.29    0.10
  -7  10  -5    0.48    0.11
  -7 -10  -5    0.54    0.11
   8 -10   5    0.09    0.09
   8  10   5    0.00    0.08
  -8  10  -5    0.24    0.10
  -8 -10  -5    0.03    0.10
  -8 -10  -5    0.34    0.11
  10 -11  -5    0.03    0.10
  10  11  -5    0.31    0.09
 -10  11   5    0.27    0.10
   9 -11  -5   -0.03    0.08
  -9  11   5    0.12    0.08
  -9 -11   5   -0.09    0.06
   9  11  -5    0.13    0.08
   8  11  -5    0.04    0.07
  -8  11   5    0.18    0.08
   8 -11  -5    0.24    0.11
  -8 -11   5    0.11    0.08
  -7  11   5    0.13    0.07
   7  11  -5    0.11    0.07
  -7 -11   5    0.18    0.09
   7 -11  -5    0.06    0.09
  -6  11   5    0.03    0.07
   6  11  -5    0.06    0.06
  -6 -11   5    0.02    0.07
   6 -11  -5    0.05    0.08
  -5 -11   5    0.03    0.07
   5  11  -5   -0.10    0.05
   5 -11  -5    0.01    0.08
   4 -11  -5    0.31    0.10
  -4 -11   5    0.16    0.08
  -4  11   5    0.22    0.09
   4  11  -5    0.22    0.08
   3  11  -5    0.14    0.08
   3 -11  -5    0.17    0.09
  -3  11   5    0.11    0.08
  -3 -11   5    0.22    0.08
  -2 -11   5    0.54    0.10
  -2  11   5    0.68    0.11
   2 -11  -5    0.63    0.12
   2  11  -5    0.48    0.10
   1  11  -5    0.48    0.10
  -1  11   5    0.49    0.10
  -1 -11   5    0.51    0.10
   1 -11  -5    0.74    0.12
   0 -11  -5    2.31    0.17
   0 -11  -5    2.58    0.17
   0  11  -5    2.59    0.17
   0 -11   5    2.36    0.18
   0  11   5    2.24    0.18
   0  11  -5    2.54    0.17
   1  11   5    0.02    0.08
  -1  11  -5    0.19    0.07
  -1 -11  -5    0.04    0.08
   1 -11   5    0.06    0.07
  -1  11  -5    0.03    0.06
  -1 -11  -5    0.06    0.08
  -2  11  -5    0.31    0.09
  -2 -11  -5    0.23    0.08
  -2  11  -5    0.26    0.08
   2 -11   5    0.35    0.10
   2  11   5    0.25    0.09
  -2 -11  -5    0.25    0.09
  -3 -11  -5    0.29    0.10
   3  11   5    0.28    0.10
  -3  11  -5    0.36    0.09
  -3 -11  -5    0.56    0.11
  -3  11  -5    0.35    0.09
   3 -11   5    0.25    0.09
  -4 -11  -5    0.11    0.09
   4  11   5    0.38    0.10
   4 -11   5    0.19    0.09
  -4  11  -5    0.19    0.08
  -4 -11  -5    0.37    0.10
  -5 -11  -5    0.61    0.12
  -5 -11  -5    0.54    0.12
   5  11   5    0.39    0.10
  -5  11  -5    0.53    0.11
   5 -11   5    0.42    0.11
   6  11   5    0.55    0.12
  -6 -11  -5    0.49    0.12
   6 -11   5    0.45    0.12
  -6  11  -5    0.66    0.12
  -6 -11  -5    0.85    0.13
  -7 -11  -5    0.62    0.14
  -7 -11  -5    0.37    0.12
   8  12  -5    0.12    0.08
  -8  12   5    0.27    0.10
   7  12  -5    0.08    0.07
  -7 -12   5    0.11    0.08
  -7  12   5    0.10    0.08
  -6 -12   5    0.04    0.07
   6  12  -5   -0.06    0.06
  -5 -12   5    0.29    0.09
   5  12  -5    0.23    0.08
   5 -12  -5    0.16    0.10
   4  12  -5    0.06    0.07
   4 -12  -5    0.17    0.10
  -4 -12   5   -0.01    0.07
  -3 -12   5    0.02    0.07
   3  12  -5    0.06    0.07
  -3  12   5   -0.06    0.08
   3 -12  -5    0.05    0.09
  -2  12   5    0.25    0.10
   2  12  -5    0.12    0.08
   2 -12  -5    0.24    0.10
  -2 -12   5    0.31    0.10
  -1 -12   5    0.33    0.10
   1  12  -5    0.29    0.09
   1 -12  -5    0.42    0.11
  -1  12   5    0.31    0.10
   0 -12  -5    0.23    0.09
   0 -12   5    0.16    0.08
   0  12   5    0.09    0.08
   0  12  -5    0.08    0.07
  -1  12  -5    0.00    0.07
   1  12   5    0.06    0.08
  -1 -12  -5    0.04    0.09
   1 -12   5    0.07    0.07
  -2  12  -5    0.18    0.08
   2  12   5    0.07    0.08
  -2  12  -5    0.07    0.07
   2 -12   5    0.02    0.07
   3  12   5    0.00    0.08
   3 -12   5    0.16    0.08
  -3  12  -5    0.09    0.07
   4  12   5    0.15    0.09
  -4  12  -5    0.12    0.08
   4 -12   5    0.25    0.09
  -5  12  -5    0.09    0.08
  -5 -12  -5    0.16    0.09
   4  13  -5    0.15    0.09
  -4 -13   5    0.21    0.09
   3  13  -5    0.07    0.08
  -3  13   5    0.07    0.09
  -3 -13   5   -0.02    0.07
  -2 -13   5    0.70    0.13
  -2  13   5    0.66    0.13
   2  13  -5    0.58    0.11
   1  13  -5    0.07    0.08
  -1  13   5    0.04    0.09
  -1 -13   5   -0.02    0.07
   0 -13   5    0.47    0.12
   0  13   5    0.40    0.12
   0  13  -5    0.67    0.12
  -1  13  -5    0.08    0.09
   1  13   5    0.02    0.09
   1 -13   5    0.13    0.09
   2  13   5    0.01    0.09
  -2  13  -5    0.03    0.09
  -3  13  -5   -0.02    0.07
  16   0  -6    0.52    0.11
 -16   0   6    0.53    0.11
  15   0  -6   -0.01    0.06
 -15   0   6    0.06    0.06
 -14   0   6    0.57    0.10
  14   0  -6    0.77    0.11
 -13   0   6    0.00    0.06
  13   0  -6    0.08    0.06
 -13   0   6   -0.04    0.06
 -12   0   6    0.09    0.06
 -12   0   6    0.21    0.07
  12   0  -6    0.13    0.07
  11   0  -6   -0.04    0.06
 -11   0   6   -0.04    0.05
 -11   0   6   -0.02    0.05
 -10   0   6    6.39    0.25
 -10   0   6    6.45    0.25
  10   0  -6    6.02    0.25
   9   0  -6   -0.01    0.05
  -9   0   6    0.01    0.05
  -9   0   6    0.03    0.05
  -8   0   6    1.79    0.11
   8   0  -6    1.97    0.08
   8   0  -6    1.68    0.11
  -8   0   6    1.92    0.11
   7   0  -6   -0.02    0.03
  -7   0   6   -0.02    0.04
  -7   0   6    0.00    0.03
   7   0  -6    0.03    0.04
  -6   0   6    8.24    0.27
   6   0  -6    8.14    0.26
  -6   0   6    7.96    0.25
   6   0  -6    8.24    0.25
   5   0  -6   -0.03    0.03
   5   0  -6    0.07    0.03
  -5   0   6   -0.02    0.03
  -5   0   6    0.05    0.03
  -4   0   6    2.79    0.10
   4   0  -6    2.72    0.11
   4   0  -6    2.62    0.11
  -4   0   6    2.72    0.12
  -3   0   6    0.01    0.02
  -3   0   6   -0.01    0.01
   3   0  -6    0.01    0.03
  -2   0   6   68.10    1.85
   2   0  -6   68.00    1.73
  -2   0   6   67.98    1.79
  -2   0   6   70.91    1.79
   1   0  -6    0.03    0.03
  -1   0   6    0.01    0.03
  -1   0   6    0.01    0.01
  -1   0   6   -0.02    0.03
   0   0   6   17.40    0.47
   0   0   6   17.05    0.50
   0   0   6   17.41    0.49
   0   0  -6   16.25    0.46
   1   0   6   -0.04    0.02
   1   0   6   -0.04    0.03
  -1   0  -6   -0.04    0.03
   1   0   6   -0.03    0.03
  -2   0  -6    4.20    0.16
   2   0   6    4.04    0.17
   2   0   6    3.73    0.16
   2   0   6    3.93    0.15
   3   0   6   -0.04    0.04
   3   0   6    0.04    0.04
   3   0   6   -0.03    0.04
   3   0   6    0.02    0.03
   4   0   6    1.02    0.09
   4   0   6    0.98    0.09
   4   0   6    1.01    0.09
   4   0   6    0.98    0.09
   5   0   6    0.02    0.05
   5   0   6   -0.02    0.05
   5   0   6    0.03    0.04
   5   0   6    0.04    0.05
   6   0   6    5.07    0.21
   6   0   6    4.97    0.22
   6   0   6    4.60    0.22
  -7   0  -6    0.06    0.05
   7   0   6   -0.13    0.05
   7   0   6    0.03    0.06
   7   0   6   -0.03    0.04
   8   0   6    5.36    0.24
  -8   0  -6    5.05    0.24
  -9   0  -6    0.08    0.06
   9   0   6    0.00    0.06
  10   0   6    0.12    0.07
 -10   0  -6    0.20    0.08
 -11   0  -6   -0.01    0.07
  11   0   6    0.07    0.07
  12   0   6    0.21    0.08
 -12   0  -6    0.04    0.09
 -16   1   6    0.05    0.07
  16   1  -6    0.03    0.07
  16  -1  -6   -0.03    0.07
 -16  -1   6   -0.01    0.06
 -15  -1   6    0.08    0.07
 -15   1   6    0.00    0.06
  15   1  -6   -0.01    0.07
  15  -1  -6    0.03    0.06
 -14   1   6    0.72    0.11
 -14  -1   6    0.89    0.12
 -14   1   6    0.79    0.11
  14  -1  -6    0.83    0.11
  14   1  -6    0.79    0.12
  13  -1  -6    1.37    0.13
 -13   1   6    1.56    0.14
  13   1  -6    1.31    0.14
 -13   1   6    1.63    0.14
 -13  -1   6    1.45    0.13
 -12   1   6    0.94    0.11
 -12   1   6    0.78    0.11
  12   1  -6    0.92    0.11
 -12  -1   6    0.98    0.10
  12  -1  -6    1.06    0.11
 -12  -1   6    0.97    0.11
 -11   1   6    6.27    0.26
  11  -1  -6    6.36    0.26
  11   1  -6    6.48    0.27
 -11  -1   6    6.33    0.27
 -11  -1   6    6.51    0.26
 -11   1   6    6.43    0.27
 -10  -1   6    1.16    0.10
 -10  -1   6    1.16    0.10
 -10   1   6    1.24    0.11
 -10   1   6    1.22    0.11
  10   1  -6    1.15    0.11
  10  -1  -6    1.28    0.11
  -9  -1   6    0.16    0.05
   9   1  -6    0.17    0.06
   9  -1  -6    0.09    0.05
  -9  -1   6    0.13    0.05
  -9   1   6    0.18    0.06
  -9   1   6    0.15    0.05
  -8  -1   6    0.17    0.05
  -8   1   6    0.20    0.05
   8  -1  -6    0.15    0.05
   8   1  -6    0.24    0.04
  -8  -1   6    0.10    0.05
  -8   1   6    0.08    0.05
   8   1  -6    0.16    0.05
   7   1  -6    0.54    0.05
   7   1  -6    0.32    0.05
   7  -1  -6    0.49    0.06
  -7  -1   6    0.41    0.06
  -7   1   6    0.44    0.06
   7  -1  -6    0.50    0.04
  -7   1   6    0.53    0.06
  -7  -1   6    0.52    0.06
  -6  -1   6    0.01    0.03
   6  -1  -6    0.00    0.03
   6  -1  -6    0.02    0.04
  -6   1   6    0.12    0.04
   6   1  -6    0.04    0.04
  -6  -1   6    0.04    0.03
   6   1  -6    0.22    0.04
  -6   1   6    0.03    0.03
   5  -1  -6    4.77    0.17
  -5   1   6    4.29    0.17
  -5  -1   6    4.87    0.16
   5   1  -6    4.88    0.17
  -5  -1   6    4.78    0.18
   5   1  -6    4.50    0.16
   5  -1  -6    4.90    0.16
  -5   1   6    5.09    0.16
  -4  -1   6    4.13    0.17
  -4   1   6    4.43    0.16
   4   1  -6    4.23    0.15
  -4   1   6    4.55    0.14
   4   1  -6    4.15    0.15
  -4  -1   6    4.18    0.14
  -4   1   6    4.43    0.15
   4  -1  -6    4.48    0.16
  -3  -1   6   17.18    0.51
   3  -1  -6   17.26    0.48
  -3   1   6   17.57    0.49
  -3  -1   6   17.78    0.47
   3   1  -6   17.41    0.47
   3   1  -6   17.43    0.49
  -3   1   6   17.22    0.51
  -2  -1   6   10.68    0.30
  -2  -1   6   10.96    0.34
  -2   1   6   10.44    0.33
   2   1  -6   10.63    0.32
   2  -1  -6   10.65    0.31
  -2   1   6   10.37    0.32
   2   1  -6   10.98    0.30
  -1  -1   6   16.32    0.50
   1   1  -6   16.38    0.48
   1  -1  -6   17.46    0.47
  -1  -1   6   17.42    0.46
  -1   1   6   16.26    0.48
   1   1  -6   17.07    0.45
  -1   1   6   17.25    0.49
   0  -1   6    4.63    0.18
   0  -1   6    4.44    0.15
   0   1   6    4.64    0.17
   0   1  -6    4.80    0.15
   0  -1  -6    4.64    0.14
   0  -1  -6    4.73    0.17
   0   1   6    4.36    0.17
   1  -1   6   13.16    0.42
  -1  -1  -6   12.76    0.39
   1  -1   6   13.72    0.39
   1   1   6   13.69    0.41
  -1   1  -6   13.24    0.37
  -1  -1  -6   13.72    0.38
   1   1   6   13.21    0.41
   1  -1   6   13.18    0.40
  -2   1  -6    5.34    0.18
   2  -1   6    5.32    0.21
   2   1   6    5.09    0.20
  -2  -1  -6    5.31    0.18
   2  -1   6    5.04    0.19
   2   1   6    5.20    0.20
   2  -1   6    5.28    0.20
  -2  -1  -6    5.29    0.20
   3  -1   6    9.88    0.31
   3  -1   6   10.41    0.35
  -3  -1  -6   10.23    0.32
   3   1   6   10.41    0.34
   3   1   6    9.96    0.32
   3   1   6   10.20    0.33
   3  -1   6   10.36    0.33
   3  -1   6   10.55    0.33
   4  -1   6    0.35    0.07
   4  -1   6    0.17    0.05
  -4  -1  -6    0.36    0.05
   4   1   6    0.33    0.06
   4  -1   6    0.39    0.06
   4   1   6    0.28    0.06
   4  -1   6    0.35    0.06
   4   1   6    0.25    0.06
   5   1   6    1.60    0.13
   5   1   6    1.73    0.12
  -5  -1  -6    1.62    0.11
   5   1   6    1.55    0.11
   5  -1   6    1.60    0.11
   5  -1   6    1.78    0.11
   5  -1   6    1.67    0.12
   5  -1   6    1.62    0.12
   6   1   6    0.33    0.08
  -6  -1  -6    0.32    0.07
   6  -1   6    0.37    0.07
  -6   1  -6    0.28    0.07
   6  -1   6    0.33    0.08
   6  -1   6    0.22    0.06
   6   1   6    0.19    0.06
  -7   1  -6    1.22    0.11
   7  -1   6    1.58    0.13
   7   1   6    1.27    0.11
  -7  -1  -6    1.24    0.11
   7  -1   6    1.42    0.11
   7   1   6    1.39    0.12
   7  -1   6    1.32    0.12
   8  -1   6    0.85    0.11
   8  -1   6    0.69    0.09
  -8   1  -6    0.65    0.09
   8   1   6    0.47    0.09
  -8  -1  -6    0.64    0.09
  -9  -1  -6    0.17    0.08
   9  -1   6    0.08    0.07
   9   1   6    0.40    0.09
   9  -1   6    0.23    0.08
  -9   1  -6    0.25    0.08
 -10  -1  -6    0.13    0.07
  10  -1   6    0.07    0.08
  10   1   6    0.15    0.07
  11  -1   6    0.69    0.11
  11   1   6    0.44    0.10
 -11   1  -6    0.38    0.10
 -11  -1  -6    0.26    0.09
 -12   1  -6    0.11    0.08
 -12  -1  -6    0.03    0.08
  12   1   6    0.00    0.08
 -16  -2   6   -0.08    0.06
 -16   2   6    0.15    0.08
  16   2  -6    0.09    0.09
  16  -2  -6    0.02    0.07
 -15   2   6    0.10    0.07
  15   2  -6   -0.03    0.08
 -15   2   6    0.07    0.08
 -15  -2   6    0.16    0.07
  15  -2  -6    0.13    0.07
 -14  -2   6    0.26    0.08
  14   2  -6    0.38    0.10
 -14   2   6    0.35    0.09
 -14   2   6    0.27    0.09
  14  -2  -6    0.26    0.08
  13   2  -6    1.91    0.16
 -13  -2   6    2.15    0.16
 -13   2   6    2.16    0.16
  13  -2  -6    2.27    0.16
 -13   2   6    2.36    0.17
 -12  -2   6    0.08    0.06
  12   2  -6    0.02    0.06
 -12   2   6    0.02    0.06
  12  -2  -6    0.09    0.06
 -12   2   6    0.07    0.06
 -11   2   6   11.43    0.41
  11   2  -6   11.63    0.41
 -11   2   6   11.78    0.41
  11  -2  -6   12.22    0.40
 -11  -2   6   11.87    0.41
 -11  -2   6   11.44    0.39
  10  -2  -6    8.15    0.30
 -10  -2   6    8.21    0.29
  10  -2  -6    8.02    0.31
 -10   2   6    7.81    0.30
  10   2  -6    8.28    0.30
 -10  -2   6    8.14    0.30
   9   2  -6    1.22    0.08
   9  -2  -6    1.26    0.10
  -9   2   6    1.09    0.10
  -9  -2   6    1.13    0.10
   9  -2  -6    1.37    0.11
   9   2  -6    1.18    0.10
  -9  -2   6    1.25    0.10
   8   2  -6    0.00    0.05
   8  -2  -6    0.00    0.05
  -8  -2   6    0.01    0.04
  -8  -2   6   -0.05    0.04
   8  -2  -6    0.03    0.05
  -8   2   6   -0.01    0.04
   8   2  -6   -0.02    0.03
  -7  -2   6    0.38    0.06
   7  -2  -6    0.48    0.04
   7   2  -6    0.36    0.05
  -7   2   6    0.47    0.06
   7   2  -6    0.30    0.06
   7  -2  -6    0.34    0.06
   7  -2  -6    0.47    0.06
  -7  -2   6    0.46    0.06
   6   2  -6    0.04    0.04
   6   2  -6    0.01    0.03
  -6   2   6    0.01    0.04
  -6  -2   6    0.03    0.03
   6  -2  -6   -0.02    0.03
   6  -2  -6   -0.03    0.04
  -6  -2   6    0.00    0.03
  -6   2   6   -0.03    0.03
   5  -2  -6    1.46    0.09
   5  -2  -6    1.41    0.08
  -5   2   6    1.46    0.08
  -5  -2   6    1.54    0.08
   5   2  -6    1.64    0.09
  -5  -2   6    1.46    0.09
   5   2  -6    1.64    0.09
  -5   2   6    1.39    0.09
  -4  -2   6    1.48    0.09
   4   2  -6    1.56    0.09
   4  -2  -6    1.49    0.09
  -4   2   6    1.71    0.09
  -4   2   6    1.41    0.09
   4  -2  -6    1.72    0.07
   4   2  -6    1.55    0.08
  -4  -2   6    1.44    0.08
  -3   2   6   16.97    0.49
  -3  -2   6   16.23    0.49
  -3  -2   6   17.01    0.47
  -3   2   6   15.87    0.47
   3  -2  -6   17.08    0.44
   3  -2  -6   16.47    0.46
   3   2  -6   16.82    0.47
   3   2  -6   16.41    0.44
   2   2  -6    2.42    0.09
   2  -2  -6    2.20    0.11
  -2   2   6    2.58    0.11
   2   2  -6    2.53    0.11
  -2  -2   6    2.41    0.12
  -2   2   6    2.35    0.11
  -2  -2   6    2.48    0.10
   1  -2  -6    3.11    0.09
  -1   2   6    2.91    0.12
   1  -2  -6    3.18    0.13
   1   2  -6    3.17    0.11
   1   2  -6    2.57    0.13
  -1  -2   6    2.97    0.14
  -1  -2   6    2.95    0.12
  -1   2   6    3.08    0.13
   0  -2  -6    1.41    0.09
   0   2   6    1.29    0.09
   0  -2   6    1.35    0.08
   0  -2  -6    1.46    0.06
   0   2  -6    1.47    0.07
   0  -2   6    1.41    0.09
   0   2   6    1.38    0.08
   0   2  -6    1.28    0.09
  -1   2  -6    0.67    0.06
  -1   2  -6    0.82    0.06
   1   2   6    0.79    0.07
   1  -2   6    0.74    0.06
  -1  -2  -6    0.82    0.08
   1  -2   6    0.84    0.08
  -1  -2  -6    0.78    0.05
   1   2   6    0.67    0.07
   2  -2   6    9.32    0.30
   2   2   6    9.24    0.31
  -2   2  -6    9.68    0.31
   2   2   6    9.48    0.30
   2  -2   6    8.78    0.32
  -2  -2  -6    9.79    0.29
  -2   2  -6    9.42    0.28
  -2  -2  -6    9.65    0.31
  -3   2  -6    1.14    0.09
   3   2   6    1.17    0.09
   3   2   6    0.83    0.08
   3   2   6    1.17    0.08
   3  -2   6    1.22    0.08
   3  -2   6    1.05    0.09
  -3  -2  -6    1.23    0.08
   3  -2   6    1.02    0.10
  -4   2  -6    8.61    0.30
   4   2   6    8.71    0.30
   4  -2   6    9.62    0.29
   4   2   6    8.84    0.31
   4   2   6    9.28    0.31
   4  -2   6    8.68    0.33
   4  -2   6    9.01    0.32
  -4  -2  -6    9.41    0.30
   5  -2   6    0.99    0.11
   5  -2   6    0.84    0.09
   5   2   6    0.81    0.08
   5   2   6    0.85    0.10
   5   2   6    0.92    0.09
   5  -2   6    0.71    0.09
  -5   2  -6    0.82    0.08
  -5  -2  -6    0.96    0.09
  -6   2  -6    0.88    0.09
   6   2   6    0.81    0.09
   6   2   6    1.04    0.11
  -6  -2  -6    0.72    0.09
  -6   2  -6    0.66    0.09
   6  -2   6    0.87    0.09
   6  -2   6    1.05    0.10
  -7   2  -6    0.48    0.08
   7  -2   6    0.37    0.08
   7   2   6    0.49    0.08
   7  -2   6    0.48    0.08
   7   2   6    0.30    0.08
  -7  -2  -6    0.41    0.08
   8   2   6    1.97    0.15
  -8   2  -6    1.92    0.15
   8   2   6    2.32    0.15
  -8  -2  -6    2.08    0.15
   8  -2   6    2.04    0.15
   8  -2   6    1.87    0.14
   9  -2   6    2.71    0.17
   9  -2   6    2.78    0.19
  -9  -2  -6    2.79    0.18
  -9   2  -6    2.79    0.17
   9   2   6    2.37    0.17
  10   2   6    1.20    0.13
 -10  -2  -6    1.18    0.13
 -10   2  -6    1.11    0.13
  10  -2   6    1.20    0.14
  11  -2   6    0.17    0.07
 -11  -2  -6    0.11    0.08
  11   2   6    0.22    0.08
 -12   2  -6   -0.03    0.08
  12   2   6   -0.04    0.08
 -12  -2  -6   -0.03    0.07
 -16   3   6    0.26    0.09
 -16  -3   6    0.10    0.08
  16  -3  -6    0.10    0.07
 -16   3   6   -0.03    0.09
  15   3  -6    0.22    0.10
 -15   3   6    0.36    0.11
 -15  -3   6    0.25    0.09
 -15   3   6    0.36    0.09
  15  -3  -6    0.30    0.08
 -14   3   6    0.05    0.06
  14  -3  -6    0.18    0.07
  14   3  -6    0.10    0.08
 -14  -3   6    0.28    0.08
 -14   3   6    0.11    0.08
  13  -3  -6    1.02    0.12
 -13   3   6    1.15    0.13
  13   3  -6    1.06    0.13
 -13  -3   6    1.08    0.13
  12   3  -6    0.59    0.10
 -12  -3   6    0.44    0.09
  12  -3  -6    0.66    0.10
  12  -3  -6    0.32    0.08
 -12   3   6    0.47    0.10
 -11   3   6    0.98    0.11
  11   3  -6    0.87    0.10
  11  -3  -6    0.88    0.10
  11  -3  -6    1.10    0.11
 -11  -3   6    0.98    0.11
 -10  -3   6    0.02    0.05
  10  -3  -6    0.01    0.05
  10  -3  -6   -0.01    0.05
  10   3  -6   -0.05    0.06
 -10  -3   6    0.01    0.06
 -10   3   6    0.10    0.06
  -9  -3   6    1.87    0.13
  -9  -3   6    2.15    0.12
   9   3  -6    1.95    0.11
  -9   3   6    1.82    0.13
   9   3  -6    1.89    0.13
   9  -3  -6    1.99    0.13
   9  -3  -6    1.80    0.13
  -8  -3   6    0.35    0.07
   8   3  -6    0.43    0.06
  -8  -3   6    0.33    0.06
   8   3  -6    0.52    0.07
  -8   3   6    0.35    0.07
   8  -3  -6    0.49    0.07
   8  -3  -6    0.35    0.06
   7   3  -6    2.99    0.14
  -7   3   6    2.97    0.15
  -7  -3   6    3.09    0.15
   7  -3  -6    2.95    0.15
  -7  -3   6    3.13    0.14
   7   3  -6    3.13    0.13
   7  -3  -6    2.92    0.14
   6   3  -6   10.98    0.33
  -6   3   6   10.64    0.35
  -6   3   6   10.69    0.31
   6  -3  -6   10.55    0.33
  -6  -3   6   10.37    0.34
  -6  -3   6   11.04    0.34
   6   3  -6   10.39    0.32
   6  -3  -6   10.51    0.33
   5  -3  -6    0.21    0.05
   5   3  -6    0.29    0.04
   5   3  -6    0.27    0.05
  -5  -3   6    0.20    0.04
  -5  -3   6    0.18    0.05
  -5   3   6    0.14    0.04
   5  -3  -6    0.25    0.04
  -5   3   6    0.19    0.04
   4   3  -6    3.28    0.14
   4  -3  -6    3.02    0.14
  -4  -3   6    3.27    0.14
   4  -3  -6    3.23    0.12
  -4   3   6    3.22    0.13
  -4   3   6    3.10    0.14
   4   3  -6    3.11    0.12
  -4  -3   6    3.24    0.13
   3  -3  -6    2.20    0.09
  -3   3   6    2.05    0.10
  -3  -3   6    2.21    0.10
  -3  -3   6    2.09    0.12
   3   3  -6    2.15    0.09
   3   3  -6    2.06    0.11
  -3   3   6    1.95    0.11
   3  -3  -6    2.11    0.11
   2  -3  -6    1.60    0.07
   2   3  -6    1.53    0.09
  -2   3   6    1.64    0.09
  -2  -3   6    1.54    0.09
   2  -3  -6    1.59    0.10
  -2  -3   6    1.45    0.10
   2   3  -6    1.66    0.07
  -2   3   6    1.56    0.10
  -1   3   6    4.27    0.17
   1  -3  -6    4.72    0.14
   1  -3  -6    4.65    0.18
  -1  -3   6    4.44    0.17
  -1  -3   6    4.45    0.19
   1   3  -6    4.63    0.13
  -1   3   6    4.46    0.16
   1   3  -6    4.27    0.17
   0  -3   6   67.58    1.79
   0   3   6   67.15    1.78
   0  -3   6   65.32    1.84
   0   3  -6   65.62    1.77
   0   3   6   66.98    1.81
   0   3  -6   69.13    1.68
   0  -3  -6   71.34    1.76
   0  -3  -6   66.35    1.73
  -1  -3  -6   11.95    0.38
   1  -3   6   12.51    0.38
  -1   3  -6   12.50    0.38
   1   3   6   11.97    0.38
  -1  -3  -6   12.44    0.35
   1  -3   6   11.62    0.40
  -1   3  -6   12.09    0.33
   1   3   6   12.84    0.37
  -2  -3  -6    3.04    0.12
   2  -3   6    3.17    0.15
   2   3   6    2.95    0.15
   2   3   6    3.18    0.13
   2  -3   6    2.98    0.16
  -2  -3  -6    3.01    0.15
  -2   3  -6    2.88    0.11
  -2   3  -6    3.14    0.14
   3  -3   6    5.37    0.18
  -3   3  -6    5.42    0.20
  -3  -3  -6    5.27    0.19
   3   3   6    5.72    0.19
   3   3   6    4.87    0.21
   3  -3   6    5.42    0.23
   3  -3   6    5.06    0.21
  -4  -3  -6   -0.01    0.04
   4  -3   6    0.04    0.05
   4   3   6    0.06    0.05
  -4   3  -6    0.03    0.05
   4   3   6   -0.02    0.05
   4  -3   6    0.01    0.05
   4   3   6   -0.05    0.04
   4  -3   6    0.03    0.04
   5  -3   6    1.34    0.11
   5   3   6    1.55    0.12
   5   3   6    1.32    0.11
   5  -3   6    1.30    0.12
  -5  -3  -6    1.35    0.10
  -5   3  -6    1.27    0.10
   5  -3   6    1.54    0.10
   6  -3   6    4.03    0.21
  -6  -3  -6    4.04    0.19
  -6   3  -6    4.11    0.18
   6  -3   6    4.33    0.19
   6   3   6    4.10    0.21
   6   3   6    4.07    0.20
  -6   3  -6    4.44    0.22
   7  -3   6    0.74    0.10
  -7   3  -6    0.59    0.10
   7   3   6    0.65    0.10
   7   3   6    0.72    0.09
  -7  -3  -6    0.66    0.09
   8   3   6    0.93    0.12
  -8  -3  -6    0.62    0.10
  -8   3  -6    0.80    0.11
   8   3   6    0.78    0.10
   8  -3   6    0.75    0.10
   9   3   6    1.11    0.13
  -9  -3  -6    1.26    0.13
  -9   3  -6    1.24    0.13
   9  -3   6    1.10    0.13
 -10   3  -6    0.06    0.07
 -10  -3  -6   -0.02    0.06
  10   3   6    0.02    0.07
  10  -3   6    0.12    0.07
  11  -3   6    0.79    0.13
 -11  -3  -6    0.62    0.11
  11   3   6    0.43    0.11
 -11   3  -6    0.54    0.12
  12  -3   6    0.07    0.08
 -12  -3  -6    0.17    0.09
  12   3   6    0.08    0.09
 -15  -4   6    0.14    0.08
  15   4  -6   -0.08    0.08
  15  -4  -6    0.06    0.06
 -15   4   6    0.03    0.08
 -15   4   6    0.10    0.07
 -14   4   6    0.02    0.08
  14  -4  -6    0.18    0.09
  14  -4  -6    0.28    0.07
 -14  -4   6    0.10    0.07
  14   4  -6    0.05    0.08
 -13  -4   6    0.65    0.11
  13  -4  -6    0.63    0.11
 -13   4   6    0.67    0.12
  13   4  -6    0.65    0.11
  13  -4  -6    0.66    0.10
  12   4  -6    0.16    0.08
 -12   4   6    0.09    0.06
  12  -4  -6    0.02    0.06
  12  -4  -6    0.01    0.05
 -12  -4   6    0.02    0.06
  11  -4  -6    0.08    0.06
  11  -4  -6    0.09    0.06
 -11   4   6    0.18    0.07
  11   4  -6    0.04    0.06
 -11  -4   6    0.11    0.06
  10  -4  -6    0.25    0.07
  10  -4  -6    0.35    0.08
  10   4  -6    0.09    0.07
 -10   4   6    0.16    0.07
 -10  -4   6    0.16    0.07
   9   4  -6    0.49    0.06
   9  -4  -6    0.55    0.08
  -9  -4   6    0.52    0.08
   9  -4  -6    0.37    0.08
   9   4  -6    0.49    0.08
  -9   4   6    0.44    0.08
  -9  -4   6    0.52    0.07
  -8  -4   6    1.04    0.09
   8   4  -6    1.09    0.09
  -8  -4   6    1.26    0.10
  -8   4   6    1.17    0.11
   8  -4  -6    1.18    0.10
   8   4  -6    1.14    0.10
   8  -4  -6    1.24    0.10
   7   4  -6    1.66    0.10
   7  -4  -6    1.48    0.11
  -7  -4   6    1.37    0.10
  -7   4   6    1.41    0.11
   7  -4  -6    1.47    0.11
  -7  -4   6    1.76    0.12
   7   4  -6    1.63    0.11
   6  -4  -6    2.39    0.13
  -6  -4   6    2.34    0.13
   6   4  -6    2.43    0.12
   6  -4  -6    2.10    0.12
  -6  -4   6    2.22    0.12
  -6   4   6    2.53    0.11
  -6   4   6    2.35    0.13
   6   4  -6    2.15    0.12
   5  -4  -6    0.35    0.06
  -5   4   6    0.25    0.05
   5  -4  -6    0.28    0.05
  -5   4   6    0.32    0.05
  -5  -4   6    0.30    0.05
  -5  -4   6    0.28    0.05
   5   4  -6    0.25    0.05
   5   4  -6    0.28    0.05
   4  -4  -6    0.05    0.04
   4   4  -6    0.01    0.04
  -4   4   6    0.03    0.04
  -4   4   6    0.00    0.03
  -4  -4   6   -0.06    0.03
   4  -4  -6    0.00    0.03
   4   4  -6    0.03    0.03
  -4  -4   6    0.00    0.04
  -3  -4   6   12.64    0.39
   3  -4  -6   13.37    0.37
   3   4  -6   12.79    0.39
  -3   4   6   12.99    0.39
   3   4  -6   13.27    0.35
   3  -4  -6   12.39    0.38
  -3   4   6   12.72    0.39
  -3  -4   6   12.42    0.41
  -2  -4   6    2.15    0.12
  -2   4   6    2.21    0.10
  -2   4   6    2.14    0.12
   2   4  -6    2.23    0.11
   2  -4  -6    2.25    0.10
   2  -4  -6    2.18    0.12
  -2  -4   6    2.10    0.11
   2   4  -6    2.21    0.08
   1   4  -6    7.99    0.27
   1  -4  -6    8.41    0.25
   1  -4  -6    8.23    0.27
  -1   4   6    7.83    0.27
  -1   4   6    8.02    0.26
  -1  -4   6    7.89    0.27
  -1  -4   6    7.74    0.29
   0  -4  -6    0.15    0.04
   0   4   6    0.18    0.03
   0   4   6    0.15    0.05
   0  -4  -6    0.17    0.06
   0  -4   6    0.24    0.06
   0  -4   6    0.24    0.05
   0   4  -6    0.17    0.05
   1  -4   6    0.86    0.09
  -1  -4  -6    1.05    0.07
   1   4   6    0.78    0.08
   1  -4   6    1.01    0.08
  -1   4  -6    0.91    0.08
  -1  -4  -6    1.04    0.09
   1   4   6    1.01    0.07
   2   4   6    0.25    0.06
   2  -4   6    0.19    0.07
  -2  -4  -6    0.06    0.06
  -2  -4  -6    0.31    0.05
   2  -4   6    0.17    0.05
  -2   4  -6    0.15    0.05
   2   4   6    0.14    0.04
  -3  -4  -6    0.01    0.06
   3   4   6    0.03    0.05
   3  -4   6    0.12    0.06
   3  -4   6    0.13    0.06
  -3   4  -6    0.07    0.05
  -3  -4  -6    0.15    0.04
  -4   4  -6    0.27    0.06
   4  -4   6    0.17    0.06
   4   4   6    0.21    0.06
   4   4   6    0.16    0.07
   4  -4   6    0.17    0.07
  -4  -4  -6    0.28    0.06
   5   4   6    0.25    0.07
  -5  -4  -6    0.16    0.06
  -5   4  -6    0.12    0.05
   5  -4   6    0.20    0.06
   5   4   6    0.18    0.07
   6   4   6    0.15    0.07
  -6   4  -6    0.17    0.07
  -6  -4  -6    0.15    0.06
   6   4   6    0.15    0.07
   6  -4   6    0.16    0.06
   7  -4   6    0.74    0.10
  -7   4  -6    0.56    0.10
  -7  -4  -6    0.55    0.09
   7   4   6    0.56    0.10
   7   4   6    0.78    0.10
   8   4   6    0.15    0.07
  -8  -4  -6    0.04    0.06
   8   4   6    0.16    0.07
  -8   4  -6   -0.03    0.06
   8  -4   6    0.01    0.05
   9   4   6   -0.02    0.06
   9  -4   6   -0.03    0.06
  -9   4  -6    0.03    0.07
  -9  -4  -6   -0.05    0.06
 -10  -4  -6    1.60    0.15
 -10   4  -6    1.50    0.15
  10   4   6    1.21    0.15
  10  -4   6    1.27    0.15
 -11   4  -6    0.12    0.09
  11  -4   6    0.29    0.09
 -11  -4  -6    0.14    0.09
  11   4   6    0.32    0.10
 -12  -4  -6    0.12    0.09
  15  -5  -6    0.58    0.10
 -15   5   6    0.42    0.12
  15   5  -6    0.44    0.12
 -15  -5   6    0.38    0.10
  15  -5  -6    0.45    0.12
  14   5  -6    0.72    0.13
 -14  -5   6    0.55    0.11
  14  -5  -6    0.63    0.13
  14  -5  -6    0.62    0.10
 -14   5   6    0.69    0.12
  13  -5  -6    0.18    0.07
  13   5  -6   -0.09    0.06
  13  -5  -6    0.02    0.08
 -13  -5   6    0.02    0.07
 -13   5   6    0.01    0.08
  12  -5  -6    1.19    0.13
 -12   5   6    1.07    0.13
  12  -5  -6    1.14    0.12
 -12  -5   6    0.97    0.13
  12   5  -6    0.94    0.12
  11   5  -6    1.96    0.15
  11  -5  -6    2.09    0.14
 -11  -5   6    2.30    0.16
  11  -5  -6    2.02    0.16
 -11   5   6    2.19    0.16
 -10   5   6    5.71    0.26
  10  -5  -6    5.78    0.26
  10   5  -6    5.83    0.25
  10  -5  -6    5.77    0.24
 -10  -5   6    6.02    0.26
  10   5  -6    6.14    0.23
   9  -5  -6    0.02    0.06
  -9   5   6   -0.03    0.06
   9   5  -6    0.08    0.06
   9   5  -6    0.10    0.05
   9  -5  -6    0.01    0.05
  -9  -5   6    0.05    0.06
   8   5  -6    1.97    0.12
   8  -5  -6    2.15    0.14
   8   5  -6    2.53    0.14
   8  -5  -6    2.25    0.14
  -8  -5   6    2.38    0.15
  -8   5   6    2.07    0.14
  -7   5   6    2.98    0.16
  -7  -5   6    2.77    0.16
   7   5  -6    3.26    0.15
   7   5  -6    3.26    0.15
   7  -5  -6    3.18    0.16
  -7  -5   6    3.33    0.16
   7  -5  -6    3.22    0.17
  -6   5   6    0.33    0.06
   6  -5  -6    0.32    0.06
  -6   5   6    0.13    0.06
   6  -5  -6    0.25    0.06
  -6  -5   6    0.24    0.06
   6   5  -6    0.28    0.06
  -6  -5   6    0.27    0.06
   6   5  -6    0.30    0.06
   5   5  -6    0.49    0.06
   5   5  -6    0.47    0.07
   5  -5  -6    0.49    0.07
   5  -5  -6    0.49    0.06
  -5  -5   6    0.59    0.07
  -5   5   6    0.54    0.07
  -5   5   6    0.46    0.07
  -5  -5   6    0.51    0.07
   4  -5  -6    4.93    0.20
  -4  -5   6    5.24    0.21
  -4   5   6    4.96    0.20
  -4  -5   6    5.30    0.21
   4   5  -6    5.49    0.17
   4   5  -6    5.36    0.20
   4  -5  -6    5.20    0.19
  -4   5   6    5.16    0.20
  -3   5   6    3.15    0.14
  -3  -5   6    3.14    0.16
   3  -5  -6    3.42    0.14
  -3  -5   6    3.45    0.16
  -3   5   6    3.20    0.15
   3   5  -6    2.96    0.14
   3  -5  -6    3.03    0.15
   3   5  -6    3.36    0.12
  -2   5   6    0.29    0.05
   2  -5  -6    0.34    0.06
  -2  -5   6    0.40    0.07
   2   5  -6    0.35    0.06
  -2   5   6    0.31    0.06
   2  -5  -6    0.39    0.05
  -2  -5   6    0.33    0.06
   1  -5  -6    2.47    0.14
  -1   5   6    2.43    0.14
   1   5  -6    2.48    0.13
  -1   5   6    2.74    0.12
  -1  -5   6    2.53    0.15
   1  -5  -6    2.78    0.12
  -1  -5   6    2.58    0.14
   0  -5   6    0.48    0.07
   0  -5  -6    0.56    0.06
   0  -5  -6    0.51    0.08
   0  -5   6    0.49    0.08
   0   5   6    0.54    0.05
   0   5   6    0.52    0.08
   0   5  -6    0.43    0.06
  -1  -5  -6    4.22    0.17
   1   5   6    4.18    0.15
  -1   5  -6    3.80    0.17
  -1  -5  -6    4.22    0.19
   1   5   6    4.00    0.18
   1  -5   6    4.28    0.20
   1  -5   6    4.35    0.19
  -2  -5  -6    2.41    0.12
  -2   5  -6    2.21    0.12
  -2  -5  -6    1.93    0.14
   2  -5   6    2.09    0.14
   2   5   6    2.32    0.14
   2  -5   6    2.10    0.13
  -3   5  -6    0.14    0.05
  -3  -5  -6    0.20    0.05
   3   5   6    0.28    0.07
  -3  -5  -6    0.20    0.07
   3  -5   6    0.21    0.06
   3  -5   6    0.15    0.07
   4   5   6    0.26    0.08
   4  -5   6    0.31    0.09
  -4  -5  -6    0.19    0.08
  -4   5  -6    0.17    0.06
  -4  -5  -6    0.24    0.06
   4  -5   6    0.20    0.07
  -5   5  -6    0.15    0.07
   5   5   6    0.33    0.08
  -5  -5  -6    0.25    0.07
   5  -5   6    0.25    0.08
   5   5   6    0.28    0.09
  -5   5  -6    0.21    0.06
   6   5   6    0.10    0.06
   6   5   6    0.06    0.06
  -6  -5  -6    0.14    0.06
   6  -5   6    0.19    0.07
  -6   5  -6    0.05    0.06
  -7   5  -6    1.27    0.14
   7   5   6    1.27    0.13
  -7  -5  -6    1.17    0.12
   7  -5   6    0.91    0.12
   7   5   6    1.25    0.12
   8   5   6    0.01    0.06
  -8  -5  -6   -0.06    0.06
  -8   5  -6    0.04    0.06
   8  -5   6   -0.03    0.05
   8   5   6   -0.08    0.06
   9   5   6    0.22    0.08
   9  -5   6    0.08    0.07
   9   5   6    0.23    0.08
  -9  -5  -6    0.23    0.09
  -9   5  -6    0.26    0.09
 -10  -5  -6   -0.03    0.07
 -10   5  -6    0.09    0.08
  10   5   6    0.08    0.07
  10  -5   6    0.10    0.07
 -11   5  -6    0.12    0.09
  11  -5   6    0.15    0.08
  11   5   6   -0.01    0.08
 -11  -5  -6   -0.03    0.08
  15  -6  -6    0.04    0.09
  15   6  -6    0.12    0.10
  15  -6  -6    0.11    0.07
  14   6  -6   -0.02    0.08
  14  -6  -6    0.03    0.08
  14  -6  -6    0.09    0.07
 -14  -6   6    0.08    0.08
 -14   6   6    0.02    0.09
  13  -6  -6    0.07    0.08
 -13   6   6    0.04    0.08
  13  -6  -6    0.15    0.06
 -13  -6   6    0.19    0.08
  13   6  -6    0.09    0.08
  12   6  -6    0.01    0.06
  12  -6  -6    0.04    0.06
  12  -6  -6    0.00    0.07
 -12   6   6    0.01    0.07
 -12  -6   6    0.05    0.06
 -11   6   6    0.19    0.08
  11  -6  -6    0.04    0.07
  11   6  -6   -0.01    0.06
 -11  -6   6    0.03    0.06
  11  -6  -6   -0.03    0.05
  10   6  -6    1.04    0.11
  10  -6  -6    0.99    0.12
 -10   6   6    0.96    0.11
  10   6  -6    1.00    0.10
  10  -6  -6    0.80    0.10
 -10  -6   6    0.91    0.11
   9  -6  -6    0.36    0.08
   9   6  -6    0.19    0.07
  -9   6   6    0.27    0.08
   9  -6  -6    0.19    0.06
   9   6  -6    0.17    0.06
  -9  -6   6    0.23    0.08
  -8  -6   6    0.19    0.07
   8   6  -6    0.07    0.05
  -8   6   6    0.12    0.07
   8  -6  -6    0.10    0.06
   8  -6  -6    0.12    0.06
   8   6  -6    0.18    0.06
   7  -6  -6    0.84    0.09
   7   6  -6    0.66    0.08
  -7   6   6    0.74    0.09
  -7  -6   6    0.74    0.10
   7   6  -6    0.81    0.09
   7  -6  -6    0.66    0.08
  -6   6   6    3.00    0.14
   6   6  -6    2.90    0.14
   6   6  -6    3.28    0.16
  -6  -6   6    2.70    0.16
  -6   6   6    2.65    0.15
   6  -6  -6    2.71    0.15
   6  -6  -6    2.85    0.15
  -6  -6   6    2.67    0.14
   5  -6  -6    0.45    0.07
  -5  -6   6    0.38    0.07
   5  -6  -6    0.54    0.08
   5   6  -6    0.36    0.07
  -5  -6   6    0.31    0.07
   5   6  -6    0.33    0.05
  -5   6   6    0.39    0.07
  -5   6   6    0.46    0.07
  -4  -6   6    0.01    0.04
  -4   6   6    0.13    0.05
  -4  -6   6    0.02    0.05
   4  -6  -6    0.08    0.06
   4   6  -6    0.01    0.05
  -4   6   6    0.07    0.06
   4  -6  -6    0.05    0.05
   3   6  -6    0.62    0.07
  -3   6   6    0.72    0.08
   3  -6  -6    0.76    0.09
   3  -6  -6    0.69    0.07
  -3  -6   6    0.60    0.08
  -3   6   6    0.83    0.07
  -3  -6   6    0.84    0.09
  -2  -6   6    0.75    0.09
  -2   6   6    1.08    0.08
   2   6  -6    0.63    0.08
  -2   6   6    0.81    0.09
  -2  -6   6    0.88    0.09
   2  -6  -6    0.98    0.09
   2  -6  -6    0.85    0.08
   1   6  -6    2.73    0.14
   1  -6  -6    2.86    0.15
  -1  -6   6    2.68    0.15
  -1  -6   6    2.65    0.15
  -1   6   6    2.69    0.12
  -1   6   6    2.70    0.15
   1  -6  -6    2.97    0.14
   0  -6   6    0.91    0.10
   0  -6  -6    0.82    0.09
   0  -6  -6    0.84    0.08
   0   6   6    0.92    0.07
   0  -6   6    0.82    0.09
   0   6  -6    0.82    0.08
   0   6   6    0.67    0.09
   1  -6   6    2.61    0.16
  -1   6  -6    2.75    0.14
  -1  -6  -6    2.90    0.14
  -1  -6  -6    2.73    0.16
   1   6   6    2.51    0.15
   1  -6   6    2.35    0.15
   2  -6   6   -0.01    0.04
   2  -6   6    0.11    0.07
   2   6   6    0.03    0.05
  -2  -6  -6   -0.07    0.06
  -2   6  -6    0.04    0.05
  -2  -6  -6   -0.02    0.05
   3  -6   6    6.20    0.26
  -3  -6  -6    6.22    0.24
   3  -6   6    6.26    0.28
  -3   6  -6    5.79    0.23
  -3  -6  -6    6.41    0.26
   3   6   6    5.82    0.25
   4  -6   6    0.24    0.08
  -4  -6  -6    0.30    0.09
  -4   6  -6    0.20    0.07
  -4  -6  -6    0.31    0.07
   4   6   6    0.26    0.08
  -5  -6  -6    0.16    0.08
   5   6   6    0.26    0.07
  -5  -6  -6    0.08    0.06
   5  -6   6    0.11    0.06
  -5   6  -6    0.10    0.06
  -5   6  -6    0.10    0.07
  -6  -6  -6    1.00    0.11
  -6   6  -6    0.90    0.12
   6   6   6    1.09    0.12
   6  -6   6    0.97    0.12
   6   6   6    1.14    0.13
   7   6   6    0.05    0.07
   7   6   6    0.00    0.08
  -7   6  -6    0.01    0.06
   7  -6   6    0.03    0.06
  -7  -6  -6    0.04    0.07
   8   6   6    0.33    0.10
  -8   6  -6    0.42    0.10
   8  -6   6    0.44    0.09
  -8  -6  -6    0.20    0.08
   8   6   6    0.22    0.08
   9   6   6    0.00    0.07
  -9  -6  -6   -0.05    0.07
  -9   6  -6    0.01    0.06
   9   6   6    0.08    0.08
   9  -6   6    0.00    0.06
 -10  -6  -6    0.02    0.07
  10  -6   6    0.29    0.09
  10   6   6    0.04    0.08
 -10   6  -6    0.11    0.08
 -11   6  -6    0.07    0.09
 -11  -6  -6   -0.08    0.08
 -14  -7   6    0.12    0.09
  14  -7  -6    0.44    0.09
 -14   7   6    0.32    0.12
  14   7  -6    0.28    0.10
  14  -7  -6    0.12    0.10
  13   7  -6    0.63    0.12
 -13  -7   6    0.50    0.11
  13  -7  -6    0.83    0.10
  13  -7  -6    0.45    0.12
 -13   7   6    0.32    0.11
  12  -7  -6    0.93    0.14
 -12   7   6    0.74    0.12
 -12  -7   6    0.76    0.12
  12  -7  -6    0.95    0.11
  12   7  -6    0.71    0.12
 -11  -7   6    0.07    0.08
  11  -7  -6    0.14    0.08
  11   7  -6    0.12    0.07
  11  -7  -6    0.33    0.08
 -11   7   6    0.17    0.08
  10  -7  -6    0.15    0.06
 -10   7   6    0.20    0.08
 -10  -7   6    0.17    0.08
  10  -7  -6    0.11    0.07
  10   7  -6    0.12    0.08
  10   7  -6    0.13    0.06
   9   7  -6    0.30    0.08
   9  -7  -6    0.41    0.09
  -9  -7   6    0.25    0.08
  -9   7   6    0.21    0.07
   9   7  -6    0.26    0.07
   9  -7  -6    0.37    0.07
   8   7  -6    3.16    0.17
  -8   7   6    3.28    0.18
   8   7  -6    3.31    0.17
   8  -7  -6    3.32    0.18
  -8  -7   6    3.15    0.19
   8  -7  -6    3.18    0.17
  -7  -7   6    0.68    0.10
   7  -7  -6    0.86    0.09
  -7   7   6    0.80    0.09
   7   7  -6    0.61    0.08
   7  -7  -6    0.89    0.10
  -6   7   6    2.41    0.15
   6   7  -6    2.38    0.15
  -6  -7   6    2.42    0.16
   6  -7  -6    2.26    0.14
   6  -7  -6    2.42    0.15
   5   7  -6    1.46    0.12
  -5   7   6    1.38    0.11
   5  -7  -6    1.34    0.11
  -5   7   6    1.25    0.11
  -5  -7   6    1.35    0.12
   5  -7  -6    1.51    0.12
  -5  -7   6    1.43    0.11
  -4  -7   6    1.35    0.11
  -4   7   6    1.59    0.12
   4  -7  -6    1.58    0.12
  -4  -7   6    1.36    0.12
   4   7  -6    1.31    0.11
  -4   7   6    1.39    0.11
   4  -7  -6    1.36    0.11
  -3   7   6    1.10    0.10
   3  -7  -6    0.99    0.10
   3  -7  -6    1.33    0.11
   3   7  -6    1.12    0.10
  -3  -7   6    0.86    0.09
  -3  -7   6    1.19    0.11
  -3   7   6    1.08    0.09
   2  -7  -6    0.06    0.06
  -2  -7   6    0.01    0.06
  -2  -7   6    0.14    0.06
   2   7  -6    0.07    0.06
  -2   7   6    0.04    0.04
   2  -7  -6    0.03    0.06
  -2   7   6    0.03    0.06
   1   7  -6    0.07    0.06
   1  -7  -6    0.14    0.06
  -1   7   6    0.14    0.07
   1  -7  -6    0.07    0.07
  -1  -7   6    0.03    0.06
  -1  -7   6    0.13    0.06
  -1   7   6    0.13    0.04
   0  -7   6    5.48    0.24
   0  -7  -6    5.35    0.21
   0   7  -6    5.02    0.22
   0   7   6    5.34    0.23
   0  -7   6    5.28    0.24
   0  -7  -6    5.04    0.22
   1  -7   6    0.75    0.10
   1  -7   6    1.10    0.12
  -1   7  -6    0.90    0.09
  -1  -7  -6    0.95    0.09
  -1  -7  -6    1.21    0.12
   1   7   6    0.80    0.10
  -2  -7  -6    2.65    0.17
   2   7   6    2.37    0.15
  -2   7  -6    2.28    0.14
  -2  -7  -6    2.39    0.14
   2  -7   6    2.85    0.17
   2  -7   6    2.32    0.17
   3   7   6    0.29    0.08
   3  -7   6    0.32    0.08
  -3  -7  -6    0.32    0.09
  -3   7  -6    0.41    0.07
  -3  -7  -6    0.31    0.07
  -4   7  -6    1.92    0.15
  -4  -7  -6    1.74    0.13
  -4  -7  -6    1.72    0.15
  -4   7  -6    1.93    0.13
   4  -7   6    1.93    0.15
   4   7   6    1.62    0.14
   5  -7   6    1.45    0.14
   5   7   6    1.19    0.12
  -5  -7  -6    1.75    0.15
  -5  -7  -6    1.49    0.13
  -5   7  -6    1.26    0.13
   6  -7   6    0.38    0.09
  -6  -7  -6    0.43    0.09
   6   7   6    0.22    0.08
  -6   7  -6    0.34    0.10
  -6  -7  -6    0.25    0.09
  -7   7  -6    0.30    0.09
   7   7   6    0.37    0.09
  -7  -7  -6    0.24    0.08
   7  -7   6    0.28    0.08
   8   7   6    0.17    0.09
   8   7   6    0.10    0.07
  -8  -7  -6    0.12    0.08
   8  -7   6    0.01    0.06
  -8   7  -6    0.16    0.08
   9   7   6    0.17    0.08
  -9  -7  -6    0.04    0.08
  -9   7  -6    0.08    0.08
   9  -7   6    0.06    0.07
   9   7   6    0.06    0.09
  10  -7   6    0.01    0.07
  10   7   6    0.13    0.09
 -10  -7  -6   -0.01    0.09
 -10   7  -6   -0.01    0.08
  13   8  -6    0.02    0.09
 -13  -8   6    0.05    0.09
 -13   8   6   -0.06    0.09
  13  -8  -6    0.05    0.09
  12  -8  -6    0.18    0.09
 -12  -8   6   -0.01    0.06
 -12   8   6    0.04    0.07
  11  -8  -6    0.14    0.06
  11   8  -6    0.12    0.06
 -11   8   6    0.11    0.08
 -11  -8   6    0.33    0.09
  11  -8  -6    0.05    0.08
 -10  -8   6   -0.15    0.06
 -10   8   6    0.07    0.07
  10  -8  -6    0.04    0.07
  10  -8  -6    0.16    0.06
  10   8  -6    0.06    0.06
  -9   8   6    0.45    0.09
   9  -8  -6    0.31    0.09
   9   8  -6    0.28    0.07
  -9  -8   6    0.10    0.07
   9  -8  -6    0.42    0.08
   8  -8  -6    0.49    0.09
   8   8  -6    0.50    0.09
  -8   8   6    0.47    0.09
   8  -8  -6    0.44    0.08
  -8  -8   6    0.61    0.10
  -7  -8   6    0.51    0.09
   7  -8  -6    0.33    0.07
  -7   8   6    0.33    0.08
   7  -8  -6    0.32    0.09
   7   8  -6    0.35    0.08
  -6  -8   6    0.02    0.06
   6  -8  -6    0.08    0.06
   6   8  -6    0.01    0.05
   6  -8  -6    0.00    0.06
  -6   8   6    0.00    0.05
   5   8  -6    4.06    0.20
  -5   8   6    3.88    0.19
  -5   8   6    4.31    0.20
   5  -8  -6    4.64    0.20
   5  -8  -6    4.43    0.21
  -5  -8   6    4.66    0.22
   4  -8  -6   15.97    0.51
  -4  -8   6   16.47    0.52
  -4  -8   6   14.94    0.52
   4   8  -6   15.68    0.50
  -4   8   6   15.82    0.50
   4  -8  -6   15.48    0.48
   3   8  -6   20.95    0.64
   3  -8  -6   21.35    0.64
  -3  -8   6   20.68    0.66
  -3  -8   6   20.81    0.65
   3  -8  -6   20.90    0.62
   2  -8  -6    3.36    0.18
  -2  -8   6    3.31    0.19
  -2   8   6    3.67    0.16
  -2   8   6    3.23    0.18
  -2  -8   6    3.31    0.19
   2  -8  -6    3.72    0.18
   2   8  -6    3.59    0.18
  -1   8   6    2.35    0.16
   1  -8  -6    2.80    0.16
   1  -8  -6    2.63    0.16
  -1  -8   6    2.40    0.16
  -1  -8   6    2.36    0.16
   1   8  -6    2.06    0.14
   0  -8  -6    0.48    0.09
   0   8  -6    0.60    0.09
   0   8   6    0.48    0.09
   0  -8  -6    0.62    0.09
   0  -8   6    0.56    0.09
   0  -8   6    0.55    0.10
  -1  -8  -6    0.00    0.06
   1  -8   6    0.04    0.05
  -1   8  -6    0.01    0.06
  -1  -8  -6    0.05    0.07
   1   8   6   -0.09    0.06
   1  -8   6   -0.01    0.07
   2   8   6    0.05    0.07
   2  -8   6    0.04    0.06
  -2  -8  -6    0.09    0.07
  -2   8  -6    0.09    0.06
  -2  -8  -6    0.05    0.07
   3   8   6    3.33    0.19
  -3  -8  -6    3.28    0.19
   3  -8   6    3.25    0.20
  -3   8  -6    3.07    0.17
  -3   8  -6    3.14    0.19
  -3  -8  -6    3.38    0.18
   4  -8   6    0.21    0.08
  -4   8  -6    0.12    0.07
   4   8   6    0.16    0.07
  -4  -8  -6    0.08    0.08
  -4   8  -6    0.01    0.06
  -4  -8  -6    0.11    0.07
  -5   8  -6    0.04    0.06
   5  -8   6   -0.04    0.06
  -5  -8  -6   -0.09    0.07
   5   8   6    0.08    0.07
  -5  -8  -6    0.09    0.07
   6  -8   6    1.49    0.15
  -6   8  -6    1.24    0.14
  -6  -8  -6    1.42    0.15
   6   8   6    1.35    0.14
  -6  -8  -6    1.42    0.14
  -7   8  -6    0.11    0.08
   7  -8   6    0.17    0.07
  -7  -8  -6   -0.07    0.07
   7   8   6    0.11    0.07
  -7  -8  -6    0.06    0.08
  -8  -8  -6    0.30    0.10
  -8   8  -6    0.27    0.09
   8  -8   6    0.31    0.09
   8   8   6    0.36    0.09
  -8  -8  -6    0.31    0.11
  -9  -8  -6    0.36    0.11
   9  -8   6    0.51    0.11
   9   8   6    0.41    0.10
  -9   8  -6    0.32    0.11
 -12  -9   6    0.01    0.08
 -12   9   6   -0.06    0.06
 -11   9   6    0.07    0.07
 -11  -9   6    0.25    0.09
  11   9  -6    0.24    0.08
 -10  -9   6   -0.12    0.06
  10  -9  -6   -0.14    0.06
  10   9  -6    0.08    0.06
 -10   9   6    0.00    0.06
  -9  -9   6    0.91    0.12
  -9   9   6    1.12    0.13
   9  -9  -6    0.89    0.13
   9   9  -6    1.08    0.11
   8   9  -6    0.02    0.06
  -8  -9   6    0.01    0.06
   8  -9  -6    0.11    0.06
  -8   9   6    0.08    0.06
   8  -9  -6    0.01    0.07
  -7  -9   6    0.23    0.08
  -7   9   6    0.21    0.08
   7  -9  -6    0.11    0.07
   7   9  -6    0.14    0.07
   7  -9  -6    0.15    0.06
   6  -9  -6    1.34    0.12
   6  -9  -6    1.55    0.14
  -6  -9   6    1.34    0.13
  -6   9   6    1.25    0.12
   6   9  -6    1.40    0.13
  -5   9   6    0.08    0.06
  -5  -9   6   -0.07    0.05
   5  -9  -6    0.13    0.07
   5  -9  -6    0.11    0.08
  -5   9   6    0.17    0.07
   5   9  -6    0.10    0.06
   4  -9  -6    0.40    0.09
   4   9  -6    0.40    0.08
  -4   9   6    0.34    0.07
  -4  -9   6    0.41    0.09
   4  -9  -6    0.27    0.08
  -4   9   6    0.31    0.08
  -3  -9   6    1.15    0.12
  -3   9   6    1.27    0.10
  -3   9   6    1.10    0.12
   3   9  -6    1.19    0.12
   3  -9  -6    1.24    0.11
  -3  -9   6    1.19    0.12
   3  -9  -6    1.24    0.12
  -2  -9   6    1.10    0.12
   2  -9  -6    1.17    0.11
  -2  -9   6    0.98    0.12
  -2   9   6    0.91    0.11
   2   9  -6    0.96    0.10
   2  -9  -6    1.15    0.11
   1  -9  -6    6.71    0.27
  -1  -9   6    5.80    0.27
  -1  -9   6    6.13    0.28
  -1   9   6    6.06    0.27
   1  -9  -6    6.39    0.26
   1   9  -6    6.62    0.27
   0  -9  -6    0.21    0.08
   0  -9   6    0.24    0.08
   0  -9  -6    0.18    0.08
   0  -9   6    0.35    0.10
   0   9   6    0.33    0.08
   0   9  -6    0.21    0.07
   1  -9   6    4.27    0.23
   1   9   6    3.94    0.22
  -1  -9  -6    4.55    0.21
  -1   9  -6    4.24    0.20
  -1   9  -6    4.33    0.22
  -1  -9  -6    4.29    0.21
  -2  -9  -6    0.52    0.10
  -2   9  -6    0.46    0.10
  -2  -9  -6    0.34    0.08
   2   9   6    0.49    0.10
   2  -9   6    0.40    0.09
  -2   9  -6    0.46    0.08
  -3   9  -6    0.04    0.06
  -3  -9  -6    0.03    0.07
  -3  -9  -6    0.09    0.08
  -3   9  -6    0.05    0.06
   3   9   6    0.08    0.07
   3  -9   6    0.12    0.07
   4   9   6    0.49    0.10
  -4  -9  -6    0.58    0.10
  -4   9  -6    0.50    0.10
   4  -9   6    0.44    0.10
  -4  -9  -6    0.66    0.11
  -4   9  -6    0.60    0.09
  -5   9  -6    0.46    0.10
   5   9   6    0.52    0.10
   5  -9   6    0.52    0.10
  -5  -9  -6    0.74    0.12
  -5  -9  -6    0.70    0.11
  -6  -9  -6    0.23    0.09
   6   9   6   -0.01    0.07
  -6  -9  -6    0.06    0.08
  -6   9  -6    0.03    0.06
   6  -9   6    0.03    0.06
   7  -9   6    0.05    0.07
  -7  -9  -6    0.00    0.07
   7   9   6    0.05    0.07
  -7  -9  -6    0.03    0.09
  -7   9  -6   -0.01    0.06
   8   9   6    0.09    0.08
  -8   9  -6   -0.03    0.08
  -8  -9  -6    0.17    0.10
   8  -9   6    0.02    0.07
   9   9   6    0.06    0.08
 -11  10   6    0.10    0.08
  11  10  -6    0.04    0.07
 -11 -10   6    0.15    0.09
 -10  10   6   -0.08    0.05
  10  10  -6   -0.05    0.06
 -10 -10   6   -0.08    0.07
  -9 -10   6    0.23    0.09
  -9  10   6    0.03    0.07
   9  10  -6   -0.05    0.06
   8  10  -6    0.95    0.12
  -8 -10   6    1.06    0.14
  -8  10   6    0.88    0.12
  -7 -10   6    0.25    0.08
   7  10  -6    0.27    0.08
  -7  10   6    0.32    0.08
  -6 -10   6    0.73    0.11
  -6  10   6    0.74    0.10
   6  10  -6    0.60    0.10
   5 -10  -6    1.79    0.13
  -5  10   6    1.70    0.13
  -5 -10   6    1.29    0.14
   5  10  -6    1.59    0.14
   4 -10  -6    0.81    0.10
  -4  10   6    0.75    0.11
   4  10  -6    0.51    0.09
   4 -10  -6    0.73    0.11
  -4 -10   6    0.56    0.11
   3  10  -6   -0.01    0.05
   3 -10  -6    0.15    0.08
   3 -10  -6   -0.03    0.07
  -3 -10   6   -0.02    0.06
  -3  10   6    0.03    0.07
  -2 -10   6    2.19    0.17
   2  10  -6    1.97    0.15
   2 -10  -6    2.25    0.15
  -2  10   6    1.78    0.15
   2 -10  -6    2.10    0.16
   1  10  -6   -0.02    0.06
  -1 -10   6   -0.03    0.07
   1 -10  -6   -0.10    0.07
  -1  10   6    0.06    0.07
   1  10  -6    0.05    0.07
   1 -10  -6    0.06    0.07
   0  10  -6    0.88    0.11
   0  10  -6    0.93    0.11
   0 -10  -6    0.77    0.11
   0 -10   6    0.79    0.12
   0 -10  -6    0.98    0.12
   0  10   6    0.77    0.12
   1 -10   6    0.23    0.08
  -1 -10  -6    0.21    0.08
  -1  10  -6    0.17    0.08
  -1  10  -6    0.24    0.08
   1  10   6    0.22    0.09
  -2  10  -6    1.23    0.13
  -2  10  -6    1.42    0.13
   2  10   6    1.47    0.15
  -2 -10  -6    1.41    0.14
   2 -10   6    1.30    0.15
  -3 -10  -6    0.50    0.10
  -3  10  -6    0.37    0.09
   3 -10   6    0.48    0.11
   3  10   6    0.49    0.11
  -3  10  -6    0.26    0.09
   4 -10   6    0.25    0.09
   4  10   6    0.17    0.08
  -4  10  -6    0.38    0.09
  -4 -10  -6    0.36    0.09
  -5  10  -6    0.42    0.10
   5 -10   6    0.37    0.10
  -5 -10  -6    0.31    0.10
   5  10   6    0.26    0.09
   6  10   6    0.66    0.12
   6 -10   6    0.77    0.13
  -6 -10  -6    0.87    0.13
  -6  10  -6    0.72    0.12
  -7  10  -6    0.04    0.07
   7  10   6    0.03    0.08
   7 -10   6   -0.01    0.07
  -7 -10  -6    0.12    0.09
 -10  11   6   -0.06    0.07
  10  11  -6    0.17    0.08
  -9 -11   6    0.10    0.08
   9  11  -6    0.01    0.07
  -9  11   6   -0.08    0.06
  -8  11   6    0.84    0.12
   8  11  -6    0.75    0.11
  -8 -11   6    0.58    0.12
  -7 -11   6    0.35    0.09
   7  11  -6    0.21    0.08
  -7  11   6    0.28    0.09
  -6 -11   6    0.08    0.07
   6  11  -6    0.27    0.08
  -6  11   6    0.18    0.08
  -5 -11   6    0.12    0.08
   5  11  -6    0.00    0.06
  -4  11   6    0.33    0.09
   4  11  -6    0.35    0.09
  -4 -11   6    0.27    0.08
  -3 -11   6    0.16    0.07
  -3  11   6    0.03    0.07
   3  11  -6    0.22    0.08
  -2  11   6    0.25    0.09
   2 -11  -6    0.09    0.08
   2  11  -6    0.29    0.08
  -2 -11   6    0.31    0.09
  -1  11   6    0.35    0.10
  -1 -11   6    0.43    0.10
   1 -11  -6    0.46    0.10
   1  11  -6    0.44    0.09
   0 -11   6    1.64    0.17
   0  11  -6    2.06    0.16
   0  11  -6    1.94    0.16
   0  11   6    1.69    0.16
   0 -11  -6    1.96    0.16
   1  11   6    0.57    0.11
  -1  11  -6    0.75    0.11
  -1  11  -6    0.83    0.11
   1 -11   6    0.84    0.13
  -1 -11  -6    0.78    0.12
  -2 -11  -6    0.57    0.10
  -2  11  -6    0.50    0.10
  -2  11  -6    0.60    0.10
   2 -11   6    0.29    0.10
   2  11   6    0.39    0.10
  -3  11  -6    0.06    0.07
   3  11   6    0.01    0.08
  -3 -11  -6    0.21    0.09
  -3  11  -6    0.13    0.08
   3 -11   6    0.24    0.08
   4  11   6    0.31    0.10
  -4 -11  -6    0.34    0.10
  -4  11  -6    0.33    0.09
   4 -11   6    0.29    0.10
  -5 -11  -6    0.13    0.09
  -5  11  -6    0.03    0.07
   5  11   6    0.10    0.09
   5 -11   6    0.04    0.08
   6  11   6    0.24    0.10
  -6  11  -6    0.03    0.08
  -6 -11  -6    0.14    0.09
  -8  12   6    0.18    0.08
   7  12  -6    0.38    0.10
  -7 -12   6    0.40    0.11
  -6 -12   6    0.06    0.08
   6  12  -6    0.03    0.07
   5  12  -6    0.03    0.07
  -5 -12   6    0.09    0.08
  -4 -12   6    0.88    0.14
   4  12  -6    0.60    0.11
   3  12  -6    0.13    0.08
  -3 -12   6    0.07    0.07
  -3  12   6    0.16    0.09
  -2  12   6    0.05    0.08
  -2 -12   6    0.03    0.07
   2  12  -6   -0.06    0.07
  -1 -12   6    0.41    0.10
  -1  12   6    0.23    0.09
   1  12  -6    0.21    0.09
   0  12   6    0.28    0.10
   0  12  -6    0.34    0.10
   0 -12   6    0.27    0.09
   1  12   6    0.59    0.12
  -1  12  -6    0.57    0.10
  -1  12  -6    0.71    0.11
   1 -12   6    0.78    0.13
   2 -12   6    0.06    0.08
  -2  12  -6    0.16    0.08
  -2  12  -6    0.23    0.09
   2  12   6    0.09    0.09
  -3  12  -6    0.11    0.08
  -3 -12  -6    0.19    0.09
   3  12   6    0.06    0.08
   3 -12   6   -0.03    0.07
  -4  12  -6    0.11    0.08
  -4 -12  -6    0.07    0.09
   4  13  -6    0.20    0.09
   3  13  -6   -0.05    0.07
  -3 -13   6    0.22    0.09
  -3  13   6    0.01    0.09
  -2  13   6    0.08    0.09
   2  13  -6   -0.03    0.08
  -2 -13   6    0.13    0.09
   1  13  -6    0.06    0.08
  -1  13   6    0.09    0.10
  -1 -13   6    0.04    0.08
   0  13  -6    0.08    0.09
   0  13   6    0.05    0.10
   0 -13   6    0.07    0.08
   1  13   6   -0.08    0.08
  -1  13  -6    0.15    0.09
  -2  13  -6    0.23    0.10
  16   0  -7    0.02    0.07
 -16   0   7   -0.06    0.06
 -15   0   7    0.17    0.07
  15   0  -7    0.20    0.08
 -14   0   7    0.09    0.07
 -14   0   7    0.15    0.08
  14   0  -7    0.00    0.06
 -13   0   7    2.37    0.16
 -13   0   7    2.25    0.16
  13   0  -7    2.64    0.17
 -12   0   7    0.04    0.05
 -12   0   7   -0.05    0.06
  12   0  -7   -0.02    0.06
 -11   0   7   17.10    0.56
 -11   0   7   17.25    0.55
  11   0  -7   18.05    0.55
 -10   0   7    0.06    0.05
 -10   0   7   -0.01    0.05
  10   0  -7   -0.09    0.05
  -9   0   7    1.21    0.10
   9   0  -7    1.08    0.10
  -9   0   7    1.01    0.10
   8   0  -7   -0.02    0.03
   8   0  -7   -0.05    0.04
  -8   0   7    0.02    0.04
  -8   0   7    0.03    0.04
   7   0  -7   17.56    0.48
  -7   0   7   17.37    0.50
  -7   0   7   16.80    0.52
   7   0  -7   17.18    0.49
   6   0  -7    0.01    0.03
  -6   0   7    0.02    0.03
  -6   0   7   -0.02    0.03
   6   0  -7    0.03    0.04
  -5   0   7    0.13    0.04
  -5   0   7    0.09    0.03
   5   0  -7    0.07    0.04
   5   0  -7    0.14    0.04
  -4   0   7    0.00    0.02
   4   0  -7    0.01    0.04
   4   0  -7   -0.01    0.03
  -4   0   7   -0.01    0.03
  -3   0   7   73.05    1.90
   3   0  -7   73.71    1.85
  -3   0   7   72.63    1.98
  -3   0   7   73.34    1.91
   2   0  -7   -0.04    0.04
  -2   0   7   -0.01    0.03
  -2   0   7    0.07    0.03
  -2   0   7    0.00    0.01
  -1   0   7   46.03    1.25
  -1   0   7   47.38    1.29
  -1   0   7   47.66    1.23
   1   0  -7   46.76    1.21
   0   0   7    0.00    0.02
   0   0   7    0.04    0.04
   0   0   7    0.02    0.04
   0   0  -7   -0.06    0.03
   1   0   7    7.61    0.27
   1   0   7    7.22    0.26
  -1   0  -7    7.42    0.25
   1   0   7    7.46    0.23
   2   0   7    0.00    0.04
   2   0   7    0.02    0.03
   2   0   7    0.03    0.04
  -2   0  -7    0.00    0.04
   3   0   7    5.10    0.20
   3   0   7    5.35    0.21
   3   0   7    5.20    0.22
   4   0   7   -0.06    0.05
   4   0   7    0.07    0.04
   4   0   7   -0.02    0.05
   4   0   7   -0.03    0.05
   5   0   7    1.09    0.10
   5   0   7    1.03    0.10
   5   0   7    1.16    0.10
   5   0   7    1.22    0.11
   6   0   7    0.02    0.06
   6   0   7    0.01    0.06
   6   0   7    0.06    0.06
   6   0   7   -0.03    0.05
   7   0   7    0.11    0.07
  -7   0  -7    0.17    0.06
   7   0   7    0.11    0.06
   8   0   7   -0.06    0.05
  -8   0  -7   -0.06    0.05
   9   0   7    1.34    0.14
  -9   0  -7    1.13    0.13
 -10   0  -7    0.00    0.06
  10   0   7    0.11    0.07
  11   0   7    0.45    0.10
 -11   0  -7    0.37    0.10
  12   0   7    0.10    0.08
 -12   0  -7   -0.10    0.08
  16  -1  -7    0.46    0.11
  16   1  -7    0.58    0.12
 -16   1   7    0.48    0.10
 -16  -1   7    0.78    0.12
 -15   1   7    0.06    0.06
 -15  -1   7    0.23    0.08
  15   1  -7   -0.07    0.07
 -15   1   7   -0.06    0.07
  15  -1  -7   -0.01    0.06
  14  -1  -7    0.02    0.06
 -14   1   7    0.06    0.06
 -14   1   7   -0.04    0.07
  14   1  -7   -0.04    0.07
 -14  -1   7    0.14    0.07
 -13  -1   7    2.78    0.17
 -13   1   7    2.31    0.16
  13   1  -7    2.49    0.17
 -13   1   7    2.54    0.16
 -13  -1   7    2.43    0.17
  13  -1  -7    2.46    0.17
  12  -1  -7    0.51    0.09
 -12   1   7    0.60    0.09
 -12  -1   7    0.70    0.09
 -12   1   7    0.61    0.09
 -12  -1   7    0.71    0.10
  12   1  -7    0.61    0.10
  11   1  -7    4.09    0.20
 -11   1   7    4.15    0.20
 -11  -1   7    3.65    0.19
 -11   1   7    4.02    0.20
 -11  -1   7    4.09    0.20
  11  -1  -7    4.18    0.20
 -10   1   7    1.73    0.13
 -10  -1   7    1.76    0.13
  10  -1  -7    1.77    0.13
 -10  -1   7    1.81    0.12
  10   1  -7    2.10    0.14
 -10   1   7    1.99    0.13
  -9  -1   7    0.01    0.05
  -9   1   7   -0.01    0.05
  -9   1   7   -0.05    0.05
  -9  -1   7   -0.09    0.04
   9   1  -7    0.03    0.05
   9  -1  -7    0.06    0.06
  -8  -1   7    0.62    0.07
  -8   1   7    0.62    0.07
   8   1  -7    0.79    0.08
  -8  -1   7    0.66    0.07
   8  -1  -7    0.56    0.08
   8   1  -7    0.56    0.06
  -8   1   7    0.65    0.08
   7   1  -7    2.34    0.10
  -7   1   7    2.13    0.11
  -7  -1   7    2.16    0.12
  -7  -1   7    2.26    0.11
   7  -1  -7    2.34    0.10
   7  -1  -7    2.36    0.13
   7   1  -7    2.18    0.12
  -7   1   7    2.14    0.12
   6   1  -7    0.17    0.05
   6  -1  -7    0.17    0.05
  -6  -1   7    0.15    0.04
  -6   1   7    0.15    0.03
   6   1  -7    0.22    0.04
  -6  -1   7    0.16    0.04
  -6   1   7    0.17    0.04
   6  -1  -7    0.21    0.04
  -5   1   7   22.01    0.58
   5   1  -7   21.68    0.58
  -5   1   7   20.85    0.59
  -5  -1   7   21.61    0.59
   5   1  -7   21.76    0.60
  -5   1   7   20.92    0.63
   5  -1  -7   21.68    0.59
  -5  -1   7   21.35    0.63
   4   1  -7    3.96    0.15
   4  -1  -7    4.03    0.15
   4   1  -7    4.09    0.16
  -4  -1   7    3.82    0.13
  -4  -1   7    3.78    0.16
  -4   1   7    4.06    0.12
  -4   1   7    4.06    0.16
  -4   1   7    3.85    0.15
   3   1  -7    0.49    0.06
  -3  -1   7    0.52    0.04
  -3   1   7    0.44    0.06
   3   1  -7    0.50    0.05
  -3  -1   7    0.55    0.06
   3  -1  -7    0.51    0.06
  -3   1   7    0.44    0.05
   2   1  -7   19.16    0.55
  -2  -1   7   19.06    0.57
   2   1  -7   19.01    0.51
   2  -1  -7   18.98    0.53
  -2   1   7   18.68    0.55
  -2   1   7   18.93    0.56
  -2  -1   7   19.42    0.52
  -1   1   7   40.62    1.10
  -1  -1   7   42.35    1.08
   1   1  -7   42.46    1.05
  -1   1   7   41.12    1.13
   1  -1  -7   39.55    1.06
  -1  -1   7   39.77    1.14
   1   1  -7   39.56    1.10
   0  -1  -7    7.35    0.21
   0   1  -7    7.34    0.22
   0  -1   7    7.03    0.22
   0   1   7    6.97    0.25
   0  -1  -7    7.12    0.24
   0  -1   7    7.01    0.26
   0   1   7    6.52    0.24
   1   1   7    4.18    0.17
   1  -1   7    3.96    0.17
  -1   1  -7    4.05    0.16
  -1  -1  -7    4.18    0.17
  -1  -1  -7    4.13    0.14
   1  -1   7    4.15    0.15
   1  -1   7    3.87    0.17
   1   1   7    4.07    0.17
   2  -1   7    0.00    0.04
   2   1   7    0.05    0.05
   2  -1   7   -0.02    0.04
  -2   1  -7    0.02    0.04
  -2  -1  -7    0.07    0.05
  -2  -1  -7    0.02    0.03
   2  -1   7    0.06    0.03
   2   1   7    0.02    0.04
   3   1   7    1.40    0.10
   3  -1   7    1.46    0.11
   3  -1   7    1.28    0.11
   3  -1   7    1.32    0.09
  -3  -1  -7    1.27    0.10
  -3  -1  -7    1.29    0.08
   3   1   7    1.33    0.10
   4  -1   7    1.22    0.11
   4   1   7    1.29    0.10
  -4  -1  -7    1.28    0.09
   4  -1   7    1.45    0.10
   4   1   7    1.28    0.10
   4  -1   7    1.38    0.10
   4   1   7    1.14    0.10
   4  -1   7    1.39    0.10
   5  -1   7    0.10    0.07
   5   1   7    0.16    0.06
   5  -1   7    0.14    0.06
   5  -1   7    0.13    0.06
  -5  -1  -7    0.22    0.06
   5   1   7    0.08    0.06
   5   1   7    0.19    0.07
   5  -1   7    0.11    0.06
   6  -1   7    3.66    0.18
   6  -1   7    3.47    0.18
   6   1   7    3.22    0.18
   6   1   7    3.54    0.18
   6  -1   7    3.36    0.19
   6   1   7    3.44    0.18
   6  -1   7    3.70    0.18
  -6  -1  -7    3.13    0.17
   7  -1   7    1.14    0.11
   7   1   7    1.00    0.10
   7  -1   7    0.95    0.11
   7   1   7    1.21    0.12
   7  -1   7    1.19    0.10
  -7   1  -7    0.98    0.11
  -7  -1  -7    0.95    0.10
   8   1   7    2.49    0.17
   8  -1   7    2.50    0.17
  -8   1  -7    2.54    0.17
   8  -1   7    2.91    0.17
  -8  -1  -7    3.08    0.19
   9   1   7    0.93    0.12
  -9  -1  -7    0.82    0.11
   9  -1   7    0.68    0.11
   9  -1   7    0.91    0.11
  10   1   7    0.13    0.08
 -10   1  -7    0.08    0.07
  10  -1   7    0.09    0.07
 -10  -1  -7    0.04    0.07
 -11  -1  -7    0.16    0.09
  11   1   7    0.37    0.10
 -11   1  -7    0.10    0.09
  12   1   7    0.15    0.09
 -12  -1  -7    0.14    0.10
 -12   1  -7    0.03    0.09
  16  -2  -7    0.10    0.08
 -16  -2   7    0.21    0.08
 -16   2   7    0.10    0.07
  16   2  -7    0.02    0.09
 -16   2   7    0.08    0.09
  15   2  -7    0.25    0.09
 -15   2   7    0.12    0.07
 -15   2   7    0.16    0.09
  15  -2  -7    0.27    0.08
 -15  -2   7    0.27    0.08
 -14   2   7    0.01    0.06
  14  -2  -7    0.06    0.06
 -14  -2   7    0.08    0.07
  14   2  -7    0.14    0.08
 -14   2   7    0.06    0.08
  13  -2  -7    3.35    0.20
 -13   2   7    3.51    0.20
 -13  -2   7    3.78    0.21
 -13   2   7    3.67    0.20
  13   2  -7    3.42    0.20
 -12   2   7    0.08    0.07
 -12   2   7   -0.05    0.05
  12   2  -7    0.02    0.06
 -12  -2   7    0.10    0.06
  12  -2  -7    0.06    0.06
 -12  -2   7   -0.01    0.05
  11  -2  -7    0.27    0.07
 -11   2   7    0.17    0.07
 -11   2   7    0.19    0.07
 -11  -2   7    0.18    0.07
 -11  -2   7    0.29    0.07
  11   2  -7    0.13    0.07
 -10   2   7    0.58    0.09
  10  -2  -7    0.38    0.08
 -10   2   7    0.36    0.08
  10   2  -7    0.56    0.08
 -10  -2   7    0.45    0.08
 -10  -2   7    0.37    0.07
   9   2  -7    4.86    0.18
  -9  -2   7    4.61    0.20
   9  -2  -7    4.77    0.20
  -9   2   7    4.40    0.20
  -9  -2   7    4.99    0.20
  -8   2   7    0.75    0.08
   8  -2  -7    1.03    0.09
  -8  -2   7    0.93    0.08
   8  -2  -7    0.91    0.08
  -8  -2   7    0.73    0.08
   8   2  -7    0.97    0.08
   8   2  -7    0.78    0.08
   7   2  -7    1.18    0.08
  -7  -2   7    1.18    0.09
  -7   2   7    1.24    0.09
   7  -2  -7    1.03    0.09
   7  -2  -7    1.13    0.08
   7   2  -7    1.10    0.09
  -7  -2   7    1.13    0.09
   7  -2  -7    1.24    0.08
  -6  -2   7    1.87    0.10
   6  -2  -7    1.97    0.11
  -6   2   7    1.97    0.10
   6   2  -7    2.03    0.10
   6   2  -7    2.18    0.10
   6  -2  -7    2.11    0.10
  -6  -2   7    2.07    0.12
  -6   2   7    1.87    0.11
   5   2  -7    2.17    0.11
   5   2  -7    2.27    0.12
  -5  -2   7    2.27    0.10
  -5   2   7    2.44    0.11
   5  -2  -7    2.52    0.10
  -5  -2   7    2.32    0.12
  -5   2   7    2.37    0.12
   5  -2  -7    2.52    0.12
  -4   2   7    2.99    0.13
  -4  -2   7    3.11    0.12
   4   2  -7    3.15    0.12
   4   2  -7    2.91    0.13
   4  -2  -7    3.19    0.14
  -4  -2   7    3.04    0.14
   4  -2  -7    3.20    0.10
  -4   2   7    3.03    0.14
   3  -2  -7    0.79    0.07
  -3  -2   7    0.77    0.06
  -3   2   7    0.70    0.07
   3   2  -7    0.74    0.07
   3   2  -7    0.75    0.06
  -3  -2   7    0.70    0.07
  -3   2   7    0.71    0.06
   2   2  -7   23.32    0.60
  -2   2   7   22.53    0.66
  -2  -2   7   23.72    0.63
   2  -2  -7   22.81    0.63
   2   2  -7   22.38    0.64
  -2  -2   7   22.52    0.67
  -2   2   7   23.11    0.65
   1   2  -7    0.81    0.07
   1  -2  -7    0.88    0.04
   1  -2  -7    1.10    0.09
   1   2  -7    0.89    0.06
  -1  -2   7    0.84    0.08
  -1  -2   7    0.82    0.06
  -1   2   7    0.78    0.07
  -1   2   7    0.88    0.07
   0  -2  -7    0.01    0.02
   0  -2   7    0.03    0.04
   0   2   7    0.04    0.03
   0   2  -7    0.02    0.03
   0   2   7    0.06    0.04
   0  -2  -7    0.00    0.04
   0   2  -7    0.01    0.04
   0  -2   7    0.04    0.03
  -1   2  -7    2.09    0.10
  -1   2  -7    1.94    0.12
   1   2   7    1.80    0.12
  -1  -2  -7    2.05    0.09
   1   2   7    2.15    0.11
   1  -2   7    2.07    0.13
   1  -2   7    2.19    0.11
  -1  -2  -7    2.11    0.13
   2  -2   7    1.01    0.08
  -2  -2  -7    1.17    0.07
  -2  -2  -7    1.11    0.09
  -2   2  -7    1.15    0.09
  -2   2  -7    1.19    0.08
   2  -2   7    0.92    0.10
   2   2   7    1.16    0.10
   2   2   7    1.18    0.09
   3   2   7    0.30    0.07
   3  -2   7    0.37    0.08
  -3  -2  -7    0.49    0.06
  -3   2  -7    0.41    0.06
  -3  -2  -7    0.37    0.07
   3   2   7    0.48    0.06
   3  -2   7    0.40    0.06
   4   2   7    0.19    0.07
   4  -2   7    0.19    0.07
  -4   2  -7    0.30    0.06
   4  -2   7    0.14    0.06
  -4  -2  -7    0.25    0.05
   4   2   7    0.32    0.07
   4   2   7    0.19    0.06
   4  -2   7    0.30    0.06
  -5   2  -7    0.33    0.07
   5   2   7    0.42    0.08
   5   2   7    0.51    0.09
   5  -2   7    0.48    0.09
   5  -2   7    0.44    0.08
  -5  -2  -7    0.48    0.07
   5  -2   7    0.69    0.09
   6   2   7    0.83    0.11
   6  -2   7    0.80    0.10
  -6  -2  -7    0.73    0.09
   6  -2   7    0.48    0.09
   6   2   7    0.73    0.10
  -6   2  -7    0.69    0.09
   7  -2   7    0.65    0.09
  -7  -2  -7    0.50    0.08
   7  -2   7    0.48    0.08
   7   2   7    0.47    0.08
   7   2   7    0.26    0.08
  -7   2  -7    0.46    0.09
   8  -2   7    4.91    0.25
   8   2   7    4.96    0.25
  -8   2  -7    5.21    0.25
   8   2   7    5.17    0.23
  -8  -2  -7    4.72    0.23
   9  -2   7    0.12    0.07
  -9  -2  -7    0.01    0.06
  -9   2  -7    0.02    0.06
   9   2   7    0.09    0.07
  10  -2   7    0.06    0.05
  10   2   7    0.09    0.07
 -10  -2  -7    0.04    0.07
  11   2   7    0.55    0.11
 -11  -2  -7    0.50    0.11
 -12  -2  -7    0.04    0.08
 -12   2  -7    0.06    0.08
  12   2   7    0.10    0.09
 -16   3   7    0.27    0.11
 -16   3   7    0.17    0.08
 -16  -3   7    0.11    0.09
  15   3  -7    0.18    0.09
  15  -3  -7    0.18    0.07
 -15   3   7    0.12    0.07
 -15   3   7    0.03    0.08
 -15  -3   7    0.07    0.07
 -14   3   7    0.80    0.11
  14  -3  -7    0.87    0.12
 -14   3   7    0.71    0.12
  14   3  -7    0.67    0.11
 -14  -3   7    0.72    0.12
 -13  -3   7    0.09    0.07
 -13   3   7    0.17    0.08
  13   3  -7    0.29    0.09
  13  -3  -7    0.10    0.07
 -13   3   7    0.23    0.08
  12  -3  -7    0.13    0.06
 -12   3   7    0.09    0.07
  12   3  -7    0.37    0.09
 -12  -3   7    0.11    0.06
  11   3  -7    0.02    0.06
 -11  -3   7    0.14    0.06
 -11   3   7   -0.03    0.06
  11  -3  -7    0.04    0.06
  11  -3  -7    0.02    0.06
  10  -3  -7    5.59    0.23
  10  -3  -7    5.46    0.24
 -10  -3   7    5.81    0.24
  10   3  -7    5.50    0.23
 -10  -3   7    5.55    0.23
 -10   3   7    5.47    0.24
  -9   3   7   -0.04    0.05
   9   3  -7    0.00    0.04
   9  -3  -7    0.01    0.05
  -9  -3   7    0.01    0.05
  -9  -3   7   -0.06    0.04
   9   3  -7   -0.01    0.05
   9  -3  -7    0.07    0.05
  -8  -3   7    1.38    0.10
  -8  -3   7    1.19    0.10
   8  -3  -7    1.25    0.10
  -8   3   7    1.20    0.10
   8  -3  -7    1.22    0.10
   8   3  -7    1.03    0.09
   8   3  -7    1.34    0.10
  -7  -3   7    0.87    0.08
   7  -3  -7    0.98    0.08
   7   3  -7    0.99    0.08
   7   3  -7    0.86    0.08
  -7  -3   7    1.00    0.08
  -7   3   7    0.91    0.07
   7  -3  -7    0.84    0.09
  -7   3   7    0.75    0.08
  -6  -3   7    6.77    0.24
   6  -3  -7    6.82    0.22
  -6  -3   7    6.46    0.23
   6   3  -7    6.85    0.23
  -6   3   7    6.14    0.24
  -6   3   7    6.60    0.22
   6   3  -7    6.63    0.22
   6  -3  -7    6.31    0.23
   5  -3  -7    9.32    0.31
  -5   3   7   10.00    0.31
   5  -3  -7   10.13    0.29
  -5  -3   7    9.86    0.33
  -5  -3   7    9.72    0.31
  -5   3   7    9.47    0.32
   5   3  -7    9.97    0.31
   5   3  -7   10.16    0.30
   4   3  -7    0.70    0.05
   4   3  -7    0.62    0.06
  -4  -3   7    0.70    0.07
  -4   3   7    0.64    0.06
  -4  -3   7    0.57    0.06
   4  -3  -7    0.59    0.07
  -4   3   7    0.55    0.06
   4  -3  -7    0.62    0.05
   3   3  -7   17.91    0.47
   3  -3  -7   17.75    0.47
   3   3  -7   17.35    0.51
  -3   3   7   17.36    0.51
  -3  -3   7   18.06    0.50
  -3   3   7   17.46    0.52
  -3  -3   7   17.17    0.53
   3  -3  -7   17.12    0.50
   2  -3  -7    5.49    0.16
  -2  -3   7    5.22    0.22
  -2  -3   7    5.72    0.20
   2  -3  -7    5.35    0.20
  -2   3   7    5.76    0.20
  -2   3   7    5.48    0.21
   2   3  -7    5.27    0.20
   2   3  -7    5.61    0.17
   1  -3  -7    0.06    0.02
  -1   3   7    0.08    0.04
  -1   3   7    0.02    0.03
   1   3  -7    0.10    0.04
   1   3  -7    0.05    0.03
  -1  -3   7    0.02    0.03
   1  -3  -7    0.07    0.05
  -1  -3   7    0.07    0.05
   0  -3   7    0.02    0.03
   0   3  -7    0.01    0.03
   0  -3  -7    0.00    0.02
   0  -3  -7    0.02    0.05
   0   3  -7    0.00    0.04
   0  -3   7    0.01    0.04
   0   3   7    0.06    0.04
   0   3   7    0.02    0.03
   1  -3   7   12.89    0.44
   1   3   7   13.50    0.41
  -1   3  -7   13.27    0.41
   1  -3   7   13.64    0.41
   1   3   7   12.54    0.42
  -1   3  -7   13.27    0.36
  -1  -3  -7   13.69    0.41
  -1  -3  -7   13.58    0.38
   2  -3   7    0.11    0.06
   2   3   7    0.16    0.06
  -2   3  -7    0.14    0.06
  -2   3  -7    0.16    0.04
   2   3   7    0.16    0.05
   2  -3   7    0.24    0.05
  -2  -3  -7    0.12    0.04
  -2  -3  -7    0.23    0.06
  -3  -3  -7    0.11    0.04
  -3   3  -7    0.06    0.05
  -3   3  -7    0.15    0.05
   3   3   7    0.09    0.06
   3   3   7    0.14    0.05
   3  -3   7    0.01    0.05
  -3  -3  -7    0.15    0.06
   3  -3   7    0.15    0.05
   4  -3   7    1.73    0.12
   4  -3   7    1.68    0.13
  -4   3  -7    1.45    0.11
   4   3   7    1.34    0.11
  -4  -3  -7    1.40    0.10
   5   3   7    1.57    0.13
  -5  -3  -7    1.65    0.11
   5   3   7    1.51    0.13
   5  -3   7    1.76    0.13
  -5   3  -7    1.72    0.12
   5  -3   7    1.69    0.14
   6  -3   7    1.20    0.12
  -6   3  -7    1.25    0.13
  -6   3  -7    1.15    0.10
  -6  -3  -7    1.11    0.10
   6   3   7    1.35    0.13
   6   3   7    1.31    0.12
   7  -3   7    0.32    0.08
   7   3   7    0.12    0.07
  -7   3  -7    0.29    0.08
  -7  -3  -7    0.17    0.07
   7   3   7    0.28    0.09
  -8  -3  -7    0.10    0.07
  -8   3  -7    0.14    0.08
   8  -3   7    0.07    0.06
   8   3   7   -0.02    0.06
   8   3   7    0.08    0.08
  -9  -3  -7   -0.06    0.06
   9  -3   7    0.02    0.06
  -9   3  -7   -0.03    0.06
   9   3   7   -0.01    0.06
 -10  -3  -7    0.09    0.08
  10   3   7    0.05    0.06
  10  -3   7    0.01    0.05
 -10   3  -7   -0.01    0.07
  11  -3   7    0.59    0.12
 -11  -3  -7    0.74    0.13
  11   3   7    0.52    0.11
  15  -4  -7    0.20    0.08
 -15   4   7    0.21    0.10
 -15  -4   7    0.41    0.10
  15   4  -7    0.07    0.09
 -15   4   7    0.42    0.09
 -14  -4   7    0.26    0.09
 -14   4   7    0.14    0.09
  14  -4  -7    0.27    0.08
  14   4  -7    0.10    0.08
  13  -4  -7    0.50    0.09
 -13  -4   7    0.34    0.08
 -13   4   7    0.23    0.08
  13  -4  -7    0.43    0.10
  13   4  -7    0.56    0.10
 -12   4   7    0.02    0.07
  12   4  -7    0.08    0.07
  12  -4  -7   -0.05    0.06
 -12  -4   7    0.01    0.05
  12  -4  -7    0.02    0.06
 -11   4   7    0.59    0.10
  11   4  -7    0.60    0.09
  11  -4  -7    0.56    0.09
  11  -4  -7    0.49    0.08
 -11  -4   7    0.64    0.10
  10   4  -7    0.26    0.07
  10  -4  -7    0.28    0.07
 -10   4   7    0.15    0.07
  10  -4  -7    0.19    0.07
 -10  -4   7    0.30    0.07
  -9   4   7    1.19    0.12
   9  -4  -7    1.23    0.11
  -9  -4   7    1.04    0.09
   9   4  -7    1.27    0.10
  -9  -4   7    1.03    0.10
   9   4  -7    1.04    0.10
   9  -4  -7    1.04    0.10
   8   4  -7    0.99    0.09
  -8  -4   7    1.03    0.09
  -8   4   7    0.89    0.10
   8  -4  -7    1.09    0.09
   8   4  -7    0.99    0.09
  -8  -4   7    1.03    0.09
   8  -4  -7    0.85    0.09
   7   4  -7    2.85    0.14
   7   4  -7    2.92    0.14
  -7   4   7    2.55    0.15
  -7  -4   7    2.84    0.15
  -7  -4   7    3.03    0.15
   7  -4  -7    3.13    0.14
  -6   4   7    1.26    0.10
  -6  -4   7    1.39    0.10
   6  -4  -7    1.36    0.10
   6  -4  -7    1.40    0.09
  -6   4   7    1.37    0.09
  -6  -4   7    1.20    0.10
   6   4  -7    1.27    0.09
   6   4  -7    1.34    0.09
  -5  -4   7    2.01    0.11
  -5  -4   7    1.96    0.12
   5   4  -7    1.90    0.10
  -5   4   7    1.95    0.11
   5  -4  -7    2.09    0.12
   5  -4  -7    2.04    0.10
  -5   4   7    2.03    0.11
   5   4  -7    1.86    0.11
  -4   4   7    1.75    0.10
   4   4  -7    1.58    0.08
  -4   4   7    1.50    0.10
   4   4  -7    1.41    0.10
   4  -4  -7    1.69    0.11
  -4  -4   7    1.60    0.10
  -4  -4   7    1.61    0.11
   4  -4  -7    1.62    0.08
  -3   4   7    2.71    0.14
   3   4  -7    2.66    0.13
  -3  -4   7    2.86    0.15
   3   4  -7    2.82    0.10
   3  -4  -7    2.95    0.11
  -3  -4   7    2.81    0.13
   3  -4  -7    2.55    0.13
  -3   4   7    2.77    0.13
  -2  -4   7   12.59    0.38
  -2   4   7   12.48    0.38
   2  -4  -7   12.65    0.35
  -2   4   7   11.90    0.39
   2  -4  -7   12.59    0.38
   2   4  -7   12.56    0.33
   2   4  -7   12.06    0.38
  -2  -4   7   11.41    0.40
  -1  -4   7    0.07    0.05
   1  -4  -7    0.08    0.03
   1  -4  -7   -0.03    0.05
   1   4  -7    0.04    0.02
  -1   4   7    0.05    0.05
   1   4  -7    0.07    0.04
  -1  -4   7   -0.01    0.03
  -1   4   7    0.06    0.03
   0  -4   7    5.26    0.20
   0   4  -7    4.78    0.19
   0  -4  -7    5.49    0.17
   0   4   7    5.14    0.19
   0  -4   7    4.91    0.22
   0   4   7    4.88    0.20
   0  -4  -7    4.87    0.20
   1   4   7    0.47    0.08
  -1   4  -7    0.51    0.07
   1  -4   7    0.52    0.07
   1   4   7    0.51    0.06
  -1  -4  -7    0.56    0.06
   1  -4   7    0.35    0.08
  -1  -4  -7    0.35    0.07
   2   4   7    1.00    0.08
  -2  -4  -7    1.10    0.08
   2  -4   7    1.19    0.10
  -2  -4  -7    0.94    0.10
   2   4   7    1.04    0.10
  -2   4  -7    1.12    0.09
   2  -4   7    1.13    0.11
   3   4   7    2.27    0.15
  -3  -4  -7    2.17    0.15
  -3   4  -7    2.32    0.13
  -3  -4  -7    2.11    0.12
   3  -4   7    2.37    0.15
   3  -4   7    2.28    0.14
   4   4   7    0.19    0.07
   4  -4   7    0.16    0.06
  -4  -4  -7    0.11    0.05
  -4   4  -7    0.07    0.06
   4  -4   7    0.04    0.06
  -4  -4  -7    0.08    0.07
   5   4   7    1.03    0.11
   5  -4   7    0.91    0.12
   5  -4   7    0.93    0.10
  -5   4  -7    0.95    0.09
  -5  -4  -7    1.11    0.10
   5   4   7    0.93    0.10
   6  -4   7    0.57    0.09
   6   4   7    0.50    0.09
   6   4   7    0.86    0.11
  -6   4  -7    0.81    0.11
  -6  -4  -7    0.66    0.09
   7   4   7    0.46    0.09
  -7  -4  -7    0.44    0.08
   7  -4   7    0.59    0.10
  -7   4  -7    0.43    0.10
   7   4   7    0.43    0.09
  -8  -4  -7    0.01    0.06
   8   4   7    0.03    0.07
   8   4   7    0.09    0.07
  -8   4  -7    0.09    0.07
   8  -4   7    0.04    0.06
  -9  -4  -7    0.55    0.10
   9  -4   7    0.71    0.12
  -9   4  -7    0.58    0.12
   9   4   7    0.50    0.10
 -10   4  -7    0.23    0.09
  10   4   7    0.32    0.09
 -10  -4  -7    0.12    0.08
  10  -4   7    0.37    0.09
 -11  -4  -7    0.19    0.10
  11  -4   7    0.15    0.08
  11   4   7    0.19    0.09
 -11   4  -7    0.20    0.10
  15  -5  -7    0.25    0.11
  15   5  -7    0.22    0.10
 -15   5   7    0.14    0.10
 -15  -5   7    0.21    0.09
  15  -5  -7    0.18    0.08
  14  -5  -7    0.10    0.08
 -14  -5   7    0.13    0.07
 -14   5   7   -0.06    0.07
  14   5  -7    0.09    0.08
  14  -5  -7    0.10    0.06
 -13   5   7    0.17    0.09
  13   5  -7    0.11    0.08
  13  -5  -7    0.18    0.09
 -13  -5   7    0.23    0.08
  13  -5  -7    0.16    0.07
  12   5  -7    0.47    0.10
  12  -5  -7    0.58    0.10
 -12  -5   7    0.68    0.11
  12  -5  -7    0.51    0.09
 -12   5   7    0.51    0.10
 -11   5   7   -0.01    0.06
  11  -5  -7    0.03    0.06
  11  -5  -7   -0.05    0.05
  11   5  -7    0.09    0.07
 -11  -5   7    0.00    0.05
 -10  -5   7    0.10    0.06
  10  -5  -7    0.15    0.06
  10   5  -7    0.18    0.07
  10  -5  -7    0.07    0.06
 -10   5   7    0.04    0.06
  10   5  -7    0.16    0.06
   9  -5  -7    0.07    0.06
   9   5  -7    0.02    0.05
   9   5  -7    0.09    0.06
  -9   5   7    0.00    0.05
   9  -5  -7    0.05    0.06
  -9  -5   7    0.04    0.06
  -8  -5   7    3.79    0.19
  -8   5   7    4.09    0.20
   8   5  -7    4.06    0.19
  -8  -5   7    4.16    0.19
   8  -5  -7    4.22    0.19
   8  -5  -7    4.13    0.19
   7   5  -7    0.17    0.06
  -7   5   7    0.22    0.06
   7  -5  -7    0.22    0.06
   7   5  -7    0.28    0.06
   7  -5  -7    0.15    0.06
  -7  -5   7    0.17    0.06
  -7  -5   7    0.21    0.06
  -6  -5   7    1.85    0.12
  -6   5   7    1.85    0.11
  -6   5   7    1.79    0.12
   6   5  -7    1.66    0.12
   6  -5  -7    1.95    0.11
   6  -5  -7    1.95    0.12
  -6  -5   7    2.10    0.13
   6   5  -7    2.07    0.11
   5  -5  -7   -0.02    0.05
   5  -5  -7   -0.01    0.04
  -5   5   7    0.06    0.04
   5   5  -7   -0.07    0.04
  -5  -5   7    0.03    0.05
  -5   5   7   -0.07    0.04
  -5  -5   7    0.04    0.05
   5   5  -7    0.00    0.04
   4  -5  -7    0.14    0.04
   4   5  -7    0.06    0.04
  -4  -5   7    0.10    0.05
  -4   5   7    0.09    0.04
  -4   5   7    0.09    0.05
  -4  -5   7    0.14    0.05
   4  -5  -7    0.14    0.06
   4   5  -7    0.11    0.05
  -3  -5   7    5.20    0.21
  -3  -5   7    5.53    0.23
  -3   5   7    5.72    0.21
   3  -5  -7    5.72    0.19
  -3   5   7    5.16    0.21
   3   5  -7    5.44    0.21
   3  -5  -7    5.63    0.22
   2   5  -7    7.41    0.26
   2  -5  -7    7.34    0.23
   2  -5  -7    7.29    0.26
  -2   5   7    6.76    0.26
  -2  -5   7    6.91    0.28
  -2  -5   7    7.58    0.27
  -2   5   7    7.37    0.25
  -1   5   7    1.75    0.13
   1   5  -7    2.19    0.12
  -1  -5   7    2.08    0.12
   1  -5  -7    2.12    0.10
   1  -5  -7    2.05    0.13
  -1   5   7    1.95    0.10
  -1  -5   7    2.15    0.14
   0   5   7    2.45    0.15
   0   5  -7    2.48    0.14
   0  -5  -7    2.50    0.15
   0   5   7    2.75    0.12
   0  -5   7    2.65    0.14
   0  -5   7    2.63    0.16
   0  -5  -7    2.59    0.12
   1  -5   7    3.05    0.15
   1   5   7    3.12    0.13
  -1  -5  -7    2.77    0.16
   1  -5   7    2.43    0.16
   1   5   7    2.85    0.16
  -1   5  -7    2.87    0.15
  -1  -5  -7    3.16    0.14
  -2  -5  -7    2.61    0.16
   2  -5   7    2.21    0.15
  -2   5  -7    2.77    0.14
  -2  -5  -7    2.81    0.13
   2  -5   7    2.61    0.17
   2   5   7    2.75    0.16
   3  -5   7    6.19    0.25
   3  -5   7    5.76    0.27
  -3  -5  -7    6.01    0.22
   3   5   7    6.01    0.25
  -3   5  -7    5.37    0.23
  -3  -5  -7    5.47    0.25
  -4   5  -7    0.16    0.06
   4  -5   7    0.17    0.08
   4  -5   7    0.19    0.07
  -4  -5  -7    0.16    0.06
  -4  -5  -7    0.14    0.08
   4   5   7    0.43    0.09
  -5  -5  -7    0.10    0.06
  -5   5  -7    0.15    0.06
   5   5   7    0.18    0.07
   5  -5   7    0.27    0.07
  -5  -5  -7    0.26    0.09
  -6  -5  -7    0.05    0.06
   6   5   7   -0.01    0.06
  -6   5  -7    0.13    0.07
   6  -5   7    0.01    0.05
   6   5   7   -0.01    0.07
   7  -5   7    0.19    0.07
   7   5   7    0.25    0.08
   7   5   7    0.39    0.09
  -7   5  -7    0.20    0.08
  -7  -5  -7    0.32    0.08
   8   5   7    0.10    0.07
   8  -5   7    0.10    0.06
   8   5   7    0.24    0.07
  -8  -5  -7    0.09    0.07
  -8   5  -7    0.10    0.08
   9   5   7    0.13    0.08
  -9  -5  -7    0.23    0.08
   9  -5   7    0.17    0.08
  -9   5  -7    0.04    0.08
  10  -5   7    0.38    0.10
  10   5   7    0.32    0.10
 -10   5  -7    0.23    0.10
 -10  -5  -7    0.34    0.10
 -11  -5  -7   -0.02    0.08
 -11   5  -7   -0.05    0.08
  15  -6  -7    0.06    0.07
  15   6  -7   -0.11    0.09
  14   6  -7    0.57    0.12
 -14  -6   7    0.43    0.11
 -14   6   7    0.49    0.12
  14  -6  -7    0.77    0.11
  13  -6  -7    0.13    0.07
 -13   6   7    0.14    0.09
  13   6  -7    0.27    0.09
  13  -6  -7    0.32    0.10
 -13  -6   7    0.42    0.10
  12   6  -7    0.04    0.07
 -12   6   7    0.00    0.08
  12  -6  -7    0.07    0.07
 -12  -6   7    0.03    0.06
  12  -6  -7    0.03    0.06
 -11  -6   7    0.09    0.07
  11  -6  -7   -0.02    0.06
  11   6  -7    0.00    0.06
  11  -6  -7    0.00    0.06
 -11   6   7   -0.02    0.07
  10   6  -7    0.11    0.06
  10  -6  -7    0.09    0.07
 -10  -6   7   -0.02    0.06
  10   6  -7   -0.01    0.06
  10  -6  -7    0.12    0.06
 -10   6   7   -0.01    0.06
   9   6  -7    4.63    0.21
  -9   6   7    4.88    0.23
   9  -6  -7    4.61    0.21
   9  -6  -7    4.81    0.22
   9   6  -7    4.97    0.21
  -9  -6   7    4.24    0.22
   8  -6  -7    1.04    0.11
   8  -6  -7    1.16    0.10
   8   6  -7    0.90    0.09
   8   6  -7    1.02    0.10
  -8   6   7    1.12    0.11
  -8  -6   7    1.17    0.11
   7   6  -7    0.36    0.07
  -7  -6   7    0.34    0.07
  -7   6   7    0.38    0.08
   7   6  -7    0.33    0.06
   7  -6  -7    0.31    0.07
   7  -6  -7    0.23    0.07
  -7  -6   7    0.27    0.07
   6   6  -7    2.76    0.15
   6  -6  -7    2.86    0.15
  -6   6   7    2.88    0.15
   6  -6  -7    2.80    0.15
  -6   6   7    2.84    0.15
  -6  -6   7    2.65    0.15
  -6  -6   7    2.66    0.16
   5  -6  -7    3.49    0.17
  -5  -6   7    3.37    0.17
   5  -6  -7    3.58    0.16
  -5   6   7    3.58    0.17
  -5   6   7    3.46    0.17
   5   6  -7    3.52    0.17
  -5  -6   7    3.19    0.17
  -4  -6   7    3.12    0.17
  -4  -6   7    3.26    0.17
  -4   6   7    2.96    0.15
   4   6  -7    3.12    0.16
   4  -6  -7    3.22    0.15
  -4   6   7    3.44    0.17
   4  -6  -7    3.42    0.17
   3  -6  -7    0.01    0.04
  -3   6   7   -0.03    0.05
  -3   6   7    0.02    0.04
  -3  -6   7   -0.02    0.06
   3   6  -7   -0.04    0.05
  -3  -6   7    0.01    0.05
   3  -6  -7    0.00    0.06
  -2  -6   7    0.66    0.09
  -2   6   7    0.66    0.07
   2  -6  -7    0.66    0.07
   2  -6  -7    0.49    0.08
  -2  -6   7    0.40    0.07
  -2   6   7    0.64    0.09
   2   6  -7    0.58    0.08
   1  -6  -7   -0.02    0.04
  -1  -6   7   -0.04    0.06
  -1   6   7    0.08    0.04
  -1   6   7    0.09    0.06
   1   6  -7   -0.03    0.05
  -1  -6   7    0.02    0.05
   1  -6  -7   -0.06    0.06
   0  -6   7    4.73    0.22
   0  -6  -7    5.05    0.22
   0   6   7    5.42    0.19
   0  -6   7    5.03    0.24
   0  -6  -7    5.62    0.20
   0   6   7    4.69    0.22
   0   6  -7    4.83    0.21
   1  -6   7    2.10    0.16
  -1   6  -7    2.15    0.13
   1  -6   7    2.27    0.15
  -1  -6  -7    2.32    0.15
   1   6   7    2.26    0.15
  -1  -6  -7    2.42    0.13
  -2  -6  -7    0.02    0.07
   2  -6   7   -0.04    0.07
   2   6   7    0.08    0.06
  -2  -6  -7    0.10    0.06
  -2   6  -7    0.02    0.06
   2  -6   7    0.05    0.06
   3  -6   7    2.10    0.17
   3   6   7    1.97    0.15
   3  -6   7    2.36    0.16
  -3  -6  -7    2.16    0.16
  -3  -6  -7    2.12    0.13
  -3   6  -7    2.28    0.14
   4   6   7   -0.04    0.06
  -4  -6  -7    0.04    0.05
  -4   6  -7   -0.03    0.05
   4  -6   7    0.03    0.07
  -4  -6  -7    0.00    0.06
   4  -6   7    0.06    0.05
  -5  -6  -7    0.87    0.10
   5   6   7    0.95    0.11
  -5  -6  -7    1.17    0.13
  -5   6  -7    1.24    0.10
   5  -6   7    1.19    0.12
  -5   6  -7    1.07    0.13
   6   6   7    1.27    0.13
  -6  -6  -7    1.00    0.13
   6  -6   7    0.94    0.12
  -6   6  -7    1.06    0.13
  -6  -6  -7    1.07    0.11
  -7  -6  -7    0.12    0.07
  -7   6  -7    0.28    0.09
   7   6   7    0.35    0.09
   7  -6   7    0.34    0.09
  -8  -6  -7   -0.04    0.06
  -8   6  -7    0.07    0.08
   8   6   7    0.04    0.07
   8   6   7    0.06    0.07
   8  -6   7    0.06    0.06
   9   6   7    0.02    0.08
  -9  -6  -7    0.09    0.08
   9   6   7    0.13    0.08
  -9   6  -7    0.22    0.09
   9  -6   7    0.20    0.08
  10  -6   7    0.04    0.08
 -10   6  -7    0.02    0.08
  10   6   7    0.19    0.08
 -14  -7   7   -0.12    0.06
  14  -7  -7   -0.05    0.05
  14   7  -7    0.09    0.09
 -14   7   7    0.03    0.09
  13  -7  -7    0.44    0.09
 -13  -7   7    0.41    0.11
 -13   7   7    0.26    0.10
  13   7  -7    0.31    0.10
  12  -7  -7    0.39    0.08
 -12  -7   7    0.25    0.09
  12   7  -7    0.23    0.09
 -12   7   7    0.09    0.08
 -11  -7   7    0.43    0.09
 -11   7   7    0.34    0.09
  11   7  -7    0.32    0.09
  11  -7  -7    0.45    0.09
 -10  -7   7    0.49    0.10
  10  -7  -7    0.40    0.08
  10   7  -7    0.50    0.09
  10   7  -7    0.47    0.09
 -10   7   7    0.24    0.08
   9  -7  -7    2.33    0.15
  -9  -7   7    2.30    0.16
   9  -7  -7    2.27    0.16
   9   7  -7    2.04    0.14
  -9   7   7    2.20    0.16
   8  -7  -7    0.14    0.07
  -8  -7   7    0.01    0.05
   8  -7  -7    0.14    0.06
   8   7  -7    0.09    0.06
  -8   7   7    0.07    0.06
  -7  -7   7    0.18    0.06
  -7   7   7    0.18    0.07
   7   7  -7    0.18    0.07
   7  -7  -7    0.17    0.07
   7  -7  -7    0.25    0.07
  -6  -7   7    0.22    0.07
  -6  -7   7    0.25    0.07
   6  -7  -7    0.29    0.07
   6  -7  -7    0.30    0.07
   6   7  -7    0.33    0.08
  -6   7   7    0.33    0.07
  -5  -7   7    0.83    0.10
   5  -7  -7    0.76    0.09
   5  -7  -7    0.78    0.09
  -5   7   7    0.77    0.09
  -5   7   7    0.77    0.09
  -5  -7   7    0.83    0.10
   5   7  -7    0.83    0.09
   4  -7  -7    8.53    0.30
   4   7  -7    7.98    0.29
  -4   7   7    7.48    0.29
  -4  -7   7    7.28    0.30
   4  -7  -7    8.38    0.29
  -4  -7   7    7.82    0.30
  -4   7   7    7.78    0.29
   3   7  -7   21.00    0.64
  -3  -7   7   21.76    0.66
  -3   7   7   20.76    0.65
  -3  -7   7   20.58    0.67
   3  -7  -7   22.08    0.63
   3  -7  -7   22.43    0.63
   2  -7  -7    0.18    0.08
  -2   7   7    0.30    0.08
   2   7  -7    0.27    0.07
  -2   7   7    0.15    0.05
   2  -7  -7    0.17    0.06
  -2  -7   7    0.15    0.07
  -2  -7   7    0.19    0.08
   1   7  -7    4.70    0.21
  -1   7   7    5.28    0.24
  -1  -7   7    4.97    0.23
   1  -7  -7    5.23    0.23
  -1  -7   7    5.08    0.24
   1  -7  -7    5.51    0.21
   0  -7   7    3.15    0.19
   0  -7  -7    3.49    0.18
   0   7  -7    3.17    0.17
   0  -7  -7    3.51    0.16
   0   7   7    3.21    0.19
   0  -7   7    3.04    0.18
  -1   7  -7    3.61    0.18
  -1  -7  -7    3.67    0.20
   1   7   7    3.54    0.19
  -1  -7  -7    3.73    0.17
   1  -7   7    3.83    0.20
   1  -7   7    3.43    0.20
  -2  -7  -7    2.54    0.17
   2  -7   7    2.73    0.17
  -2  -7  -7    2.66    0.15
   2   7   7    2.41    0.16
  -2   7  -7    2.47    0.15
   2  -7   7    2.26    0.17
  -3   7  -7    1.92    0.13
  -3  -7  -7    2.20    0.16
  -3  -7  -7    2.25    0.14
   3  -7   7    2.16    0.15
   3   7   7    1.89    0.15
   3  -7   7    1.90    0.16
  -4  -7  -7    0.08    0.07
  -4   7  -7   -0.03    0.06
  -4  -7  -7   -0.10    0.05
   4   7   7    0.10    0.07
   4  -7   7   -0.05    0.05
  -4   7  -7    0.01    0.05
  -5  -7  -7    0.04    0.07
  -5  -7  -7    0.04    0.07
   5   7   7   -0.05    0.06
  -5   7  -7    0.16    0.08
   5  -7   7    0.18    0.07
  -6  -7  -7    0.18    0.08
  -6   7  -7   -0.01    0.06
   6  -7   7    0.03    0.05
   6   7   7    0.07    0.07
  -7   7  -7    0.13    0.08
  -7  -7  -7    0.05    0.08
   7   7   7    0.19    0.08
   7  -7   7    0.23    0.08
   8   7   7    0.13    0.07
   8  -7   7    0.24    0.08
  -8  -7  -7    0.17    0.08
  -8   7  -7    0.07    0.08
  -9   7  -7    0.37    0.11
   9  -7   7    0.12    0.08
   9   7   7    0.46    0.10
  13  -8  -7    0.14    0.07
 -13  -8   7    0.02    0.08
 -13   8   7    0.23    0.10
 -12   8   7   -0.03    0.07
 -12  -8   7    0.11    0.08
  12  -8  -7    0.33    0.08
  11  -8  -7    0.11    0.06
 -11  -8   7    0.09    0.07
 -11   8   7   -0.01    0.07
  11   8  -7    0.01    0.05
 -10  -8   7    0.20    0.07
  10   8  -7    0.14    0.06
  10  -8  -7    0.22    0.07
 -10   8   7    0.10    0.07
   9  -8  -7    0.02    0.05
   9   8  -7    0.06    0.06
  -9  -8   7    0.11    0.07
  -9   8   7   -0.02    0.06
  -8   8   7    0.43    0.09
   8   8  -7    0.44    0.08
   8  -8  -7    0.42    0.09
  -8  -8   7    0.40    0.09
   7   8  -7    1.60    0.13
   7  -8  -7    1.53    0.12
  -7  -8   7    1.67    0.14
  -7   8   7    1.84    0.14
  -6   8   7    2.38    0.15
   6   8  -7    2.12    0.14
  -6  -8   7    2.09    0.15
   6  -8  -7    2.22    0.14
  -5   8   7    4.92    0.22
  -5  -8   7    4.70    0.23
  -5   8   7    5.02    0.23
   5   8  -7    5.10    0.23
   5  -8  -7    5.34    0.23
  -4  -8   7    9.86    0.38
  -4  -8   7   10.48    0.38
   4   8  -7   10.88    0.37
  -4   8   7   10.12    0.36
   4  -8  -7   10.58    0.36
  -4   8   7   10.50    0.38
   3  -8  -7    2.94    0.17
   3   8  -7    2.76    0.16
  -3   8   7    2.18    0.14
  -3   8   7    2.80    0.17
  -3  -8   7    2.69    0.17
  -3  -8   7    2.48    0.16
  -2  -8   7    8.88    0.35
   2  -8  -7    8.92    0.33
  -2   8   7    8.69    0.34
   2   8  -7    8.93    0.33
  -2  -8   7    8.86    0.34
  -1  -8   7   10.15    0.38
  -1  -8   7    9.78    0.38
   1   8  -7    9.96    0.35
   1  -8  -7   10.07    0.36
  -1   8   7    9.66    0.37
   0  -8  -7    2.60    0.17
   0   8   7    2.33    0.16
   0   8  -7    2.69    0.16
   0  -8   7    2.49    0.18
   0  -8   7    2.68    0.17
   1   8   7    0.44    0.09
  -1   8  -7    0.36    0.08
   1  -8   7    0.46    0.09
   1  -8   7    0.39    0.09
  -1  -8  -7    0.42    0.09
   2   8   7    0.42    0.09
  -2   8  -7    0.44    0.08
   2  -8   7    0.48    0.09
  -2  -8  -7    0.50    0.10
   2  -8   7    0.32    0.10
  -3   8  -7    0.06    0.06
   3  -8   7    0.10    0.06
  -3  -8  -7    0.15    0.08
   3   8   7    0.00    0.07
  -3   8  -7    0.12    0.06
  -4   8  -7   -0.01    0.06
  -4   8  -7   -0.02    0.06
   4  -8   7    0.01    0.06
  -4  -8  -7   -0.06    0.07
   4   8   7    0.01    0.06
  -5  -8  -7    0.17    0.08
   5  -8   7    0.10    0.07
  -5   8  -7    0.24    0.09
   5   8   7    0.07    0.07
   6   8   7    0.03    0.07
  -6  -8  -7    0.02    0.07
  -6   8  -7   -0.01    0.07
   6  -8   7    0.04    0.06
  -7  -8  -7   -0.14    0.06
   7  -8   7    0.15    0.08
  -7   8  -7    0.15    0.09
   7   8   7    0.16    0.08
   8   8   7    0.10    0.08
  -8   8  -7    0.04    0.08
   8  -8   7    0.15    0.07
  -8  -8  -7    0.00    0.08
   9   8   7    0.20    0.09
 -12   9   7    0.31    0.10
 -12  -9   7    0.37    0.11
  11   9  -7   -0.03    0.06
 -11  -9   7    0.01    0.07
 -11   9   7    0.04    0.08
  10   9  -7    0.05    0.06
  10  -9  -7    0.10    0.06
 -10  -9   7    0.01    0.07
 -10   9   7   -0.04    0.06
   9   9  -7    0.01    0.06
   9  -9  -7    0.20    0.06
  -9   9   7    0.08    0.07
  -9  -9   7    0.14    0.08
  -8   9   7    0.81    0.11
   8   9  -7    0.88    0.11
   8  -9  -7    1.04    0.11
  -8  -9   7    0.87    0.12
   7   9  -7    0.26    0.08
  -7  -9   7    0.09    0.07
  -7   9   7    0.27    0.08
   7  -9  -7    0.44    0.08
  -6   9   7    0.10    0.06
   6   9  -7   -0.04    0.06
  -6  -9   7    0.06    0.07
   6  -9  -7    0.08    0.06
   5  -9  -7    1.26    0.12
  -5   9   7    1.53    0.13
  -5  -9   7    1.27    0.13
   5   9  -7    1.38    0.12
  -5   9   7    1.29    0.12
  -4  -9   7    0.49    0.10
   4   9  -7    0.38    0.08
  -4   9   7    0.46    0.08
  -4   9   7    0.47    0.09
   4  -9  -7    0.44    0.09
  -3   9   7    0.86    0.11
   3   9  -7    0.89    0.10
  -3  -9   7    0.82    0.11
   3  -9  -7    0.66    0.10
  -3  -9   7    0.79    0.11
   2  -9  -7    3.78    0.19
  -2  -9   7    3.52    0.20
   2   9  -7    3.40    0.19
  -2   9   7    3.62    0.20
  -2  -9   7    3.79    0.21
   1  -9  -7   -0.05    0.07
  -1   9   7   -0.08    0.06
  -1  -9   7    0.04    0.06
  -1  -9   7    0.02    0.08
   1   9  -7    0.12    0.07
   0  -9  -7    0.49    0.10
   0  -9   7    0.50    0.10
   0   9   7    0.41    0.10
   0   9  -7    0.50    0.09
   0  -9   7    0.42    0.09
  -1  -9  -7    0.02    0.07
  -1   9  -7   -0.05    0.06
   1  -9   7    0.10    0.08
   1   9   7   -0.10    0.06
   1  -9   7    0.02    0.06
  -2   9  -7    2.44    0.18
   2  -9   7    2.92    0.19
  -2  -9  -7    2.59    0.18
  -2   9  -7    2.80    0.16
   2   9   7    2.50    0.18
   3  -9   7   -0.07    0.05
  -3  -9  -7   -0.04    0.07
  -3   9  -7   -0.01    0.06
  -3   9  -7   -0.07    0.05
   3   9   7    0.00    0.06
  -4  -9  -7    0.04    0.07
   4  -9   7    0.01    0.06
   4   9   7    0.04    0.07
  -4   9  -7    0.09    0.07
  -5  -9  -7    0.00    0.08
   5  -9   7    0.13    0.07
   5   9   7    0.06    0.07
  -5   9  -7    0.07    0.07
[truncated: 270,128 more chars]
