# Supplementary material for: Methyl (2Z)-2-[(2-formyl-3-methyl-1H-indol-1-yl)meth­yl]-3-(4-meth­oxy­phen­yl)prop-2-enoate
Source: Acta Crystallogr Sect E Struct Rep Online. 2014 Mar 15;70(Pt 4):o431–2. doi: 10.1107/S1600536814005261 (PMC3998543; doi:10.1107/S1600536814005261)
Supplement: Supplementary file 2 [file e-70-0o431-Isup2.hkl]

#
# h,k,l, Fc-squared, Fo-squared, sigma(Fo-squared), status flag
#
data_I
_shelx_title ' AI46m in P2(1)/n'
_shelx_refln_list_code          4
_shelx_F_calc_maximum      238.37
_exptl_crystal_F_000       768.00
_reflns_d_resolution_high  0.7565

loop_
 _space_group_symop_operation_xyz
 'x, y, z'
 '-x+1/2, y+1/2, -z+1/2'
 '-x, -y, -z'
 'x-1/2, -y-1/2, z-1/2'

_cell_length_a    12.6009
_cell_length_b    10.7458
_cell_length_c    14.8937
_cell_angle_alpha  90.000
_cell_angle_beta  111.954
_cell_angle_gamma  90.000

_shelx_F_squared_multiplier     1.000

loop_
 _refln_index_h
 _refln_index_k
 _refln_index_l
 _refln_F_squared_calc
 _refln_F_squared_meas
 _refln_F_squared_sigma
 _refln_observed_status
   2   0   0       9333.75       9198.40       143.43 o
   4   0   0        277.31        268.90         5.23 o
   6   0   0        489.29        550.61        11.02 o
   8   0   0        229.30        215.97         6.66 o
  10   0   0         33.79         35.58         4.58 o
  12   0   0        248.56        211.09         8.46 o
  14   0   0         53.10         66.29         5.62 o
   1   1   0       1158.52       1249.98        14.46 o
   2   1   0        780.71        858.37         8.14 o
   3   1   0       3457.84       3574.15        32.68 o
   4   1   0        137.27        140.67         2.09 o
   5   1   0        229.61        228.55         2.87 o
   6   1   0        289.92        358.67         4.43 o
   7   1   0          9.82          7.52         0.72 o
   8   1   0         81.93         78.86         2.19 o
   9   1   0         58.56         58.17         2.19 o
  10   1   0          0.38          1.79         1.41 o
  11   1   0          8.86         12.88         2.05 o
  12   1   0          0.12         -1.33         1.33 o
  13   1   0          3.62          7.08         1.87 o
  14   1   0          0.03          4.40         2.65 o
  15   1   0          0.04          4.46         2.36 o
   0   2   0      11940.92      12433.30       216.85 o
   1   2   0       5719.72       5798.82        52.65 o
   2   2   0       5502.88       5655.98        54.72 o
   3   2   0       1164.54       1211.04        11.51 o
   4   2   0        129.79        136.12         1.93 o
   5   2   0        298.29        350.04         4.01 o
   6   2   0          2.83          4.13         0.78 o
   7   2   0        206.14        216.77         4.65 o
   8   2   0         59.07         73.21         2.07 o
   9   2   0         39.31         40.52         2.31 o
  10   2   0          0.43         -0.64         1.33 o
  11   2   0         18.08         22.33         2.24 o
  12   2   0          1.93          0.69         1.54 o
  13   2   0         30.64         38.69         2.97 o
  14   2   0         17.14         24.21         3.70 o
  15   2   0          0.68          7.24         3.90 o
   1   3   0       1575.24       1512.41        14.22 o
   2   3   0       4051.53       4034.64        39.35 o
   3   3   0          2.38          3.81         0.54 o
   4   3   0        118.46        115.23         1.88 o
   5   3   0        138.22        150.62         2.21 o
   6   3   0        345.54        378.02         5.16 o
   7   3   0         41.75         41.42         1.82 o
   8   3   0         19.74         18.20         1.63 o
   9   3   0        117.88        107.74         3.48 o
  10   3   0         15.61         12.67         1.85 o
  11   3   0         17.84         16.37         1.99 o
  12   3   0          0.14         -1.99         1.99 o
  13   3   0         76.91         67.28         3.42 o
  14   3   0         24.82         32.69         2.86 o
  15   3   0          0.31          3.34         3.90 o
   0   4   0         10.02          8.11         0.89 o
   1   4   0        225.43        190.34         2.66 o
   2   4   0        328.85        309.86         3.57 o
   3   4   0         29.27         35.52         1.19 o
   4   4   0        728.14        755.19         8.40 o
   5   4   0         21.52         22.43         1.08 o
   6   4   0         33.73         32.28         1.40 o
   7   4   0         61.02         54.81         2.70 o
   8   4   0        117.34        111.73         3.61 o
   9   4   0          0.97          1.99         1.25 o
  10   4   0          0.02         -0.60         1.43 o
  11   4   0          0.00         -0.37         1.47 o
  12   4   0         13.20         14.05         2.05 o
  13   4   0          0.46          0.17         1.76 o
  14   4   0         10.70         16.14         3.06 o
   1   5   0        623.72        628.37         6.61 o
   2   5   0         27.33         30.04         1.01 o
   3   5   0         88.51        100.08         2.40 o
   4   5   0        354.57        389.22         4.96 o
   5   5   0        189.64        187.39         3.14 o
   6   5   0         45.14         43.59         1.87 o
   7   5   0          1.30          1.89         1.36 o
   8   5   0        173.48        181.69         4.28 o
   9   5   0          0.76          1.94         1.18 o
  10   5   0         19.05         20.01         2.10 o
  11   5   0        104.54         95.82         3.74 o
  12   5   0         39.02         38.34         3.41 o
  13   5   0         34.07         36.20         3.53 o
  14   5   0          8.69         10.41         3.31 o
   0   6   0         52.84         68.86         2.36 o
   1   6   0       1866.33       1982.81        18.96 o
   2   6   0         28.74         32.78         1.34 o
   3   6   0         57.40         49.46         1.43 o
   4   6   0          9.32         11.47         1.11 o
   5   6   0         76.72         77.51         3.68 o
   6   6   0         26.00         21.27         1.80 o
   7   6   0        131.57        128.00         3.28 o
   8   6   0        289.60        262.93         5.61 o
   9   6   0        142.98        134.03         4.66 o
  10   6   0         25.04         22.06         2.20 o
  11   6   0          0.64         -1.87         1.87 o
  12   6   0         32.45         32.65         3.27 o
  13   6   0         38.41         46.34         3.94 o
   1   7   0        134.60        139.44         2.54 o
   2   7   0          8.23          8.01         0.97 o
   3   7   0         28.89         29.00         1.43 o
   4   7   0        130.07        144.70         4.61 o
   5   7   0         36.85         45.38         2.07 o
   6   7   0          0.00          1.67         1.50 o
   7   7   0        156.76        158.78         4.23 o
   8   7   0        319.10        312.95         6.40 o
   9   7   0         47.53         45.62         2.81 o
  10   7   0         15.25         12.28         2.10 o
  11   7   0          0.19          3.62         2.36 o
  12   7   0          0.01          3.09         2.37 o
  13   7   0          9.12          9.90         2.88 o
   0   8   0        137.12        167.28         4.11 o
   1   8   0          6.53          8.88         1.33 o
   2   8   0          0.84         -0.26         1.20 o
   3   8   0         27.38         27.05         1.79 o
   4   8   0          0.52          3.60         1.33 o
   5   8   0         73.74         77.50         3.24 o
   6   8   0          8.08          6.69         1.89 o
   7   8   0         12.59         12.25         1.94 o
   8   8   0          0.03          1.91         1.58 o
   9   8   0         19.59         14.54         2.17 o
  10   8   0         38.20         46.34         3.07 o
  11   8   0         30.63         30.63         3.44 o
  12   8   0          6.21          6.34         2.77 o
   1   9   0        322.17        322.90         6.11 o
   2   9   0          1.33          3.34         1.50 o
   3   9   0         38.71         39.38         2.92 o
   4   9   0         15.26         14.95         1.72 o
   5   9   0         76.78         62.31         4.99 o
   6   9   0         38.05         39.76         2.62 o
   7   9   0          4.51          6.02         1.99 o
   8   9   0         65.49         69.59         3.48 o
   9   9   0         11.34         12.86         2.23 o
  10   9   0         79.39         83.67         5.13 o
  11   9   0         18.27         24.77         3.44 o
   0  10   0         37.37         37.70         3.88 o
   1  10   0          9.32          6.38         2.01 o
   2  10   0          0.67         -1.32         1.32 o
   3  10   0          3.56          7.51         1.69 o
   4  10   0          3.49          3.77         1.67 o
   5  10   0          0.14          0.49         1.80 o
   6  10   0          3.13          6.48         2.02 o
   7  10   0         38.72         41.99         2.96 o
   8  10   0          2.76          6.68         2.12 o
   9  10   0         12.05          8.82         2.33 o
  10  10   0         18.10         22.73         2.86 o
   1  11   0          9.11         10.23         2.51 o
   2  11   0          2.64          0.37         2.15 o
   3  11   0          7.82          8.56         2.43 o
   4  11   0         24.55         23.36         2.74 o
   5  11   0        181.58        177.52         5.69 o
   6  11   0          0.15         -0.43         1.80 o
   7  11   0         33.25         37.22         3.33 o
   8  11   0         16.96         15.46         2.73 o
   9  11   0          7.03          6.69         2.66 o
   0  12   0          0.04         -1.03         2.54 o
   1  12   0         21.52         26.40         2.92 o
   2  12   0         13.35         12.06         2.57 o
   3  12   0          3.82          1.96         2.12 o
   4  12   0          3.39          6.50         2.31 o
   5  12   0         33.32         33.43         3.29 o
   6  12   0         37.94         48.84         3.75 o
   7  12   0          3.33          5.91         2.46 o
   8  12   0          6.31         11.70         5.02 o
   1  13   0          5.26          8.20         2.54 o
   2  13   0          0.54          2.72         2.36 o
   3  13   0          0.46         -0.93         4.38 o
   4  13   0          0.29          0.33         2.78 o
   5  13   0          0.04         -1.60         2.77 o
   6  13   0          0.26         -1.11         3.90 o
   0  14   0          5.45         11.90         4.52 o
   1  14   0          2.76          3.91         2.69 o
   2  14   0          2.60         -2.23         5.02 o
 -15   0   1         41.26         36.91         4.73 o
 -13   0   1         21.39         22.97         3.55 o
 -11   0   1        339.59        321.07         7.99 o
  -9   0   1         15.76         16.13         2.13 o
  -7   0   1        435.01        526.16         9.16 o
  -5   0   1        603.27        613.21         8.96 o
  -3   0   1      13389.69      14022.56       179.43 o
  -1   0   1        147.76        168.57         3.55 o
   1   0   1       6692.70       6928.42        93.38 o
   3   0   1       2003.20       2191.31        40.70 o
   5   0   1        135.90        146.94         3.11 o
   7   0   1         17.12         16.68         1.93 o
   9   0   1        191.87        179.30         5.23 o
  11   0   1        284.74        289.77        13.37 o
  13   0   1         31.44         38.50        10.87 o
 -15   1   1          1.64          2.09         1.92 o
 -14   1   1         15.43         20.60         3.94 o
 -13   1   1         13.32         11.46         2.15 o
 -12   1   1         28.75         25.64         2.19 o
 -11   1   1          0.35          0.56         1.25 o
 -10   1   1        174.03        172.43         4.57 o
  -9   1   1          0.70          2.51         1.14 o
  -8   1   1         61.43         51.51         1.86 o
  -7   1   1        120.00        123.14         2.35 o
  -6   1   1        516.92        594.32         7.72 o
  -5   1   1        471.51        476.53         5.56 o
  -4   1   1       1391.79       1421.65        14.43 o
  -3   1   1        770.79        719.97         7.55 o
  -2   1   1        526.91        596.23         6.19 o
  -1   1   1       2386.83       2410.81        23.45 o
   0   1   1       7253.25       7369.68        90.54 o
   1   1   1       1487.52       1458.03        14.37 o
   2   1   1        297.65        289.16         3.12 o
   3   1   1        366.39        358.08         3.85 o
   4   1   1       1022.88       1133.10        11.00 o
   5   1   1       1052.15       1144.63        11.27 o
   6   1   1        261.66        297.26         3.74 o
   7   1   1         32.84         33.06         1.40 o
   8   1   1          0.01         -0.90         0.90 o
   9   1   1         19.17         21.19         1.66 o
  10   1   1         28.27         25.23         2.13 o
  11   1   1         11.19         14.87         2.20 o
  12   1   1          9.96          7.18         1.92 o
  13   1   1          0.00          0.33         1.73 o
  14   1   1          3.16          9.71         2.29 o
  15   1   1          0.01          5.57         4.46 o
 -15   2   1         11.36         10.29         2.36 o
 -14   2   1         24.68         30.58         2.92 o
 -13   2   1          3.56          1.98         1.54 o
 -12   2   1          3.09          5.02         1.61 o
 -11   2   1         33.05         32.81         2.29 o
 -10   2   1        127.36        124.25         3.67 o
  -9   2   1         64.69         53.46         3.17 o
  -8   2   1         40.58         41.29         1.59 o
  -7   2   1       1179.23       1222.27        13.16 o
  -6   2   1       1116.10       1133.25        12.14 o
  -5   2   1        488.62        558.16         6.34 o
  -4   2   1        345.52        386.55         5.25 o
  -3   2   1       3722.62       3707.61        34.52 o
  -2   2   1      21899.49      22777.46       205.34 o
  -1   2   1        230.18        213.50         2.38 o
   0   2   1       5043.17       5207.57        50.76 o
   1   2   1       1540.89       1650.21        16.35 o
   2   2   1         49.35         55.15         1.23 o
   3   2   1       1032.14       1055.89        10.21 o
   4   2   1        793.76        823.09         8.26 o
   5   2   1          9.94          9.34         0.74 o
   6   2   1        614.95        699.13         7.40 o
   7   2   1        163.14        160.81         2.94 o
   8   2   1          7.12          6.03         1.20 o
   9   2   1        808.74        805.11        11.80 o
  10   2   1        262.00        264.96         5.67 o
  11   2   1         86.17         87.88         3.42 o
  12   2   1         18.29         18.80         2.23 o
  13   2   1         17.90         21.57         2.86 o
  14   2   1          1.22          2.90         2.20 o
 -15   3   1          1.87          1.95         5.85 o
 -14   3   1          7.17          9.30         2.25 o
 -13   3   1          4.06          6.93         1.87 o
 -12   3   1         36.01         39.37         2.71 o
 -11   3   1          4.97          8.13         1.75 o
 -10   3   1        374.19        369.14         6.82 o
  -9   3   1         89.21         82.59         2.56 o
  -8   3   1          7.33          7.35         1.17 o
  -7   3   1         12.59         15.87         1.11 o
  -6   3   1        351.01        378.67         4.87 o
  -5   3   1         39.96         39.61         1.06 o
  -4   3   1        473.29        448.09         5.16 o
  -3   3   1       1877.53       2080.42        19.44 o
  -2   3   1          2.84         -0.42         0.42 o
  -1   3   1        719.76        795.29         7.75 o
   0   3   1       3419.74       3667.60        33.59 o
   1   3   1         18.58         20.29         1.31 o
   2   3   1        565.97        535.53         5.94 o
   3   3   1        621.98        587.60         6.57 o
   4   3   1        204.43        197.95         2.92 o
   5   3   1          2.14          1.03         0.57 o
   6   3   1         50.25         52.82         1.41 o
   7   3   1        186.41        173.80         4.53 o
   8   3   1        144.98        145.24         3.43 o
   9   3   1          0.77          0.24         1.43 o
  10   3   1        126.34        104.89         3.57 o
  11   3   1          0.07          1.45         1.50 o
  12   3   1          4.99          4.17         1.70 o
  13   3   1          0.12          1.54         2.80 o
  14   3   1          0.50         -0.11         2.94 o
 -15   4   1          0.26         -1.11         5.02 o
 -14   4   1          0.04          1.84         2.21 o
 -13   4   1          0.12         -0.81         1.55 o
 -12   4   1         24.06         22.96         2.80 o
 -11   4   1         26.19         32.91         2.68 o
 -10   4   1        213.92        190.05         4.66 o
  -9   4   1         78.46         72.34         3.95 o
  -8   4   1         41.33         34.17         1.86 o
  -7   4   1         90.22         83.90         2.37 o
  -6   4   1         44.06         45.32         1.54 o
  -5   4   1         66.80         59.68         1.82 o
  -4   4   1         75.73         80.51         1.59 o
  -3   4   1       2176.42       2298.73        21.58 o
  -2   4   1        843.16        875.39         8.68 o
  -1   4   1        836.57        839.76         8.36 o
   0   4   1       1994.15       2126.74        21.16 o
   1   4   1        855.68        903.21         8.87 o
   2   4   1         13.02         16.42         1.00 o
   3   4   1          0.75          0.29         0.60 o
   4   4   1         23.03         13.80         0.94 o
   5   4   1        228.72        215.89         3.31 o
   6   4   1        363.63        363.48         4.91 o
   7   4   1         17.10         15.58         1.47 o
   8   4   1        178.73        167.24         3.73 o
   9   4   1        245.45        238.71         5.77 o
  10   4   1         13.87         16.71         1.96 o
  11   4   1          0.76          3.26         1.67 o
  12   4   1          0.04         -0.14         1.68 o
  13   4   1         29.76         37.24         3.41 o
  14   4   1         12.13         14.49         2.99 o
 -14   5   1         10.43         11.82         2.92 o
 -13   5   1          8.11          2.30         2.43 o
 -12   5   1         59.22         52.02         3.10 o
 -11   5   1          0.98         -0.93         1.47 o
 -10   5   1         31.59         28.89         2.72 o
  -9   5   1          6.87          6.69         1.39 o
  -8   5   1         75.11         70.50         2.54 o
  -7   5   1         50.40         39.01         1.82 o
  -6   5   1        163.70        156.39         3.25 o
  -5   5   1        438.32        405.10         5.24 o
  -4   5   1        328.36        320.04         3.94 o
  -3   5   1        583.46        663.75         7.00 o
  -2   5   1         20.70         29.06         1.07 o
  -1   5   1       1171.54       1263.56        12.35 o
   0   5   1        952.21        856.20         8.68 o
   1   5   1         18.97         17.26         0.92 o
   2   5   1         56.10         56.28         1.32 o
   3   5   1         47.66         39.26         1.41 o
   4   5   1         32.77         31.13         1.30 o
   5   5   1        132.99        118.37         2.45 o
   6   5   1          4.56          3.62         1.14 o
   7   5   1         54.36         40.71         1.96 o
   8   5   1       1001.84        979.81        12.60 o
   9   5   1          6.60          5.04         1.66 o
  10   5   1         17.88         15.23         2.36 o
  11   5   1          5.20          4.91         2.20 o
  12   5   1          4.62          7.41         2.43 o
  13   5   1          7.44         10.00         2.62 o
  14   5   1         11.98         10.03         5.57 o
 -14   6   1          0.21          5.02         5.02 o
 -13   6   1          0.39         -1.18         2.29 o
 -12   6   1         40.97         36.56         3.41 o
 -11   6   1          5.53          6.38         2.65 o
 -10   6   1         24.99         16.21         2.10 o
  -9   6   1          0.19          1.26         1.21 o
  -8   6   1         29.92         25.91         1.86 o
  -7   6   1          1.44          1.57         1.17 o
  -6   6   1          6.28          8.68         1.30 o
  -5   6   1         32.55         36.61         1.54 o
  -4   6   1          0.35         -0.76         0.76 o
  -3   6   1        135.87        155.59         2.58 o
  -2   6   1        636.32        725.81         7.69 o
  -1   6   1         10.06         12.56         0.87 o
   0   6   1         25.93         24.30         1.24 o
   1   6   1          0.03          1.19         0.65 o
   2   6   1         30.94         21.59         0.94 o
   3   6   1          1.13          2.07         0.82 o
   4   6   1        142.33        152.69         3.61 o
   5   6   1          2.15          2.42         0.93 o
   6   6   1         62.10         63.03         2.67 o
   7   6   1         44.54         42.29         2.46 o
   8   6   1         33.68         31.86         2.30 o
   9   6   1         18.13         18.74         2.13 o
  10   6   1         57.84         55.65         3.55 o
  11   6   1          2.21          1.80         2.08 o
  12   6   1         40.93         41.57         3.78 o
  13   6   1         19.99         22.16         3.21 o
 -13   7   1          4.49          2.14         2.48 o
 -12   7   1         16.52         20.01         2.94 o
 -11   7   1         65.84         64.13         4.03 o
 -10   7   1          0.80          1.43         1.55 o
  -9   7   1          8.98          8.10         1.81 o
  -8   7   1         32.46         33.48         3.12 o
  -7   7   1         30.92         35.60         2.35 o
  -6   7   1          2.27          1.48         1.21 o
  -5   7   1          5.44          7.91         1.23 o
  -4   7   1         12.70          6.75         1.21 o
  -3   7   1         81.62         68.57         2.54 o
  -2   7   1        126.89        140.38         2.54 o
  -1   7   1         12.17         14.09         0.99 o
   0   7   1        116.18        114.70         2.22 o
   1   7   1          9.35          9.77         1.00 o
   2   7   1          8.15          7.81         1.41 o
   3   7   1         60.41         69.90         3.08 o
   4   7   1        115.64        108.13         2.93 o
   5   7   1          5.93          7.93         1.43 o
   6   7   1         70.37         55.06         2.67 o
   7   7   1         11.52         14.09         1.88 o
   8   7   1         37.26         32.11         2.38 o
   9   7   1        107.56        101.15         3.77 o
  10   7   1          0.60         -1.67         1.67 o
  11   7   1          0.04          1.44         2.15 o
  12   7   1         15.40         15.42         2.92 o
 -12   8   1          6.18          8.80         2.85 o
 -11   8   1         30.26         33.41         3.41 o
 -10   8   1         67.41         68.10         3.95 o
  -9   8   1         19.21         23.03         2.33 o
  -8   8   1        239.69        229.98         5.47 o
  -7   8   1         49.51         51.42         2.67 o
  -6   8   1        241.58        237.41         5.26 o
  -5   8   1         18.98         20.02         1.73 o
  -4   8   1        216.16        215.41         4.29 o
  -3   8   1         86.02         83.50         2.73 o
  -2   8   1        135.93        116.99         2.65 o
  -1   8   1         58.45         53.04         1.84 o
   0   8   1        170.22        168.91         3.84 o
   1   8   1        237.50        235.28         4.27 o
   2   8   1        214.93        197.73         4.01 o
   3   8   1          0.13         -0.26         1.27 o
   4   8   1        243.23        217.32         5.46 o
   5   8   1          0.47         -0.81         1.75 o
   6   8   1         74.10         72.64         3.75 o
   7   8   1          1.26          0.54         1.58 o
   8   8   1         57.06         56.58         3.07 o
   9   8   1          3.26          2.44         1.73 o
  10   8   1          3.45          4.70         1.92 o
  11   8   1          0.03          1.94         2.26 o
  12   8   1          0.77          3.67         4.46 o
 -12   9   1          0.71         -2.23         5.02 o
 -11   9   1         10.10         13.83         2.97 o
 -10   9   1         88.01         88.05         4.13 o
  -9   9   1         10.81         15.98         2.27 o
  -8   9   1         20.22         17.98         2.33 o
  -7   9   1         58.56         57.80         3.44 o
  -6   9   1          1.77          2.44         1.58 o
  -5   9   1          0.77          1.49         1.38 o
  -4   9   1        140.84        148.34         4.11 o
  -3   9   1         68.27         53.33         2.52 o
  -2   9   1          0.00          3.28         1.51 o
  -1   9   1         32.37         28.26         2.10 o
   0   9   1        137.94        114.79         3.52 o
   1   9   1          5.19          5.81         1.50 o
   2   9   1         66.80         52.82         2.38 o
   3   9   1        169.96        167.68         5.73 o
   4   9   1        100.10        103.83         3.24 o
   5   9   1         54.65         60.57         2.92 o
   6   9   1        117.99        115.94         3.98 o
   7   9   1          5.41          4.75         1.81 o
   8   9   1         52.48         50.14         3.17 o
   9   9   1          2.21          1.13         1.84 o
  10   9   1          5.27          2.36         3.33 o
  11   9   1          4.61          2.11         2.71 o
 -11  10   1          0.87         -2.03         3.20 o
 -10  10   1         22.92         37.16         3.64 o
  -9  10   1         53.83         50.96         3.74 o
  -8  10   1          9.06          7.07         2.73 o
  -7  10   1         26.20         24.94         3.46 o
  -6  10   1         19.24         18.79         2.48 o
  -5  10   1        251.59        240.36         6.33 o
  -4  10   1         12.31         11.53         1.87 o
  -3  10   1         59.43         59.09         2.83 o
  -2  10   1        102.99         91.89         3.35 o
  -1  10   1          3.86          5.23         1.92 o
   0  10   1          9.24          6.29         1.87 o
   1  10   1          3.42          3.26         1.51 o
   2  10   1         10.44         11.77         1.88 o
   3  10   1         16.50         12.44         1.96 o
   4  10   1         40.23         31.95         2.26 o
   5  10   1        117.06        115.63         5.60 o
   6  10   1        109.95        104.93         3.97 o
   7  10   1        101.82        104.55         4.65 o
   8  10   1         40.54         37.71         3.06 o
   9  10   1          5.88          5.97         2.17 o
  10  10   1          7.09          5.76         2.35 o
 -10  11   1          2.64          8.36         5.02 o
  -9  11   1         26.36         28.65         3.70 o
  -8  11   1          5.25          5.17         2.41 o
  -7  11   1          2.99          1.92         2.06 o
  -6  11   1         25.91         26.86         4.10 o
  -5  11   1         30.36         24.53         2.77 o
  -4  11   1         13.21          9.02         2.15 o
  -3  11   1          0.10          3.70         2.03 o
  -2  11   1         42.86         47.52         3.30 o
  -1  11   1         29.05         25.23         2.69 o
   0  11   1          9.37          9.53         2.18 o
   1  11   1         47.51         45.87         3.16 o
   2  11   1          0.52         -0.68         1.56 o
   3  11   1         25.24         27.95         2.44 o
   4  11   1          6.25          9.12         2.20 o
   5  11   1          2.43          2.21         1.98 o
   6  11   1          4.88          2.98         2.10 o
   7  11   1          2.19          0.00         1.97 o
   8  11   1         15.90         16.69         2.97 o
   9  11   1         15.70         20.10         4.28 o
  -8  12   1          0.66          2.63         2.74 o
  -7  12   1          5.58          4.47         2.31 o
  -6  12   1          0.78          0.89         2.18 o
  -5  12   1         33.97         40.17         3.44 o
  -4  12   1         12.88         10.45         2.93 o
  -3  12   1          1.11          3.81         2.20 o
  -2  12   1          1.51          1.68         1.98 o
  -1  12   1         43.30         42.59         3.36 o
   0  12   1         32.18         35.52         3.03 o
   1  12   1          0.06         -1.65         1.92 o
   2  12   1          0.07          0.97         2.08 o
   3  12   1         20.12         19.03         2.77 o
   4  12   1          3.94          3.20         2.06 o
   5  12   1          5.00          9.08         2.50 o
   6  12   1         17.45         17.79         2.97 o
   7  12   1          3.27          4.61         2.54 o
  -6  13   1          9.32         13.07         4.28 o
  -5  13   1         22.59         25.41         4.41 o
  -4  13   1          2.68         -0.48         2.87 o
  -3  13   1          4.24          4.95         3.30 o
  -2  13   1          2.80          4.70         2.36 o
  -1  13   1          8.80          7.42         2.62 o
   0  13   1          0.09          1.16         2.41 o
   1  13   1          9.70         11.44         2.77 o
   2  13   1          0.01          2.13         2.24 o
   3  13   1         13.18         18.96         3.69 o
   4  13   1         11.79         11.40         3.19 o
   5  13   1          4.68          9.86         3.28 o
  -2  14   1          0.80         -3.05         3.73 o
  -1  14   1          0.03          3.51         3.19 o
   0  14   1          0.29         -1.65         2.93 o
   1  14   1          0.13         -0.15         3.73 o
   2  14   1          2.99          7.80         5.02 o
 -14   0   2          9.20         15.84         3.33 o
 -12   0   2          2.85          0.30         2.79 o
 -10   0   2        212.42        188.18         5.55 o
  -8   0   2          1.71          1.86         1.29 o
  -6   0   2       3669.13       3962.95        84.00 o
  -4   0   2      56820.82      55725.50      1369.73 o
  -2   0   2       1623.38       1594.13        24.23 o
   0   0   2       5628.27       6020.68        77.53 o
   2   0   2       4225.91       4493.21        57.91 o
   4   0   2          4.58          3.53         0.89 o
   6   0   2        481.28        561.63         9.57 o
   8   0   2        436.53        467.25         9.73 o
  10   0   2         96.07         84.08         5.12 o
  12   0   2         64.00         59.98         4.91 o
  14   0   2          0.02          1.37         2.94 o
 -15   1   2         64.27         60.68         3.95 o
 -14   1   2         17.24         19.21         2.48 o
 -13   1   2          1.52          0.60         1.43 o
 -12   1   2         13.67         12.54         1.83 o
 -11   1   2        126.34        104.17         3.43 o
 -10   1   2          1.71          0.84         1.14 o
  -9   1   2         11.88         14.42         1.58 o
  -8   1   2         27.96         35.03         1.41 o
  -7   1   2          0.62          0.32         0.70 o
  -6   1   2        192.63        181.20         2.82 o
  -5   1   2          8.06          7.62         0.68 o
  -4   1   2       1877.21       1899.87        19.03 o
  -3   1   2      20379.76      21312.07       192.21 o
  -2   1   2        773.94        781.75         7.43 o
  -1   1   2        366.35        345.52         3.44 o
   0   1   2       1894.60       1934.23        17.81 o
   1   1   2        188.18        197.93         2.27 o
   2   1   2         26.62         23.34         0.79 o
   3   1   2        204.58        210.84         2.67 o
   4   1   2        234.98        252.85         3.19 o
   5   1   2        879.09       1090.95        10.90 o
   6   1   2        364.07        389.51         4.73 o
   7   1   2          0.85          0.14         0.79 o
   8   1   2         83.15         83.93         3.53 o
   9   1   2         11.07         10.78         1.72 o
  10   1   2         18.70         18.39         1.97 o
  11   1   2          2.00          3.26         1.80 o
  12   1   2          3.53          4.12         1.80 o
  13   1   2         11.43         11.32         2.20 o
  14   1   2          0.70          2.59         2.49 o
 -15   2   2          2.29          3.76         2.23 o
 -14   2   2          0.04          0.51         1.73 o
 -13   2   2          0.49          2.55         1.51 o
 -12   2   2          3.28          0.60         1.41 o
 -11   2   2         28.65         23.53         2.13 o
 -10   2   2         78.50         64.54         2.77 o
  -9   2   2        154.05        150.01         5.27 o
  -8   2   2        227.91        241.08         3.78 o
  -7   2   2        928.77        895.97         9.94 o
  -6   2   2       3068.23       3237.53        32.32 o
  -5   2   2       1219.56       1280.98        13.29 o
  -4   2   2        695.64        685.22         6.88 o
  -3   2   2       3223.43       3331.57        30.54 o
  -2   2   2      23087.84      25242.22       227.49 o
  -1   2   2       4509.17       4871.66        44.27 o
   0   2   2       7720.16       7619.53        74.16 o
   1   2   2       1231.74       1221.97        12.84 o
   2   2   2         55.79         58.51         1.19 o
   3   2   2         77.52         75.29         1.54 o
   4   2   2        276.70        293.05         3.56 o
   5   2   2        259.03        275.25         3.54 o
   6   2   2         14.37         11.69         0.95 o
   7   2   2          4.11          2.59         0.96 o
   8   2   2         11.30          8.87         1.40 o
   9   2   2         79.62         85.03         3.17 o
  10   2   2          0.12         -1.13         1.13 o
  11   2   2          4.60          2.16         1.51 o
  12   2   2          3.63          4.77         1.72 o
  13   2   2          1.01          3.44         1.93 o
  14   2   2          0.75          6.61         3.76 o
 -15   3   2          1.21          1.36         1.84 o
 -14   3   2          7.03         10.85         2.36 o
 -13   3   2         15.44         14.58         2.10 o
 -12   3   2          4.20          2.57         1.58 o
 -11   3   2          8.44          6.57         1.58 o
 -10   3   2          9.79          9.00         1.90 o
  -9   3   2         80.93         78.72         2.74 o
  -8   3   2          1.04          2.10         0.98 o
  -7   3   2         55.53         54.05         1.66 o
  -6   3   2       1635.34       1703.29        17.64 o
  -5   3   2       1361.01       1328.37        12.84 o
  -4   3   2       1710.99       1736.56        16.43 o
  -3   3   2        666.61        737.82         7.38 o
  -2   3   2       7928.42       8129.79        73.67 o
  -1   3   2       5949.68       6216.93        56.50 o
   0   3   2       5174.22       5385.55        52.72 o
   1   3   2         49.39         52.74         1.22 o
   2   3   2       1981.18       1923.40        21.07 o
   3   3   2        525.45        500.95         5.81 o
   4   3   2        214.14        211.16         2.79 o
   5   3   2          0.76          0.90         0.65 o
   6   3   2         10.28         12.80         1.11 o
   7   3   2         67.54         70.20         2.37 o
   8   3   2         41.51         41.86         2.08 o
   9   3   2          0.86         -0.34         1.43 o
  10   3   2         16.15         15.16         1.88 o
  11   3   2          4.03          3.19         1.71 o
  12   3   2          8.80          5.58         1.61 o
  13   3   2          7.27          8.68         2.04 o
  14   3   2          0.00          4.46         5.02 o
 -15   4   2          0.29          1.43         2.83 o
 -14   4   2          0.08         -1.74         1.74 o
 -13   4   2         12.92         17.99         2.30 o
 -12   4   2         29.79         32.29         2.48 o
 -11   4   2         27.44         21.73         2.08 o
 -10   4   2        424.59        412.58         7.54 o
  -9   4   2        121.67        116.73         3.12 o
  -8   4   2         10.16         11.07         1.30 o
  -7   4   2         78.60         79.90         2.31 o
  -6   4   2          0.97          0.63         0.58 o
  -5   4   2         16.48         33.92         1.09 o
  -4   4   2         34.86         36.54         1.17 o
  -3   4   2        137.24        156.80         2.30 o
  -2   4   2       1882.76       2023.57        19.02 o
  -1   4   2        255.48        223.94         2.81 o
   0   4   2        895.11        885.29         8.77 o
   1   4   2         89.63        111.35         1.69 o
   2   4   2        902.94        939.60        10.01 o
   3   4   2        652.35        699.97         7.85 o
   4   4   2        386.23        391.61         6.90 o
   5   4   2          3.01          3.26         0.86 o
   6   4   2         64.01         63.57         1.85 o
   7   4   2        276.24        268.31         4.79 o
   8   4   2         10.16          6.86         1.47 o
   9   4   2         40.00         37.02         2.07 o
  10   4   2         95.38         94.61         3.72 o
  11   4   2         28.12         29.60         2.85 o
  12   4   2          2.39          0.56         1.92 o
  13   4   2          1.97          4.43         2.36 o
 -14   5   2          2.98          3.02         1.95 o
 -13   5   2          5.73          5.18         1.74 o
 -12   5   2        128.40        133.89         5.03 o
 -11   5   2         15.15         14.04         1.96 o
 -10   5   2         22.85         21.76         2.06 o
  -9   5   2        118.21        105.22         3.68 o
  -8   5   2         60.33         67.81         2.63 o
  -7   5   2         83.80         76.51         2.45 o
  -6   5   2         65.92         61.76         2.10 o
  -5   5   2        736.65        734.74         7.81 o
  -4   5   2        766.95        885.29         9.10 o
  -3   5   2          8.96          6.24         0.79 o
  -2   5   2       1163.31       1283.90        12.59 o
  -1   5   2        532.28        558.66         6.02 o
   0   5   2        163.79        159.92         2.33 o
   1   5   2        234.87        242.47         3.25 o
   2   5   2        237.46        265.38         3.50 o
   3   5   2        132.80        135.32         2.97 o
   4   5   2        170.65        196.80         3.60 o
   5   5   2        397.36        410.44         9.70 o
   6   5   2         12.12         10.61         1.41 o
   7   5   2        200.10        194.77         5.32 o
   8   5   2          2.36          1.92         1.54 o
   9   5   2          8.89          7.40         1.72 o
  10   5   2          0.96          3.33         2.01 o
  11   5   2         41.04         39.45         3.33 o
  12   5   2          0.00          2.71         2.17 o
  13   5   2          5.46          8.27         2.62 o
 -14   6   2         15.64         22.81         3.46 o
 -13   6   2         14.41         21.40         3.06 o
 -12   6   2         54.55         49.70         3.61 o
 -11   6   2         29.21         31.96         2.52 o
 -10   6   2         20.63         19.60         2.22 o
  -9   6   2          2.28          2.04         1.29 o
  -8   6   2          5.59          4.71         1.33 o
  -7   6   2          0.49          2.00         1.66 o
  -6   6   2          2.04          1.65         1.37 o
  -5   6   2         19.01         25.49         1.36 o
  -4   6   2        214.21        240.04         3.40 o
  -3   6   2       1377.41       1397.47        13.82 o
  -2   6   2        705.96        775.37         8.18 o
  -1   6   2         19.22         29.80         1.17 o
   0   6   2          0.16          2.38         0.73 o
   1   6   2         13.11         16.01         1.01 o
   2   6   2        325.93        318.36         3.94 o
   3   6   2        228.30        224.98         4.07 o
   4   6   2        156.07        147.33         3.31 o
   5   6   2         37.02         38.33         1.90 o
   6   6   2         39.88         36.01         2.31 o
   7   6   2         26.42         19.72         2.02 o
   8   6   2        245.37        242.45         5.91 o
   9   6   2        364.04        360.08         7.53 o
  10   6   2         88.02         79.44         5.15 o
  11   6   2         29.96         29.33         3.13 o
  12   6   2          0.70          1.13         2.36 o
  13   6   2          9.67         13.00         4.12 o
 -13   7   2          1.59          3.79         2.57 o
 -12   7   2          0.05          0.14         2.23 o
 -11   7   2         10.87         12.66         2.43 o
 -10   7   2         18.70         19.97         2.31 o
  -9   7   2          7.95          8.22         1.74 o
  -8   7   2         51.38         57.12         2.40 o
  -7   7   2         26.22         24.56         1.79 o
  -6   7   2          0.34          2.04         1.17 o
  -5   7   2         15.31         12.43         1.30 o
  -4   7   2         17.23         22.93         1.39 o
  -3   7   2         20.39         23.79         1.39 o
  -2   7   2         44.96         49.65         1.75 o
  -1   7   2         66.69         63.02         1.76 o
   0   7   2         35.84         34.33         1.51 o
   1   7   2         96.92         97.33         2.31 o
   2   7   2        320.59        349.76         7.00 o
   3   7   2         19.43         19.94         1.79 o
   4   7   2        426.72        418.08         6.47 o
   5   7   2          6.28          8.45         1.47 o
   6   7   2        270.55        257.59         6.12 o
   7   7   2         26.95         23.42         2.17 o
   8   7   2         30.52         27.14         2.38 o
   9   7   2          0.33         -1.41         1.63 o
  10   7   2          2.42          6.45         2.02 o
  11   7   2          2.71          3.31         2.34 o
  12   7   2         22.11         23.50         3.27 o
 -13   8   2          0.02         -3.62         3.62 o
 -12   8   2          1.04         -0.25         2.29 o
 -11   8   2         69.13         72.30         4.38 o
 -10   8   2         19.80         24.07         2.40 o
  -9   8   2         93.13         88.08         3.74 o
  -8   8   2          0.01          0.19         1.58 o
  -7   8   2          7.72          8.09         1.72 o
  -6   8   2         22.76         20.95         2.04 o
  -5   8   2        115.09        115.43         3.17 o
  -4   8   2         11.32          7.05         1.26 o
  -3   8   2         32.41         32.97         1.95 o
  -2   8   2          0.60          0.99         1.13 o
  -1   8   2          1.00          1.96         1.08 o
   0   8   2         13.48         12.75         1.30 o
   1   8   2          1.65          2.03         1.32 o
   2   8   2         22.61         16.45         1.61 o
   3   8   2         26.02         21.37         1.78 o
   4   8   2        373.78        375.37         6.20 o
   5   8   2        248.74        241.02         5.43 o
   6   8   2         74.55         75.80         3.23 o
   7   8   2         29.07         28.32         2.42 o
   8   8   2         30.20         33.71         2.67 o
   9   8   2         18.87         21.90         2.44 o
  10   8   2          5.09          5.25         2.08 o
  11   8   2          0.58         -2.12         2.12 o
 -12   9   2          2.50          5.57         5.85 o
 -11   9   2          0.08          0.68         1.95 o
 -10   9   2          2.67          1.43         1.81 o
  -9   9   2          1.43         -0.04         1.72 o
  -8   9   2         57.11         52.14         3.00 o
  -7   9   2          5.45          4.55         1.76 o
  -6   9   2         20.23         28.09         2.59 o
  -5   9   2          4.47          2.25         1.69 o
  -4   9   2         15.88         16.80         1.92 o
  -3   9   2          0.07         -1.41         1.41 o
  -2   9   2         67.83         61.05         3.48 o
  -1   9   2         14.85         16.90         1.49 o
   0   9   2          0.76         -1.27         1.27 o
   1   9   2          3.53          6.25         1.50 o
   2   9   2         46.03         44.01         2.25 o
   3   9   2         19.61         16.39         1.74 o
   4   9   2        117.61        127.73         3.58 o
   5   9   2         24.52         24.93         2.33 o
   6   9   2        111.49        116.52         4.50 o
   7   9   2         73.63         67.38         3.42 o
   8   9   2         18.79         18.41         2.39 o
   9   9   2         19.66         17.47         2.44 o
  10   9   2          0.49         -1.50         1.87 o
  11   9   2          0.30         -3.17         7.24 o
 -11  10   2          0.07          7.18         3.48 o
 -10  10   2         11.99          8.54         2.69 o
  -9  10   2          1.75          3.04         2.01 o
  -8  10   2         43.99         38.37         3.28 o
  -7  10   2         27.21         26.80         2.85 o
  -6  10   2          3.12          4.76         2.08 o
  -5  10   2          2.63          5.28         2.09 o
  -4  10   2         61.09         59.83         2.87 o
  -3  10   2         21.79         21.78         2.05 o
  -2  10   2          0.42         -0.16         1.59 o
  -1  10   2         32.04         32.06         2.64 o
   0  10   2         13.92         13.19         3.06 o
   1  10   2          2.37          0.14         1.54 o
   2  10   2         17.86         12.25         1.76 o
   3  10   2        103.43         94.49         3.16 o
   4  10   2          2.01          1.81         1.49 o
   5  10   2          5.16         10.09         2.05 o
   6  10   2         11.31         15.38         2.24 o
   7  10   2          0.01         -0.52         1.72 o
   8  10   2          7.50          9.66         2.46 o
   9  10   2         12.52         14.68         2.57 o
  10  10   2          1.84          3.62         3.03 o
 -10  11   2          0.37         -0.56         3.34 o
  -9  11   2         15.02         13.41         2.82 o
  -8  11   2          8.63         11.45         2.48 o
  -7  11   2          1.54          1.64         2.06 o
  -6  11   2          7.76          8.39         2.26 o
  -5  11   2          4.22          3.82         1.80 o
  -4  11   2          2.96          1.41         2.08 o
  -3  11   2          4.05          6.78         2.33 o
  -2  11   2          3.79          0.74         1.92 o
  -1  11   2         77.15         68.64         4.58 o
   0  11   2          0.05         -0.82         1.77 o
   1  11   2         43.56         35.20         3.05 o
   2  11   2          3.56          7.06         1.87 o
   3  11   2         43.45         43.62         3.14 o
   4  11   2          0.02          1.53         1.98 o
   5  11   2          0.02         -0.73         1.93 o
   6  11   2         66.26         65.38         4.09 o
   7  11   2          8.98         13.47         2.59 o
   8  11   2          2.03          0.32         2.64 o
   9  11   2          1.72         10.59         5.02 o
  -8  12   2          0.00         -0.06         2.60 o
  -7  12   2          0.58          1.57         2.26 o
  -6  12   2          0.60          1.13         2.12 o
  -5  12   2          0.17         -0.30         1.93 o
  -4  12   2          5.46          3.68         2.62 o
  -3  12   2          9.87         10.68         2.41 o
  -2  12   2          2.98          1.70         2.20 o
  -1  12   2         42.17         40.77         4.42 o
   0  12   2          2.56          5.69         2.31 o
   1  12   2        168.25        154.44         5.42 o
   2  12   2          2.32          3.87         2.18 o
   3  12   2          2.29          6.29         1.96 o
   4  12   2         34.48         36.52         3.33 o
   5  12   2          1.54          2.44         2.22 o
   6  12   2          0.90         -0.86         2.50 o
   7  12   2          0.06         -3.20         3.20 o
  -6  13   2          4.55          8.36         6.13 o
  -5  13   2          0.72         -0.04         2.74 o
  -4  13   2         13.56         16.96         3.44 o
  -3  13   2         22.40         27.36         3.93 o
  -2  13   2          4.21          4.44         2.29 o
  -1  13   2          3.72          5.97         3.22 o
   0  13   2          3.59          5.74         2.54 o
   1  13   2         14.49         25.77         3.31 o
   2  13   2          2.17          1.71         2.35 o
   3  13   2          6.64          9.95         3.19 o
   4  13   2          0.11         -0.22         2.93 o
   5  13   2         61.08         71.74         6.27 o
  -2  14   2          1.49         -2.49         3.73 o
  -1  14   2          0.08          1.48         2.99 o
   0  14   2          0.13         -2.08         2.80 o
   1  14   2          4.40          6.10         3.88 o
 -15   0   3          7.36          8.21         2.94 o
 -13   0   3          9.01         11.22         2.76 o
 -11   0   3          0.17          0.07         1.70 o
  -9   0   3        317.14        278.36         7.95 o
  -7   0   3        373.39        406.59         6.52 o
  -5   0   3        756.90        796.35        11.19 o
  -3   0   3       1408.95       1480.05        19.55 o
  -1   0   3       2277.20       2220.65        33.31 o
   1   0   3        319.54        278.13         4.52 o
   3   0   3        324.77        328.86         5.43 o
   5   0   3        122.60        145.12         5.31 o
   7   0   3       1346.06       1439.65        39.65 o
   9   0   3        627.70        566.16        11.67 o
  11   0   3         26.05         28.46         3.73 o
  13   0   3         13.45         21.11         5.29 o
 -15   1   3          4.15          8.97         2.08 o
 -14   1   3         19.32         19.16         2.54 o
 -13   1   3          1.41          5.10         1.61 o
 -12   1   3          3.87          5.36         1.54 o
 -11   1   3         10.04          6.76         1.40 o
 -10   1   3         56.14         61.85         2.57 o
  -9   1   3          0.01          0.39         1.00 o
  -8   1   3         25.18         30.37         1.35 o
  -7   1   3        141.45        132.73         2.39 o
  -6   1   3        256.73        262.82         3.62 o
  -5   1   3       2230.32       2233.67        20.89 o
  -4   1   3       2081.80       2269.19        21.06 o
  -3   1   3        247.96        242.72         2.75 o
  -2   1   3        660.11        653.18         6.37 o
  -1   1   3        179.76        180.97         2.48 o
   0   1   3        753.96        759.42         7.33 o
   1   1   3          2.61          1.70         0.62 o
   2   1   3          5.40          2.07         0.52 o
   3   1   3       1497.79       1657.00        15.80 o
   4   1   3          9.59         13.86         0.85 o
   5   1   3        100.96        101.05         1.96 o
   6   1   3          1.01          0.75         0.76 o
   7   1   3        258.26        269.81         4.69 o
   8   1   3         62.48         53.52         2.23 o
   9   1   3         10.39          7.98         1.63 o
  10   1   3         26.70         26.96         3.38 o
  11   1   3          1.90          6.13         2.25 o
  12   1   3         46.18         52.05         4.75 o
  13   1   3          3.96          5.10         2.09 o
  14   1   3          1.82          3.34         2.45 o
 -15   2   3          1.72          6.36         2.16 o
 -14   2   3         11.23         13.92         2.13 o
 -13   2   3          0.00         -0.50         1.45 o
 -12   2   3         98.37         95.87         3.56 o
 -11   2   3         11.50         13.62         1.88 o
 -10   2   3        236.18        242.84         4.60 o
  -9   2   3         76.34         65.37         3.51 o
  -8   2   3          0.08         -0.35         0.76 o
  -7   2   3        408.75        347.15         4.62 o
  -6   2   3        397.34        390.52         4.89 o
  -5   2   3          1.88          1.64         0.55 o
  -4   2   3       1539.83       1635.25        15.45 o
  -3   2   3        288.22        275.94         3.12 o
  -2   2   3       3704.02       3834.68        35.06 o
  -1   2   3      17248.62      17822.19       166.15 o
   0   2   3        194.93        191.14         2.33 o
   1   2   3         27.73         22.24         0.72 o
   2   2   3        632.42        635.65         7.70 o
   3   2   3        226.33        205.68         2.74 o
   4   2   3        696.77        750.49         8.41 o
   5   2   3       1401.55       1456.90        14.37 o
   6   2   3        713.44        728.35         7.93 o
   7   2   3        372.19        394.73         8.86 o
   8   2   3         28.42         27.89         1.87 o
   9   2   3        239.81        214.23         7.40 o
  10   2   3          0.21          0.43         1.41 o
  11   2   3          0.04         -1.39         1.87 o
  12   2   3          3.53          2.01         2.01 o
  13   2   3          0.46          5.31         2.08 o
 -15   3   3          2.42          0.84         2.70 o
 -14   3   3         55.13         55.99         4.26 o
 -13   3   3          1.27         -0.63         1.55 o
 -12   3   3          1.23         -0.41         1.43 o
 -11   3   3        144.81        139.54         4.02 o
 -10   3   3         14.99         17.06         1.94 o
  -9   3   3          9.85         12.69         1.41 o
  -8   3   3          7.93          6.70         1.04 o
  -7   3   3        101.58        100.69         2.20 o
  -6   3   3       1974.17       2066.07        21.14 o
  -5   3   3        189.74        221.32         3.25 o
  -4   3   3        958.43        977.07         9.62 o
  -3   3   3       9467.69      10156.27        92.03 o
  -2   3   3       3943.64       4082.87        37.38 o
  -1   3   3       2188.09       2130.37        19.83 o
   0   3   3        450.99        401.73         4.71 o
   1   3   3        641.84        641.10         7.09 o
   2   3   3       1099.56       1154.32        11.23 o
   3   3   3        178.89        197.66         2.69 o
   4   3   3        179.95        185.15         3.02 o
   5   3   3         69.61         66.66         1.66 o
   6   3   3          2.37          4.96         1.04 o
   7   3   3          0.00          0.24         1.17 o
   8   3   3        198.80        196.08         4.15 o
   9   3   3         11.93          8.08         1.67 o
  10   3   3          0.16         -0.50         1.38 o
  11   3   3         27.82         33.08         2.58 o
  12   3   3          2.46          8.14         2.08 o
  13   3   3         19.22         16.43         3.48 o
 -15   4   3          4.19          7.92         2.13 o
 -14   4   3         25.36         24.87         3.06 o
 -13   4   3          0.06          0.29         1.39 o
 -12   4   3         14.13         10.25         1.94 o
 -11   4   3          7.22          9.50         1.79 o
 -10   4   3        113.32        101.74         3.42 o
  -9   4   3        870.46        849.82        12.19 o
  -8   4   3         76.25         72.20         2.33 o
  -7   4   3        143.35        133.99         2.60 o
  -6   4   3        843.80        880.96         9.09 o
  -5   4   3         75.96         95.94         2.19 o
  -4   4   3          9.20         15.06         1.08 o
  -3   4   3        801.60        888.85         8.95 o
  -2   4   3        837.67        788.17         8.02 o
  -1   4   3        941.20        873.05         8.72 o
   0   4   3        809.95        834.52         9.08 o
   1   4   3        634.58        632.91         7.18 o
   2   4   3        993.09       1004.62         9.99 o
   3   4   3         71.43         65.34         1.75 o
   4   4   3       3347.30       3668.70        36.52 o
   5   4   3        287.53        273.73         4.13 o
   6   4   3         85.40         86.31         2.28 o
   7   4   3         62.22         59.47         2.33 o
   8   4   3          3.67          5.43         1.47 o
   9   4   3         53.95         54.07         2.82 o
  10   4   3          4.74          4.72         2.34 o
  11   4   3         12.29         13.97         2.41 o
  12   4   3          0.28          1.11         3.54 o
  13   4   3          2.75          1.93         2.82 o
 -15   5   3          7.69          6.00         2.95 o
 -14   5   3          0.50          4.81         1.97 o
 -13   5   3          2.62          4.30         1.80 o
 -12   5   3          1.48          5.36         1.72 o
 -11   5   3         18.63         19.57         2.19 o
 -10   5   3        135.48        127.58         4.34 o
  -9   5   3        108.83        102.22         2.95 o
  -8   5   3        294.25        275.63         4.97 o
  -7   5   3          2.38          3.40         1.45 o
  -6   5   3        341.42        360.26         4.49 o
  -5   5   3        473.96        477.26         5.54 o
  -4   5   3          2.75         11.06         2.50 o
  -3   5   3         30.38         27.67         1.15 o
  -2   5   3        196.58        219.69         3.00 o
  -1   5   3        411.54        477.99         5.33 o
   0   5   3        101.47        108.50         2.10 o
   1   5   3        173.82        141.46         2.52 o
   2   5   3        284.29        267.79         3.77 o
   3   5   3        100.32        102.87         2.20 o
   4   5   3        428.40        440.22         5.68 o
   5   5   3          6.16          8.06         1.27 o
   6   5   3         27.93         25.57         1.97 o
   7   5   3        354.07        339.59         6.52 o
   8   5   3          2.41          0.81         1.47 o
   9   5   3        100.11        110.87         3.83 o
  10   5   3        112.28        116.60         4.59 o
  11   5   3         77.34         73.52         4.10 o
  12   5   3          1.17         -1.92         1.92 o
  13   5   3          0.54         -1.44         5.57 o
 -14   6   3          0.30         -0.87         2.26 o
 -13   6   3          0.75          0.40         2.15 o
 -12   6   3         11.00         10.82         2.02 o
 -11   6   3          8.50          8.90         1.84 o
 -10   6   3         37.05         31.58         2.08 o
  -9   6   3         54.09         49.79         2.78 o
  -8   6   3          1.99          0.02         1.17 o
  -7   6   3        129.97        132.40         3.28 o
  -6   6   3        116.65        127.79         3.05 o
  -5   6   3         42.09         41.82         1.64 o
  -4   6   3        588.56        588.33         6.61 o
  -3   6   3         47.31         45.55         1.45 o
  -2   6   3        753.80        838.48         8.77 o
  -1   6   3        567.16        544.87         6.12 o
   0   6   3        106.71         85.64         2.05 o
   1   6   3         34.95         33.22         1.37 o
   2   6   3        222.96        237.00         4.20 o
   3   6   3         20.15         21.60         1.76 o
   4   6   3        114.38        112.96         4.29 o
   5   6   3        339.50        313.91         5.26 o
   6   6   3         98.10         89.82         3.33 o
   7   6   3         58.88         44.31         2.54 o
   8   6   3         16.79         14.23         2.00 o
   9   6   3         14.62         20.76         2.27 o
  10   6   3          2.33          1.64         1.92 o
  11   6   3          8.38          7.55         2.24 o
  12   6   3          0.97         -0.78         2.09 o
 -14   7   3          7.17          8.57         4.12 o
 -13   7   3          1.52          3.58         2.29 o
 -12   7   3          5.13         10.76         2.41 o
 -11   7   3          2.01          0.10         1.92 o
 -10   7   3          2.07          3.11         1.41 o
  -9   7   3         47.51         50.41         2.35 o
  -8   7   3         15.56         22.11         1.77 o
  -7   7   3         12.05          9.67         1.54 o
  -6   7   3         82.14         74.61         2.59 o
  -5   7   3         32.68         39.16         1.74 o
  -4   7   3         98.79        114.21         2.60 o
  -3   7   3        227.02        250.24         3.82 o
  -2   7   3         41.36         48.60         1.79 o
  -1   7   3        292.71        290.60         4.38 o
   0   7   3         82.93         92.36         2.57 o
   1   7   3         25.93         25.62         2.62 o
   2   7   3         42.98         32.02         1.78 o
   3   7   3          0.60          0.92         1.42 o
   4   7   3         71.91         68.54         2.77 o
   5   7   3         42.57         42.81         2.24 o
   6   7   3          7.50          7.41         1.77 o
   7   7   3        122.69        124.57         4.02 o
   8   7   3         25.98         27.69         2.52 o
   9   7   3        222.39        212.66         5.57 o
  10   7   3         25.77         28.35         2.63 o
  11   7   3          0.14          0.26         2.09 o
  12   7   3          0.93          4.46         3.55 o
 -13   8   3          0.01         -2.40         3.73 o
 -12   8   3         39.67         36.59         3.47 o
 -11   8   3          0.47         -0.18         2.09 o
 -10   8   3         37.64         41.65         2.86 o
  -9   8   3         19.84         20.87         2.21 o
  -8   8   3        124.31        114.38         3.77 o
  -7   8   3        133.30        136.01         3.45 o
  -6   8   3          6.34          5.09         1.35 o
  -5   8   3         27.76         28.90         2.08 o
  -4   8   3        124.70        105.41         3.99 o
  -3   8   3          2.97          1.72         1.27 o
  -2   8   3         38.74         31.82         1.81 o
  -1   8   3        142.28        130.08         2.89 o
   0   8   3         39.21         30.23         1.82 o
   1   8   3         72.76         64.42         2.42 o
   2   8   3        215.36        204.61         4.28 o
   3   8   3        135.51        143.50         3.68 o
   4   8   3         57.17         61.15         2.56 o
   5   8   3          8.03          5.98         1.97 o
   6   8   3        158.14        151.43         4.32 o
   7   8   3        110.33        111.05         4.44 o
   8   8   3          0.25          0.18         2.43 o
   9   8   3         19.59         20.65         2.44 o
  10   8   3          2.19          4.06         1.93 o
  11   8   3          8.65          9.27         2.77 o
 -12   9   3         44.86         56.83         4.23 o
 -11   9   3         29.43         37.87         3.23 o
 -10   9   3          2.36          0.80         1.85 o
  -9   9   3         17.52         26.11         2.74 o
  -8   9   3          3.85          4.40         1.93 o
  -7   9   3         68.29         67.26         3.61 o
  -6   9   3         26.24         23.62         3.22 o
  -5   9   3          3.81          2.97         1.64 o
  -4   9   3          2.26          2.03         1.41 o
  -3   9   3          9.38         10.49         1.53 o
  -2   9   3          1.54          3.06         1.36 o
  -1   9   3        118.53        115.02         3.17 o
   0   9   3         33.76         36.69         2.13 o
   1   9   3        116.77        115.89         5.23 o
   2   9   3        141.09        126.23         3.44 o
   3   9   3         47.89         47.40         2.38 o
   4   9   3          2.01          2.60         1.47 o
   5   9   3          3.10          1.38         1.61 o
   6   9   3         21.58         22.62         2.38 o
   7   9   3          1.21         -0.58         1.84 o
   8   9   3         20.38         21.84         2.45 o
   9   9   3          2.16          0.92         1.97 o
  10   9   3          1.00          1.44         3.04 o
 -11  10   3         18.21         26.28         4.10 o
 -10  10   3         10.75          6.43         2.43 o
  -9  10   3         21.80         28.23         3.05 o
  -8  10   3          5.89          8.09         2.29 o
  -7  10   3         12.11         13.94         2.45 o
  -6  10   3        106.75         95.42         4.94 o
  -5  10   3         35.77         33.87         2.73 o
  -4  10   3          3.20          3.91         1.67 o
  -3  10   3         70.75         72.81         3.07 o
  -2  10   3         30.72         30.57         2.69 o
  -1  10   3          0.34         -0.51         1.80 o
   0  10   3         66.65         55.50         2.51 o
   1  10   3         92.79         93.99         3.54 o
   2  10   3         29.56         28.31         2.14 o
   3  10   3        139.50        138.77         3.81 o
   4  10   3         62.84         60.18         3.57 o
   5  10   3         30.12         27.05         2.58 o
   6  10   3         19.83         20.66         2.39 o
   7  10   3         20.63         18.17         2.48 o
   8  10   3          5.11          8.32         2.89 o
   9  10   3          0.03          1.70         2.20 o
 -10  11   3          3.56          5.34         2.99 o
  -9  11   3          5.54          3.36         2.36 o
  -8  11   3          0.02         -1.90         1.93 o
  -7  11   3          2.53          1.97         2.57 o
  -6  11   3          3.88          4.25         2.06 o
  -5  11   3         33.66         32.33         3.03 o
  -4  11   3         26.72         30.12         2.40 o
  -3  11   3          4.06          1.31         1.89 o
  -2  11   3          0.01          3.35         1.98 o
  -1  11   3          0.49         -1.05         1.87 o
   0  11   3         34.83         39.99         3.18 o
   1  11   3          9.04          8.08         1.89 o
   2  11   3         27.01         26.65         2.40 o
   3  11   3         17.09         24.12         2.42 o
   4  11   3         26.23         33.19         2.81 o
   5  11   3          1.67          5.51         2.45 o
   6  11   3         43.34         53.97         3.42 o
   7  11   3          7.34          6.64         2.23 o
   8  11   3          1.26          1.63         4.02 o
  -8  12   3          5.01          4.78         2.41 o
  -7  12   3         44.99         45.10         3.72 o
  -6  12   3          0.03         -1.13         2.06 o
  -5  12   3         16.86         16.87         3.28 o
  -4  12   3          0.01          1.07         2.90 o
  -3  12   3          0.27          0.50         2.02 o
  -2  12   3         12.19         15.55         2.59 o
  -1  12   3          3.76          3.88         2.36 o
   0  12   3          4.94          3.54         2.12 o
   1  12   3          0.83          2.90         2.15 o
   2  12   3          1.24          0.52         2.15 o
   3  12   3         16.41         26.54         3.05 o
   4  12   3         12.94         16.51         3.00 o
   5  12   3         11.92         11.91         3.46 o
   6  12   3          2.96          3.27         2.55 o
  -6  13   3         32.07         18.95         6.69 o
  -5  13   3          2.88          6.35         3.03 o
  -4  13   3          0.61         -2.40         2.62 o
  -3  13   3          0.02          0.12         2.62 o
  -2  13   3          6.07          4.40         2.46 o
  -1  13   3          1.62         -0.72         2.41 o
   0  13   3         24.79         23.03         3.11 o
   1  13   3          7.41          5.27         2.48 o
   2  13   3          0.30          0.39         2.31 o
   3  13   3          6.00          2.21         5.92 o
   4  13   3          5.10          7.34         3.29 o
  -2  14   3          0.26          0.56         5.02 o
  -1  14   3          5.97         18.32         4.52 o
   0  14   3         23.36         35.97         4.37 o
 -16   0   4          2.47          2.79         4.46 o
 -14   0   4         36.59         43.12        10.59 o
 -12   0   4        290.87        272.16         7.29 o
 -10   0   4         97.77        109.69         4.39 o
  -8   0   4       3958.37       3999.95        61.18 o
  -6   0   4       3901.89       4097.15        53.32 o
  -4   0   4       2476.17       2659.77        34.73 o
  -2   0   4        259.06        283.68         4.35 o
   0   0   4        641.62        681.70         9.52 o
   2   0   4         30.67         59.51         2.14 o
   4   0   4        307.11        321.02         5.71 o
   6   0   4         48.65         43.44         2.20 o
   8   0   4          0.14          4.61         2.14 o
  10   0   4          0.19         -0.56         1.97 o
  12   0   4          0.34          0.56         2.76 o
 -16   1   4          3.43         11.10         4.34 o
 -15   1   4         11.20          8.40         2.15 o
 -14   1   4         11.18         13.49         2.29 o
 -13   1   4          1.30          1.45         1.50 o
 -12   1   4          2.86          4.74         1.47 o
 -11   1   4        375.58        360.06         6.02 o
 -10   1   4        423.40        405.66         6.29 o
  -9   1   4         77.96         77.01         2.58 o
  -8   1   4        395.67        368.58         4.90 o
  -7   1   4       2059.76       2000.36        20.47 o
  -6   1   4        632.29        649.36         6.73 o
  -5   1   4          2.64          1.64         0.52 o
  -4   1   4        748.17        679.22         6.84 o
  -3   1   4          3.06          1.17         0.49 o
  -2   1   4        675.41        682.30         6.72 o
  -1   1   4          2.59          5.60         0.65 o
   0   1   4         13.24         12.11         0.59 o
   1   1   4        629.34        672.29         6.84 o
   2   1   4         23.57         19.15         0.85 o
   3   1   4        251.22        267.27         3.44 o
   4   1   4        182.28        196.51         3.19 o
   5   1   4        128.43        129.17         2.35 o
   6   1   4        110.03        114.50         2.39 o
   7   1   4        317.28        335.67         4.61 o
   8   1   4          4.10          3.12         1.45 o
   9   1   4         17.02         16.73         1.94 o
  10   1   4          8.78         10.28         1.83 o
  11   1   4         25.38         20.80         2.54 o
  12   1   4         28.98         35.64         3.06 o
  13   1   4          1.30          3.70         2.36 o
 -16   2   4          1.68         -2.44         2.54 o
 -15   2   4          4.55          7.50         2.17 o
 -14   2   4          3.28          2.95         2.19 o
 -13   2   4          5.57          4.28         1.68 o
 -12   2   4         28.19         26.13         2.43 o
 -11   2   4         57.75         50.13         2.54 o
 -10   2   4          1.29          2.64         1.64 o
  -9   2   4         56.76         54.11         2.07 o
  -8   2   4        193.07        223.87         4.20 o
  -7   2   4        475.64        494.33         6.04 o
  -6   2   4       2561.87       2618.41        24.48 o
  -5   2   4        175.01        194.00         2.60 o
  -4   2   4         29.60         29.50         0.90 o
  -3   2   4        104.57         79.20         1.44 o
  -2   2   4        356.35        353.36         3.85 o
  -1   2   4        882.94        883.22         8.61 o
   0   2   4       2115.91       2182.93        20.34 o
   1   2   4        364.42        377.09         4.17 o
   2   2   4       1453.74       1592.43        15.23 o
   3   2   4        222.32        203.20         2.81 o
   4   2   4        382.84        424.94         5.03 o
   5   2   4         19.00         20.15         1.09 o
   6   2   4          0.01          1.01         0.86 o
   7   2   4         19.72         15.25         1.55 o
   8   2   4         27.40         25.29         1.89 o
   9   2   4         14.50         13.64         1.88 o
  10   2   4          0.23          1.23         1.50 o
  11   2   4          3.30          2.59         1.54 o
  12   2   4          1.96          7.67         2.65 o
  13   2   4         20.12         25.96         3.74 o
 -15   3   4         10.49         10.87         2.17 o
 -14   3   4         12.51         13.00         2.02 o
 -13   3   4         11.16          8.18         1.88 o
 -12   3   4         57.66         68.27         3.17 o
 -11   3   4        193.41        174.32         5.19 o
 -10   3   4         53.57         60.13         2.67 o
  -9   3   4         90.47         89.34         2.33 o
  -8   3   4        435.60        421.50         5.61 o
  -7   3   4        383.81        425.10         5.52 o
  -6   3   4         17.09         24.44         1.05 o
  -5   3   4          7.09          4.15         0.69 o
  -4   3   4         52.57         38.69         1.19 o
  -3   3   4          0.01          0.59         0.55 o
  -2   3   4        950.17        969.76         9.52 o
  -1   3   4        225.23        214.35         2.65 o
   0   3   4        638.13        650.56         7.27 o
   1   3   4         11.14         13.15         0.79 o
   2   3   4         20.65         30.76         0.99 o
   3   3   4          3.83          4.53         0.77 o
   4   3   4        945.25       1023.73        10.52 o
   5   3   4         45.97         35.77         1.63 o
   6   3   4          1.18          1.52         1.03 o
   7   3   4        223.38        224.08         4.35 o
   8   3   4          8.82         11.19         1.95 o
   9   3   4         14.53          9.39         1.65 o
  10   3   4          0.63         -0.99         1.46 o
  11   3   4          0.12          0.32         1.64 o
  12   3   4         32.05         39.89         5.00 o
  13   3   4         46.26         47.49         5.36 o
 -15   4   4         15.97         18.45         2.69 o
 -14   4   4         36.31         40.22         3.01 o
 -13   4   4          1.97          0.85         1.60 o
 -12   4   4         21.43         20.33         2.06 o
 -11   4   4          7.84          3.90         1.47 o
 -10   4   4         25.05         29.81         2.19 o
  -9   4   4         49.00         42.51         2.07 o
  -8   4   4        928.52        911.15        11.43 o
  -7   4   4         11.93         11.13         1.17 o
  -6   4   4         76.73         73.27         1.72 o
  -5   4   4        300.45        323.98         4.00 o
  -4   4   4       1024.19       1107.49        11.02 o
  -3   4   4         50.39         60.53         1.52 o
  -2   4   4        181.90        177.68         2.48 o
  -1   4   4        506.92        472.88         5.65 o
   0   4   4        948.07        957.18        10.40 o
   1   4   4         33.40         31.43         1.15 o
   2   4   4         72.70         61.44         2.54 o
   3   4   4         74.29         68.35         1.76 o
   4   4   4         10.18         11.91         1.08 o
   5   4   4        233.36        218.55         4.58 o
   6   4   4         10.70          6.82         1.18 o
   7   4   4         19.28         23.16         2.08 o
   8   4   4        263.45        255.78         5.57 o
   9   4   4         58.37         56.04         2.86 o
  10   4   4          0.93         -1.14         1.59 o
  11   4   4          3.28          2.01         1.92 o
  12   4   4          0.04          6.13         2.23 o
  13   4   4          3.61         11.20         4.74 o
 -15   5   4          0.01         -0.43         2.20 o
 -14   5   4          1.53          2.19         3.57 o
 -13   5   4          1.46          3.12         1.76 o
 -12   5   4         48.57         52.85         3.02 o
 -11   5   4         34.12         32.85         2.38 o
 -10   5   4          6.58          5.97         1.33 o
  -9   5   4        157.75        146.98         3.82 o
  -8   5   4        291.62        281.78         4.94 o
  -7   5   4         15.78         16.45         1.40 o
  -6   5   4        637.85        668.60         7.40 o
  -5   5   4        658.66        689.71         7.50 o
  -4   5   4        534.22        532.09         6.00 o
  -3   5   4        559.25        587.85         6.46 o
  -2   5   4       1889.26       2010.68        19.16 o
  -1   5   4       1099.85       1096.37        11.91 o
   0   5   4          5.69          5.45         0.84 o
   1   5   4         92.89        106.67         2.19 o
   2   5   4        277.34        330.67         4.55 o
   3   5   4         74.68         84.55         2.60 o
   4   5   4         45.44         45.26         1.96 o
   5   5   4        211.21        202.82         4.01 o
   6   5   4        180.28        163.68         4.28 o
   7   5   4         66.00         63.13         3.97 o
   8   5   4         38.37         35.73         2.46 o
   9   5   4         69.26         65.55         3.55 o
  10   5   4          9.96         11.65         2.29 o
  11   5   4          2.03          2.69         3.06 o
  12   5   4          0.43          0.96         2.12 o
 -14   6   4          0.54          5.09         2.02 o
 -13   6   4         10.94         12.75         2.12 o
 -12   6   4          9.94         13.57         1.96 o
 -11   6   4          0.00         -0.86         1.42 o
 -10   6   4          1.16          0.31         1.28 o
  -9   6   4         26.35         25.74         1.79 o
  -8   6   4        215.41        197.33         4.03 o
  -7   6   4        194.44        176.35         3.73 o
  -6   6   4         13.13          9.44         1.36 o
  -5   6   4          0.34         -0.79         0.79 o
  -4   6   4        117.97        126.54         2.45 o
  -3   6   4       1007.24       1065.86        10.96 o
  -2   6   4       2157.38       2153.84        20.68 o
  -1   6   4       1508.83       1459.25        15.67 o
   0   6   4         25.05         25.25         1.25 o
   1   6   4        201.28        193.91         3.24 o
   2   6   4          1.54          1.14         1.09 o
   3   6   4        116.09        105.81         2.86 o
   4   6   4        506.57        490.56         7.21 o
   5   6   4         36.06         32.76         2.03 o
   6   6   4          2.07         -0.93         1.47 o
   7   6   4          1.00          0.18         1.47 o
   8   6   4         29.37         28.17         2.64 o
   9   6   4         29.27         28.80         2.52 o
  10   6   4          0.00         -0.49         2.01 o
  11   6   4          0.01         -0.60         2.82 o
  12   6   4          1.58          3.26        11.15 o
 -14   7   4          3.56          5.13         3.73 o
 -13   7   4          2.29          5.33         2.37 o
 -12   7   4         15.13         17.37         2.71 o
 -11   7   4         26.05         24.82         3.15 o
 -10   7   4         26.73         30.38         2.24 o
  -9   7   4         32.56         30.76         2.53 o
  -8   7   4          2.03          2.57         1.24 o
  -7   7   4        198.95        200.80         4.61 o
  -6   7   4          7.58         14.75         1.61 o
  -5   7   4         35.92         34.70         1.70 o
  -4   7   4        111.83        101.52         2.55 o
  -3   7   4          8.80         11.64         1.23 o
  -2   7   4         33.17         27.38         1.49 o
  -1   7   4        145.29        134.22         4.12 o
   0   7   4        119.84        110.82         2.56 o
   1   7   4        200.26        194.97         3.98 o
   2   7   4          0.10         -0.13         1.17 o
   3   7   4         52.27         51.99         2.33 o
   4   7   4         36.28         37.00         2.18 o
   5   7   4          5.33          4.57         1.45 o
   6   7   4         61.91         56.29         3.07 o
   7   7   4          3.20          4.37         1.72 o
   8   7   4         16.43         20.43         2.35 o
   9   7   4          6.24          5.03         1.94 o
  10   7   4          1.99          5.38         2.36 o
  11   7   4          4.10          5.16         2.57 o
 -13   8   4         22.56         19.66         3.13 o
 -12   8   4         20.04         23.57         3.05 o
 -11   8   4          0.26          1.74         2.01 o
 -10   8   4          6.68          6.22         1.72 o
  -9   8   4         69.93         65.57         3.23 o
  -8   8   4         36.15         33.10         2.10 o
  -7   8   4          7.09         10.48         1.57 o
  -6   8   4         31.84         31.66         2.12 o
  -5   8   4        132.79        129.68         3.35 o
  -4   8   4          2.41          1.00         1.26 o
  -3   8   4          0.11         -1.39         1.41 o
  -2   8   4         47.63         35.00         1.78 o
  -1   8   4        142.22        128.99         3.01 o
   0   8   4         58.90         55.21         2.49 o
   1   8   4        696.11        681.55         9.39 o
   2   8   4        428.74        404.86         7.56 o
   3   8   4         51.89         49.85         2.38 o
   4   8   4         37.22         37.19         2.17 o
   5   8   4          9.58          9.46         1.94 o
   6   8   4         28.90         31.06         3.46 o
   7   8   4         23.91         23.71         2.42 o
   8   8   4          0.00         -0.41         1.67 o
   9   8   4          1.29          0.13         1.87 o
  10   8   4          5.27         12.87         2.96 o
  11   8   4          0.02          0.56         5.02 o
 -12   9   4         16.18         11.15         3.29 o
 -11   9   4          0.70          0.59         2.24 o
 -10   9   4          4.60          3.45         2.46 o
  -9   9   4         11.37          9.13         2.12 o
  -8   9   4          3.40          5.04         1.92 o
  -7   9   4          3.02          3.98         1.84 o
  -6   9   4         24.55         23.07         2.41 o
  -5   9   4          0.26          0.34         1.33 o
  -4   9   4         35.00         35.80         2.01 o
  -3   9   4         74.69         78.37         2.77 o
  -2   9   4          1.49          0.37         1.16 o
  -1   9   4         86.38         94.13         2.98 o
   0   9   4        102.69         97.88         3.71 o
   1   9   4         28.89         32.20         2.08 o
   2   9   4        157.70        159.17         3.96 o
   3   9   4          8.75          6.74         1.58 o
   4   9   4         21.69         24.84         2.03 o
   5   9   4         56.74         61.38         3.20 o
   6   9   4          0.45         -2.13         2.63 o
   7   9   4          3.78          3.20         1.87 o
   8   9   4          9.65         11.73         2.48 o
   9   9   4          3.76         10.37         2.70 o
  10   9   4          0.02          5.08         3.48 o
 -11  10   4          5.47          7.28         2.39 o
 -10  10   4          4.65          9.90         2.98 o
  -9  10   4          1.21          0.64         1.89 o
  -8  10   4         19.05         17.15         2.48 o
  -7  10   4          5.17          7.78         2.01 o
  -6  10   4          0.32          1.29         2.17 o
  -5  10   4         15.11         16.87         2.24 o
  -4  10   4          1.51          2.04         1.91 o
  -3  10   4          0.01          0.70         1.73 o
  -2  10   4          7.96          6.92         1.68 o
  -1  10   4        192.96        202.76         4.86 o
   0  10   4        129.31        133.70         3.94 o
   1  10   4          3.60          3.62         1.49 o
   2  10   4        184.39        174.19         4.28 o
   3  10   4         45.53         46.26         2.53 o
   4  10   4         27.99         29.30         2.54 o
   5  10   4         27.50         29.88         2.63 o
   6  10   4         33.07         32.80         2.83 o
   7  10   4         19.07         25.00         2.73 o
   8  10   4          3.67          6.26         2.17 o
   9  10   4         20.02         23.28         3.72 o
 -10  11   4          1.66          3.00         2.67 o
  -9  11   4          1.04          3.13         2.16 o
  -8  11   4          0.28         -1.02         2.01 o
  -7  11   4         13.73         16.54         2.50 o
  -6  11   4          1.01          1.08         1.84 o
  -5  11   4          0.02         -1.67         1.67 o
  -4  11   4          7.75          9.36         2.20 o
  -3  11   4         27.50         26.55         2.77 o
  -2  11   4         27.37         24.84         2.69 o
  -1  11   4          2.77          3.12         3.62 o
   0  11   4          0.84          0.28         1.98 o
   1  11   4         18.12         16.94         2.19 o
   2  11   4          0.15          0.58         1.52 o
   3  11   4         24.46         29.07         2.33 o
   4  11   4         18.23         22.48         2.51 o
   5  11   4          0.01          2.51         2.42 o
   6  11   4          0.92          0.93         1.92 o
   7  11   4          0.92          1.70         2.05 o
  -8  12   4          2.60          0.39         2.60 o
  -7  12   4          4.11          6.10         2.41 o
  -6  12   4         61.60         62.76         4.71 o
  -5  12   4         31.47         34.32         6.78 o
  -4  12   4          0.78          2.17         2.53 o
  -3  12   4         43.81         47.75         5.18 o
  -2  12   4          7.21         13.04         2.41 o
  -1  12   4          0.04          2.44         2.12 o
   0  12   4          9.38         10.92         2.54 o
   1  12   4          0.82         -0.22         2.08 o
   2  12   4          2.58          7.22         2.05 o
   3  12   4          0.03         -1.17         2.02 o
   4  12   4         20.97         23.51         3.11 o
   5  12   4         77.92         91.72         4.93 o
   6  12   4          3.24          6.04         5.85 o
  -6  13   4          5.31          9.47         6.69 o
  -5  13   4          2.72          8.26         4.18 o
  -4  13   4          0.01         -1.19         2.91 o
  -3  13   4          3.46          3.64         2.41 o
  -2  13   4         23.45         30.82         3.36 o
  -1  13   4          0.39          0.74         2.37 o
   0  13   4         27.94         35.88         3.51 o
   1  13   4         27.14         22.59         3.25 o
   2  13   4          5.33          5.53         3.04 o
   3  13   4          8.56         10.59         6.13 o
   4  13   4          4.13          5.22         3.61 o
 -15   0   5         16.26         19.40         3.73 o
 -13   0   5          0.56         -1.51         1.70 o
 -11   0   5         11.28         11.56         2.25 o
  -9   0   5        156.80        164.25         4.93 o
  -7   0   5        410.29        432.12         7.01 o
  -5   0   5       5107.42       5035.24        65.15 o
  -3   0   5        898.15        843.03        11.69 o
  -1   0   5         11.35          6.37         1.05 o
   1   0   5         68.32         58.98         1.87 o
   3   0   5       1375.23       1514.09        21.02 o
   5   0   5       1838.19       1923.42        26.66 o
   7   0   5        508.65        536.49         9.40 o
   9   0   5          0.19         -2.45         5.29 o
  11   0   5         22.65         26.69         3.73 o
  13   0   5         16.38         17.49         6.69 o
 -16   1   5          0.04         -0.56         2.82 o
 -15   1   5          3.09          7.89         1.92 o
 -14   1   5          0.17         -1.41         1.43 o
 -13   1   5         56.38         50.15         2.88 o
 -12   1   5        191.11        170.29         3.93 o
 -11   1   5        131.55        113.54         3.22 o
 -10   1   5         45.02         43.39         2.00 o
  -9   1   5         64.51         63.86         2.23 o
  -8   1   5       1533.22       1628.00        17.16 o
  -7   1   5          2.04          1.35         0.66 o
  -6   1   5         11.16         12.87         0.77 o
  -5   1   5          0.43          0.13         0.55 o
  -4   1   5       2131.47       2145.02        21.43 o
  -3   1   5         28.62         24.78         0.79 o
  -2   1   5       1100.40       1121.38        11.57 o
  -1   1   5        233.25        236.23         3.12 o
   0   1   5        279.54        249.46         3.00 o
   1   1   5        312.42        301.27         4.27 o
   2   1   5        421.44        446.30         5.04 o
   3   1   5        424.48        440.88         5.16 o
   4   1   5        127.44        132.83         2.43 o
   5   1   5         11.59         13.24         1.12 o
   6   1   5        192.54        191.21         4.04 o
   7   1   5         71.79         64.75         2.08 o
   8   1   5        127.71        117.06         4.24 o
   9   1   5         19.87         20.52         2.08 o
  10   1   5         17.97         19.11         2.43 o
  11   1   5          0.88         -0.61         1.67 o
  12   1   5          9.61         13.27         2.43 o
  13   1   5          4.43          9.12         3.50 o
 -16   2   5         14.26         19.37         3.10 o
 -15   2   5          2.86          3.18         1.81 o
 -14   2   5         73.81         67.57         3.38 o
 -13   2   5         12.57         19.11         2.12 o
 -12   2   5         74.21         71.62         5.99 o
 -11   2   5        375.20        346.44         5.91 o
 -10   2   5        162.01        151.54         3.55 o
  -9   2   5        174.90        151.63         3.68 o
  -8   2   5       1153.99       1222.06        13.28 o
  -7   2   5         24.53         24.88         1.07 o
  -6   2   5         27.72         42.51         1.37 o
  -5   2   5        295.77        301.87         3.61 o
  -4   2   5         56.39         55.51         1.48 o
  -3   2   5        512.98        537.34         5.60 o
  -2   2   5        112.05        132.53         1.89 o
  -1   2   5        976.66       1003.00         9.78 o
   0   2   5        671.59        763.76         7.68 o
   1   2   5       3263.35       3410.11        31.57 o
   2   2   5       1882.48       2107.99        21.46 o
   3   2   5        183.33        217.55         3.14 o
   4   2   5        616.27        662.84         7.35 o
   5   2   5        372.73        393.53         5.84 o
   6   2   5        123.75        106.09         2.63 o
   7   2   5          5.45          4.56         1.43 o
   8   2   5         61.41         57.75         2.74 o
   9   2   5          3.05          7.48         1.68 o
  10   2   5         11.76         15.17         2.04 o
  11   2   5          0.03          2.89         1.75 o
  12   2   5         29.32         34.32         4.73 o
  13   2   5          0.01          1.74         2.62 o
 -16   3   5         15.70         20.98         3.39 o
 -15   3   5          1.59          6.10         2.34 o
 -14   3   5          6.40          7.82         2.00 o
 -13   3   5         23.01         17.24         2.15 o
 -12   3   5         10.96         13.96         1.83 o
 -11   3   5         41.59         36.75         2.57 o
 -10   3   5        135.80        119.63         4.11 o
  -9   3   5         25.77         27.91         1.95 o
  -8   3   5         26.06         28.07         1.43 o
  -7   3   5        249.42        234.81         6.37 o
  -6   3   5        661.39        665.15         7.10 o
  -5   3   5        216.63        241.06         3.17 o
  -4   3   5          9.89         17.86         0.87 o
  -3   3   5        888.15        912.03         9.10 o
  -2   3   5         39.17         39.68         1.07 o
  -1   3   5        682.28        743.56         7.55 o
   0   3   5        554.22        543.05         6.87 o
   1   3   5       2162.48       2440.44        22.90 o
   2   3   5         34.47         45.83         1.29 o
   3   3   5          9.56         11.67         0.94 o
   4   3   5         43.75         54.09         1.61 o
   5   3   5         88.13         80.83         2.45 o
   6   3   5          1.13         -1.00         1.03 o
   7   3   5        314.45        302.85         5.37 o
   8   3   5          8.63          8.47         1.49 o
   9   3   5        197.28        185.62         5.57 o
  10   3   5         45.51         47.02         5.55 o
  11   3   5          0.08          0.89         1.69 o
  12   3   5          9.66         10.83         2.78 o
  13   3   5          1.36          3.34         4.46 o
 -15   4   5          0.59          4.75         2.26 o
 -14   4   5         18.44         21.77         2.46 o
 -13   4   5          3.70          1.47         1.58 o
 -12   4   5          0.35          0.45         1.55 o
 -11   4   5          1.52         -0.54         1.32 o
 -10   4   5         40.06         31.07         2.08 o
  -9   4   5        108.13        105.00         2.97 o
  -8   4   5          2.26         -0.35         0.93 o
  -7   4   5        955.44        981.44        11.00 o
  -6   4   5         37.85         49.22         1.48 o
  -5   4   5         64.68         66.85         1.72 o
  -4   4   5        448.61        443.66         5.08 o
  -3   4   5       4054.20       4362.17        40.20 o
  -2   4   5        560.82        523.53         5.68 o
  -1   4   5       1119.68       1152.36        12.32 o
   0   4   5        513.66        568.38         7.44 o
   1   4   5        171.94        211.30         3.28 o
   2   4   5          9.41          6.09         0.89 o
   3   4   5        197.39        217.78         4.78 o
   4   4   5        230.11        220.63         5.70 o
   5   4   5          0.00          1.76         1.11 o
   6   4   5         77.24         74.95         2.58 o
   7   4   5         22.78         21.02         2.27 o
   8   4   5         66.17         58.78         3.37 o
   9   4   5         20.24         18.48         2.36 o
  10   4   5          8.72         12.46         2.20 o
  11   4   5          0.70          1.24         2.77 o
  12   4   5          8.45         11.20         2.48 o
 -15   5   5          9.52         13.23         2.49 o
 -14   5   5          1.97          2.13         2.07 o
 -13   5   5          8.31          9.30         1.97 o
 -12   5   5         61.92         63.97         3.15 o
 -11   5   5          0.20         -1.40         1.40 o
 -10   5   5          7.86          7.38         1.38 o
  -9   5   5         58.79         58.56         2.37 o
  -8   5   5        256.10        234.57         6.03 o
  -7   5   5         70.54         67.25         2.04 o
  -6   5   5        147.56        149.50         2.67 o
  -5   5   5         32.78         26.72         1.25 o
  -4   5   5       1099.21       1212.19        12.15 o
  -3   5   5       1554.96       1558.37        15.22 o
  -2   5   5       1355.09       1363.38        13.39 o
  -1   5   5         48.94         37.60         1.48 o
   0   5   5          3.20          2.68         0.73 o
   1   5   5        658.65        756.45         8.77 o
   2   5   5        286.31        312.88         4.98 o
   3   5   5        507.33        465.29        14.79 o
   4   5   5        103.72        111.27         4.07 o
   5   5   5          3.56          3.40         1.30 o
   6   5   5         86.13         83.97         3.22 o
   7   5   5        238.66        233.78         5.47 o
   8   5   5         24.60         28.05         2.38 o
   9   5   5          0.19         -1.92         1.92 o
  10   5   5          2.28          3.84         3.14 o
  11   5   5         11.10          7.16         2.26 o
  12   5   5         14.94         20.29        12.54 o
 -15   6   5          0.14          2.58         2.87 o
 -14   6   5          4.90          5.17         1.96 o
 -13   6   5         21.48         29.87         2.60 o
 -12   6   5          1.04          1.38         1.68 o
 -11   6   5          8.26          9.51         1.81 o
 -10   6   5         65.67         62.95         2.61 o
  -9   6   5          1.23          0.58         1.17 o
  -8   6   5        323.56        307.85         5.32 o
  -7   6   5         31.21         26.98         1.76 o
  -6   6   5          1.38          3.72         0.99 o
  -5   6   5        436.21        403.42         5.45 o
  -4   6   5        786.10        840.36         9.02 o
  -3   6   5        640.10        630.41         7.61 o
  -2   6   5        277.06        247.71         3.89 o
  -1   6   5        346.44        319.88         4.56 o
   0   6   5         57.38         60.84         1.88 o
   1   6   5        115.31        136.86         3.44 o
   2   6   5        189.80        184.66         3.77 o
   3   6   5          1.13          2.94         1.56 o
   4   6   5        258.84        250.66         4.72 o
   5   6   5         46.85         45.17         2.22 o
   6   6   5        169.19        161.87         4.32 o
   7   6   5        165.24        157.02         4.47 o
   8   6   5          1.04         -0.18         1.51 o
   9   6   5          0.00          0.93         1.65 o
  10   6   5          4.29          9.71         2.43 o
  11   6   5         16.36         26.74         4.02 o
 -14   7   5          1.61         -0.50         2.86 o
 -13   7   5         39.32         45.14         3.85 o
 -12   7   5          1.01          0.70         1.80 o
 -11   7   5         38.50         33.67         2.44 o
 -10   7   5         69.03         65.01         2.74 o
  -9   7   5        251.58        236.49         4.72 o
  -8   7   5         43.12         47.29         2.22 o
  -7   7   5         45.83         50.27         2.26 o
  -6   7   5         35.79         26.54         1.76 o
  -5   7   5         71.56         70.98         2.45 o
  -4   7   5          9.76          9.20         1.26 o
  -3   7   5         99.86         97.79         2.81 o
  -2   7   5          1.92          1.09         1.02 o
  -1   7   5         93.16         86.15         2.72 o
   0   7   5         63.81         71.37         2.48 o
   1   7   5        160.56        154.87         3.63 o
   2   7   5         60.85         62.55         3.51 o
   3   7   5        241.23        225.45         5.69 o
   4   7   5        416.96        409.51         7.44 o
   5   7   5         42.60         39.57         2.63 o
   6   7   5          1.99         -0.37         1.54 o
   7   7   5          6.09          8.02         1.92 o
   8   7   5          2.63          2.33         1.63 o
   9   7   5          1.25          3.44         1.76 o
  10   7   5          0.28         -0.85         2.58 o
  11   7   5          0.10          1.39         3.15 o
 -13   8   5         19.58         26.82         5.57 o
 -12   8   5          9.77         11.36         2.57 o
 -11   8   5          0.06          0.47         1.79 o
 -10   8   5          0.54          1.15         1.33 o
  -9   8   5          0.51         -1.56         1.56 o
  -8   8   5        116.62        115.58         3.72 o
  -7   8   5         41.23         34.77         2.31 o
  -6   8   5          1.65         -0.11         1.49 o
  -5   8   5         23.18         22.41         1.72 o
  -4   8   5         11.71         10.86         1.58 o
  -3   8   5         59.33         49.01         2.07 o
  -2   8   5         27.20         20.49         1.70 o
  -1   8   5         71.01         68.23         2.65 o
   0   8   5          7.63          6.30         1.53 o
   1   8   5          0.47         -0.57         1.47 o
   2   8   5        435.06        435.74         7.03 o
   3   8   5          0.40         -0.35         1.27 o
   4   8   5         33.49         35.05         2.17 o
   5   8   5         83.48         80.72         3.43 o
   6   8   5         33.49         34.20         3.25 o
   7   8   5         12.39         15.83         2.41 o
   8   8   5          3.62          2.98         1.97 o
   9   8   5          4.61          5.36         2.05 o
  10   8   5          0.97         -0.31         2.00 o
 -12   9   5          2.29          6.84         2.99 o
 -11   9   5          5.59          3.96         2.49 o
 -10   9   5          2.74          4.89         2.08 o
  -9   9   5          2.50          1.94         1.84 o
  -8   9   5         10.60         13.94         2.29 o
  -7   9   5         35.25         36.75         2.52 o
  -6   9   5         51.51         50.04         2.60 o
  -5   9   5         59.20         64.60         2.51 o
  -4   9   5        109.39        101.10         3.02 o
  -3   9   5        180.57        176.77         4.49 o
  -2   9   5         68.78         62.43         2.61 o
  -1   9   5         32.77         32.20         2.12 o
   0   9   5        140.07        135.85         3.63 o
   1   9   5          1.64          3.32         1.38 o
   2   9   5        211.34        207.76         4.61 o
   3   9   5          2.53          1.08         1.49 o
   4   9   5          3.22          1.75         1.48 o
   5   9   5          0.34          0.50         1.67 o
   6   9   5         24.99         28.68         2.57 o
   7   9   5          3.30          5.86         1.92 o
   8   9   5          8.89          6.34         2.08 o
   9   9   5          3.68          5.67         2.55 o
 -11  10   5          0.74         -1.11         2.16 o
 -10  10   5          2.87          2.87         2.16 o
  -9  10   5         25.76         28.77         2.83 o
  -8  10   5          1.20          2.36         1.79 o
  -7  10   5          0.82          2.74         1.86 o
  -6  10   5         22.81         23.35         2.64 o
  -5  10   5          0.94          0.33         1.64 o
  -4  10   5         23.62         21.52         2.10 o
  -3  10   5          5.83          6.74         1.72 o
  -2  10   5         35.34         29.76         2.33 o
  -1  10   5         13.97         14.01         1.84 o
   0  10   5        217.31        225.66         4.92 o
   1  10   5         54.59         51.87         2.68 o
   2  10   5          0.45          0.84         1.41 o
   3  10   5         67.98         73.58         3.14 o
   4  10   5         12.06         17.56         2.23 o
   5  10   5         12.48         12.02         2.15 o
   6  10   5          0.37          1.09         1.81 o
   7  10   5         17.39         24.69         2.73 o
   8  10   5          6.84          7.24         3.29 o
 -10  11   5         10.42         11.83         4.44 o
  -9  11   5          0.94          1.29         2.98 o
  -8  11   5          5.01          7.35         2.28 o
  -7  11   5          6.06          6.69         2.18 o
  -6  11   5          0.15          2.26         1.92 o
  -5  11   5          0.63         -1.72         2.24 o
  -4  11   5          7.60         12.48         2.41 o
  -3  11   5          9.87          8.90         2.29 o
  -2  11   5         38.99         32.55         2.97 o
  -1  11   5         24.08         31.05         3.01 o
   0  11   5        125.66        136.50         3.94 o
   1  11   5          2.52          3.75         1.64 o
   2  11   5          8.89         15.32         1.99 o
   3  11   5         21.38         20.22         2.18 o
   4  11   5         10.25         14.08         2.86 o
   5  11   5         27.76         27.98         2.77 o
   6  11   5         33.91         34.83         3.59 o
   7  11   5         17.65         28.31         6.97 o
  -8  12   5          5.55         10.40         4.18 o
  -7  12   5          2.57          5.34         2.45 o
  -6  12   5          0.99         -0.77         2.79 o
  -5  12   5         12.01         12.84         2.86 o
  -4  12   5          5.67          3.49         2.47 o
  -3  12   5          0.97          1.01         2.12 o
  -2  12   5          7.97         12.49         2.61 o
  -1  12   5         15.50         18.83         2.77 o
   0  12   5          5.57          7.54         2.20 o
   1  12   5          0.08          2.34         2.12 o
   2  12   5          0.71          4.59         2.08 o
   3  12   5          0.03          4.66         2.45 o
   4  12   5          4.59          9.54         2.78 o
   5  12   5          2.73          6.85         3.33 o
  -4  13   5          4.43         10.03         3.55 o
  -3  13   5          0.51          2.01         2.53 o
  -2  13   5         29.48         35.83         3.93 o
  -1  13   5          0.67          1.52         2.53 o
   0  13   5         29.99         30.03         4.45 o
   1  13   5          1.99          4.27         2.90 o
   2  13   5          0.31          1.11         3.55 o
   3  13   5          0.93         -1.11         3.90 o
 -16   0   6         25.64         29.26         4.33 o
 -14   0   6         29.55         37.64         5.57 o
 -12   0   6          8.21          7.83         2.13 o
 -10   0   6        361.50        350.65         8.04 o
  -8   0   6        102.51        104.24         3.38 o
  -6   0   6        482.29        453.78         7.16 o
  -4   0   6        131.56        151.44         3.05 o
  -2   0   6       3671.94       3832.10        49.83 o
   0   0   6        766.75        948.66        13.35 o
   2   0   6        212.83        221.73         4.67 o
   4   0   6         47.28         55.60         2.51 o
   6   0   6        250.38        272.74         7.17 o
   8   0   6        325.36        290.31         9.46 o
  10   0   6         11.66          8.77         2.94 o
  12   0   6          0.04          7.24         4.74 o
 -16   1   6          0.74          0.51         1.87 o
 -15   1   6          1.93          1.35         1.80 o
 -14   1   6         40.40         44.88         2.83 o
 -13   1   6         96.47         81.91         3.38 o
 -12   1   6         46.69         52.96         2.46 o
 -11   1   6        375.43        356.49         6.03 o
 -10   1   6         72.88         66.92         2.42 o
  -9   1   6          9.25          8.09         1.20 o
  -8   1   6         12.34          9.62         1.01 o
  -7   1   6         25.88         26.76         1.18 o
  -6   1   6          2.19          3.78         1.24 o
  -5   1   6        250.43        266.17         3.70 o
  -4   1   6        240.25        241.36         3.16 o
  -3   1   6        940.26        970.61        10.27 o
  -2   1   6        590.68        595.17         6.66 o
  -1   1   6        945.99        942.46        10.81 o
   0   1   6        253.86        257.06         3.36 o
   1   1   6        612.52        743.68         7.79 o
   2   1   6        272.30        291.87         3.83 o
   3   1   6        513.00        570.79         6.46 o
   4   1   6         20.62         17.92         1.15 o
   5   1   6         73.08         91.92         2.28 o
   6   1   6         16.15         16.43         1.45 o
   7   1   6         90.23         75.08         2.42 o
   8   1   6         40.51         37.15         2.49 o
   9   1   6          9.94         12.95         2.24 o
  10   1   6          3.34          6.61         2.35 o
  11   1   6         22.31         26.45         4.50 o
  12   1   6          0.88          2.60         2.57 o
 -16   2   6          3.40          1.87         2.41 o
 -15   2   6          0.09          4.99         1.83 o
 -14   2   6         18.52         16.99         2.17 o
 -13   2   6        141.14        121.26         4.03 o
 -12   2   6          2.52          3.12         1.50 o
 -11   2   6        681.93        653.88         9.21 o
 -10   2   6        475.38        451.75         6.82 o
  -9   2   6         63.91         67.78         2.05 o
  -8   2   6          1.21         -0.44         0.86 o
  -7   2   6         23.04         23.69         1.32 o
  -6   2   6          0.15          0.04         0.65 o
  -5   2   6         91.24         83.73         1.70 o
  -4   2   6        103.93         87.08         1.98 o
  -3   2   6        893.59        926.24         9.17 o
  -2   2   6        154.79        135.47         2.23 o
  -1   2   6        158.21        168.37         3.00 o
   0   2   6        102.82         77.94         1.55 o
   1   2   6         48.75         42.72         1.26 o
   2   2   6        530.34        526.02         5.95 o
   3   2   6         71.68         62.53         2.07 o
   4   2   6        510.86        504.15         6.72 o
   5   2   6         49.35         48.04         1.77 o
   6   2   6         45.23         48.33         2.54 o
   7   2   6         22.20         24.14         1.82 o
   8   2   6        130.45        113.68         3.37 o
   9   2   6        139.05        150.01         4.37 o
  10   2   6         63.82         65.35         3.69 o
  11   2   6          1.91          9.30         2.45 o
  12   2   6          1.96         -1.85         2.45 o
 -16   3   6          2.64          5.95         2.44 o
 -15   3   6         16.50         16.83         2.30 o
 -14   3   6          8.13          7.99         1.91 o
 -13   3   6         64.78         60.03         3.55 o
 -12   3   6         27.24         28.31         2.94 o
 -11   3   6         52.67         53.64         2.63 o
 -10   3   6          1.85          0.71         1.24 o
  -9   3   6        116.78        107.96         2.63 o
  -8   3   6         20.31         22.87         1.53 o
  -7   3   6        185.69        168.95         3.00 o
  -6   3   6        552.96        593.43         6.51 o
  -5   3   6         18.26         12.62         0.90 o
  -4   3   6        175.76        177.57         2.59 o
  -3   3   6        114.03        117.85         2.02 o
  -2   3   6         91.14         88.32         1.70 o
  -1   3   6        204.72        251.55         3.16 o
   0   3   6       3187.30       3763.11        34.84 o
   1   3   6        574.25        683.20         7.28 o
   2   3   6        168.99        169.40         2.67 o
   3   3   6        280.36        296.98         4.55 o
   4   3   6          0.82          0.53         0.90 o
   5   3   6         80.85         77.35         2.27 o
   6   3   6        230.52        231.79         4.19 o
   7   3   6         43.20         37.76         2.38 o
   8   3   6         45.77         43.28         2.62 o
   9   3   6         70.16         65.87         3.62 o
  10   3   6          1.58          2.36         1.87 o
  11   3   6         29.21         33.96         3.54 o
  12   3   6          6.36          5.86         2.78 o
 -15   4   6          0.15          2.89         1.81 o
 -14   4   6          6.90          7.73         2.39 o
 -13   4   6         32.41         36.33         2.73 o
 -12   4   6          3.43          2.95         1.49 o
 -11   4   6          5.56          5.44         1.54 o
 -10   4   6         12.41         11.77         2.24 o
  -9   4   6         25.68         27.34         1.57 o
  -8   4   6         67.47         64.56         2.06 o
  -7   4   6         92.66         86.10         2.81 o
  -6   4   6        132.77        129.57         2.42 o
  -5   4   6         21.09         16.13         1.00 o
  -4   4   6          1.17          0.30         0.67 o
  -3   4   6        670.21        716.36         7.54 o
  -2   4   6        126.15        122.10         2.06 o
  -1   4   6        432.80        447.82         5.64 o
   0   4   6          7.22         10.38         0.94 o
   1   4   6         51.44         53.92         1.93 o
   2   4   6         12.86         11.08         1.45 o
   3   4   6          7.74          5.07         1.20 o
   4   4   6          7.90         12.36         1.43 o
   5   4   6         10.45         10.05         1.51 o
   6   4   6          6.52          8.69         1.63 o
   7   4   6         33.72         36.21         2.79 o
   8   4   6          4.28          3.26         1.94 o
   9   4   6          1.59         -1.07         1.73 o
  10   4   6         77.44         78.76         4.99 o
  11   4   6          6.97         12.14         2.82 o
  12   4   6         13.67          6.69         5.02 o
 -15   5   6         25.66         26.18         2.76 o
 -14   5   6         27.90         35.69         2.90 o
 -13   5   6          0.82          1.37         1.76 o
 -12   5   6         63.95         59.59         3.13 o
 -11   5   6        127.26        117.78         3.82 o
 -10   5   6        325.82        328.06         5.67 o
  -9   5   6          0.79          2.19         1.27 o
  -8   5   6        123.97        123.92         4.03 o
  -7   5   6        181.02        175.91         3.35 o
  -6   5   6         16.94         15.31         1.18 o
  -5   5   6         27.96         28.23         1.32 o
  -4   5   6        335.78        291.06         3.87 o
  -3   5   6        172.81        179.87         3.17 o
  -2   5   6         22.45         19.28         1.21 o
  -1   5   6        138.70        144.66         2.80 o
   0   5   6         29.51         28.49         1.38 o
   1   5   6        238.10        231.11         3.72 o
   2   5   6        132.54        122.61         3.41 o
   3   5   6         10.71         11.05         1.36 o
   4   5   6         11.38         12.65         1.61 o
   5   5   6         17.14         13.64         1.66 o
   6   5   6          7.54          5.88         1.54 o
   7   5   6         69.62         65.88         3.12 o
   8   5   6          0.11         -1.35         1.43 o
   9   5   6         10.10         11.06         2.02 o
  10   5   6          3.64          3.29         2.01 o
  11   5   6          0.06          3.10         2.49 o
 -15   6   6          1.42          5.06         2.70 o
 -14   6   6          1.25          2.33         1.97 o
 -13   6   6          3.78          6.16         1.85 o
 -12   6   6          1.75          1.28         1.58 o
 -11   6   6          3.89          1.86         1.54 o
 -10   6   6         50.75         53.08         2.45 o
  -9   6   6         14.17         13.25         1.59 o
  -8   6   6          4.16          7.06         1.38 o
  -7   6   6         32.42         41.32         1.99 o
  -6   6   6        154.80        159.07         3.45 o
  -5   6   6         32.85         22.44         1.32 o
  -4   6   6          0.07          2.80         1.06 o
  -3   6   6         33.89         40.57         1.72 o
  -2   6   6         52.39         48.92         2.53 o
  -1   6   6        169.40        153.66         2.98 o
   0   6   6         47.25         46.86         1.77 o
   1   6   6        174.24        148.34         3.78 o
   2   6   6          0.28          0.55         1.16 o
   3   6   6        371.43        340.34         5.73 o
   4   6   6         16.11         14.82         1.92 o
   5   6   6          8.31          7.59         1.49 o
   6   6   6         69.72         56.98         2.98 o
   7   6   6          1.24          1.46         1.67 o
   8   6   6         17.10         18.60         2.47 o
   9   6   6          0.00          0.34         1.67 o
  10   6   6          4.07          6.12         2.73 o
  11   6   6          0.39         -0.52         4.18 o
 -14   7   6         15.85         15.46         2.91 o
 -13   7   6         23.43         34.41         4.50 o
 -12   7   6         43.59         46.24         3.01 o
 -11   7   6         10.33          9.81         1.99 o
 -10   7   6          7.96          8.09         1.59 o
  -9   7   6         14.13         17.25         1.72 o
  -8   7   6        204.33        180.29         4.01 o
  -7   7   6         47.50         43.13         2.71 o
  -6   7   6        138.91        132.36         3.73 o
  -5   7   6         78.93         77.42         2.40 o
  -4   7   6         83.54         79.19         2.40 o
  -3   7   6         59.00         61.10         2.32 o
  -2   7   6          2.67          2.97         1.16 o
  -1   7   6          8.09          5.78         1.20 o
   0   7   6        294.64        292.57         5.14 o
   1   7   6         56.49         53.02         3.38 o
   2   7   6        139.45        137.60         4.48 o
   3   7   6         13.93         18.93         1.92 o
   4   7   6        110.85        101.23         3.20 o
   5   7   6         84.90         79.57         4.53 o
   6   7   6         20.22         18.72         2.23 o
   7   7   6         19.71         16.74         2.36 o
   8   7   6          3.38          5.80         1.84 o
   9   7   6          2.00          4.56         1.97 o
  10   7   6          0.10          1.54         2.26 o
 -13   8   6          0.97          0.84         2.51 o
 -12   8   6          3.22          3.19         2.72 o
 -11   8   6          3.83          8.38         2.01 o
 -10   8   6          0.78          1.94         2.09 o
  -9   8   6         14.09         18.19         2.82 o
  -8   8   6         30.91         27.91         2.23 o
  -7   8   6         18.24         20.82         2.02 o
  -6   8   6          0.41          1.16         1.38 o
  -5   8   6        259.35        241.28         6.15 o
  -4   8   6        906.24        876.85        11.48 o
  -3   8   6       1142.16       1167.10        15.99 o
  -2   8   6        211.47        193.81         4.06 o
  -1   8   6        155.28        135.93         4.73 o
   0   8   6         30.85         30.86         2.08 o
   1   8   6          0.40          0.02         1.38 o
   2   8   6          2.35          3.57         1.63 o
   3   8   6        189.39        180.61         4.23 o
   4   8   6          5.32          6.17         1.61 o
   5   8   6          0.56          0.84         1.81 o
   6   8   6         80.12         77.20         3.58 o
   7   8   6          5.78          4.21         1.83 o
   8   8   6         15.53         17.46         2.37 o
   9   8   6         17.67         22.96         2.99 o
 -12   9   6          1.48         -1.67         2.67 o
 -11   9   6          3.35          9.97         3.17 o
 -10   9   6          0.29         -2.51         2.73 o
  -9   9   6         59.28         56.47         3.39 o
  -8   9   6          1.42          2.62         1.54 o
  -7   9   6          9.00          9.18         1.76 o
  -6   9   6         77.98         76.49         3.17 o
  -5   9   6          3.68          4.29         1.46 o
  -4   9   6         19.02         19.96         1.84 o
  -3   9   6         76.47         67.15         2.42 o
  -2   9   6         54.59         58.62         2.53 o
  -1   9   6        337.12        351.32         7.19 o
   0   9   6         11.04         14.26         1.83 o
   1   9   6        232.81        238.56         4.88 o
   2   9   6         29.51         24.81         2.05 o
   3   9   6          2.57          3.71         1.53 o
   4   9   6         31.06         30.85         2.26 o
   5   9   6         34.79         33.05         2.97 o
   6   9   6          1.99          3.26         1.73 o
   7   9   6          0.01          1.26         1.75 o
   8   9   6          0.00          3.09         2.24 o
   9   9   6          0.77          3.34         4.46 o
 -11  10   6          5.00          5.13         2.53 o
 -10  10   6          0.08         -1.88         1.88 o
  -9  10   6          6.91          2.85         3.96 o
  -8  10   6         53.33         53.45         4.04 o
  -7  10   6          7.32         15.78         2.57 o
  -6  10   6         45.01         38.66         3.31 o
  -5  10   6         82.42         90.57         4.91 o
  -4  10   6         33.90         38.18         2.98 o
  -3  10   6          0.90          0.96         1.58 o
  -2  10   6        126.80        115.07         4.04 o
  -1  10   6          0.55          0.15         1.55 o
   0  10   6         46.79         48.01         2.61 o
   1  10   6          7.02         11.92         2.04 o
   2  10   6         77.49         76.25         3.47 o
   3  10   6         22.44         23.83         2.46 o
   4  10   6         14.05         16.68         2.57 o
   5  10   6         17.62         19.29         2.71 o
   6  10   6         37.74         42.22         3.47 o
   7  10   6          0.45          2.28         2.12 o
 -10  11   6          0.49          2.64         6.41 o
  -9  11   6          0.66          0.08         2.48 o
  -8  11   6         33.12         41.24         3.74 o
  -7  11   6         11.97         15.80         2.78 o
  -6  11   6         12.57          9.81         2.55 o
  -5  11   6          4.57          2.87         3.34 o
  -4  11   6         19.87         17.65         2.78 o
  -3  11   6          6.89          7.41         2.85 o
  -2  11   6         16.40         13.25         2.36 o
  -1  11   6         18.96         23.69         2.71 o
   0  11   6        100.62        104.61         4.20 o
   1  11   6         43.90         42.41         2.87 o
   2  11   6         25.36         27.72         2.74 o
   3  11   6          1.82          7.04         2.14 o
   4  11   6         10.43         17.78         2.71 o
   5  11   6          2.12          3.96         2.26 o
   6  11   6          2.94          7.18         2.90 o
  -8  12   6          3.63         10.03         4.46 o
  -7  12   6         21.09         21.69         4.12 o
  -6  12   6          0.07          2.45         2.94 o
  -5  12   6          4.48          3.23         2.94 o
  -4  12   6         28.60         40.85         7.80 o
  -3  12   6          1.88          6.47         2.53 o
  -2  12   6          0.67          0.27         2.35 o
  -1  12   6         13.94         16.29         3.45 o
   0  12   6         14.98         16.58         3.10 o
   1  12   6         27.60         36.91         3.16 o
   2  12   6         10.06          7.44         2.36 o
   3  12   6          4.73          4.21         2.20 o
   4  12   6          0.49          5.08         3.33 o
  -4  13   6          5.40         11.15         5.02 o
  -3  13   6          0.60          2.81         4.08 o
  -2  13   6          0.55          3.14         2.78 o
  -1  13   6          2.29          3.42         2.74 o
   0  13   6          0.01          3.75         2.86 o
   1  13   6          0.32          1.57         6.41 o
   2  13   6          9.42         12.82         5.57 o
 -15   0   7          7.52         10.25         2.94 o
 -13   0   7        146.75        134.96         5.80 o
 -11   0   7       1011.74        974.14        17.80 o
  -9   0   7         82.19         61.65         3.22 o
  -7   0   7        910.36        961.06        13.84 o
  -5   0   7         10.87          6.01         1.02 o
  -3   0   7       3893.80       4079.25        53.17 o
  -1   0   7       2280.87       2616.97        34.66 o
   1   0   7        394.11        413.97         7.00 o
   3   0   7        272.08        290.62         6.74 o
   5   0   7         66.48         62.70         2.85 o
   7   0   7          5.74          7.30         2.02 o
   9   0   7         81.05         68.89         5.85 o
  11   0   7         13.02         23.06         3.94 o
 -16   1   7         26.53         32.78         3.51 o
 -15   1   7          0.56          1.39         2.53 o
 -14   1   7          1.43          1.60         1.63 o
 -13   1   7        139.41        139.69         3.79 o
 -12   1   7         30.19         35.01         2.12 o
 -11   1   7        249.90        224.66         4.51 o
 -10   1   7        122.04        103.78         3.09 o
  -9   1   7          0.09         -0.76         1.11 o
  -8   1   7         34.18         35.52         1.51 o
  -7   1   7        120.36        125.30         2.22 o
  -6   1   7         15.13          9.85         0.79 o
  -5   1   7       1114.83       1198.23        11.78 o
  -4   1   7        223.73        220.68         2.86 o
  -3   1   7         37.99         27.70         1.11 o
  -2   1   7        944.06       1061.13        11.38 o
  -1   1   7       2078.16       2275.56        23.61 o
   0   1   7        326.82        394.49         4.90 o
   1   1   7        198.14        227.43         3.18 o
   2   1   7          1.10          1.50         0.75 o
   3   1   7         77.28         74.28         2.04 o
   4   1   7         71.53         73.08         1.96 o
   5   1   7          9.32          7.99         1.22 o
   6   1   7        203.17        192.08         3.54 o
   7   1   7         64.01         59.41         2.36 o
   8   1   7        133.88        150.97         6.52 o
   9   1   7         41.00         46.96         3.13 o
  10   1   7          0.92          4.66         2.01 o
  11   1   7          9.80         12.02         4.28 o
  12   1   7          6.73          5.88         2.99 o
 -16   2   7          0.06          5.81         2.02 o
 -15   2   7          9.47         11.95         2.02 o
 -14   2   7          2.39          3.69         1.70 o
 -13   2   7        223.16        197.74         5.03 o
 -12   2   7          2.13          1.57         1.30 o
 -11   2   7         15.44         11.85         1.59 o
 -10   2   7         28.50         25.56         2.07 o
  -9   2   7        260.90        264.17         4.87 o
  -8   2   7         53.67         49.02         2.28 o
  -7   2   7         69.67         64.65         1.69 o
  -6   2   7        113.13        112.33         2.06 o
  -5   2   7        107.55        131.91         2.20 o
  -4   2   7        188.53        172.31         2.47 o
  -3   2   7         35.32         41.20         1.37 o
  -2   2   7       1177.84       1278.37        13.46 o
  -1   2   7         68.19         48.60         1.32 o
   0   2   7          1.50          1.41         0.61 o
   1   2   7         91.79        114.88         2.19 o
   2   2   7         55.78         62.66         1.69 o
   3   2   7         20.30         23.42         1.36 o
   4   2   7         13.01         13.83         1.21 o
   5   2   7         25.28         27.08         1.69 o
   6   2   7         35.03         39.98         2.18 o
   7   2   7         27.40         27.35         1.92 o
   8   2   7        282.60        278.48         6.02 o
   9   2   7          0.20          3.15         1.80 o
  10   2   7          0.00          3.51         1.96 o
  11   2   7         24.01         29.32         4.33 o
  12   2   7          1.16          3.64         2.67 o
 -16   3   7          3.95          9.89         2.93 o
 -15   3   7          4.70          6.42         1.87 o
 -14   3   7         37.21         42.32         2.88 o
 -13   3   7          8.30          9.51         1.92 o
 -12   3   7         13.79          9.68         3.12 o
 -11   3   7          7.46          2.12         1.50 o
 -10   3   7        334.87        310.12         5.34 o
  -9   3   7          1.60         -0.26         0.98 o
  -8   3   7         75.73         68.73         2.07 o
  -7   3   7         55.15         50.66         1.57 o
  -6   3   7        360.22        367.06         4.50 o
  -5   3   7        549.41        548.76         6.10 o
  -4   3   7         32.01         35.13         1.16 o
  -3   3   7        889.50        977.74         9.85 o
  -2   3   7        274.51        306.73         3.78 o
  -1   3   7          6.42          3.09         0.63 o
   0   3   7          0.01          0.87         0.62 o
   1   3   7        686.49        742.42         7.94 o
   2   3   7          4.77          9.49         0.99 o
   3   3   7         10.63          5.97         0.99 o
   4   3   7         82.13         84.33         4.09 o
   5   3   7         83.96         92.24         2.86 o
   6   3   7         69.66         67.87         2.61 o
   7   3   7         12.61         13.25         2.02 o
   8   3   7          2.40          3.85         1.70 o
   9   3   7          0.15         -1.11         1.67 o
  10   3   7          0.72          1.77         1.73 o
  11   3   7         27.63         34.43         3.83 o
 -15   4   7         16.99         15.74         3.52 o
 -14   4   7          4.88         10.84         2.36 o
 -13   4   7         30.06         23.81         2.75 o
 -12   4   7          0.43          0.77         1.51 o
 -11   4   7         35.23         31.94         2.27 o
 -10   4   7         12.83         13.60         1.74 o
  -9   4   7         63.55         62.40         2.14 o
  -8   4   7         64.71         55.17         1.92 o
  -7   4   7        166.64        161.79         3.49 o
  -6   4   7         69.92         74.07         1.86 o
  -5   4   7        107.35        110.35         2.15 o
  -4   4   7         75.84         89.10         1.88 o
  -3   4   7        159.96        155.03         2.46 o
  -2   4   7        661.78        686.79         7.51 o
  -1   4   7          0.07          2.34         0.65 o
   0   4   7        286.62        283.27         4.98 o
   1   4   7         32.57         27.29         1.45 o
   2   4   7         66.18         59.99         1.95 o
   3   4   7        123.33        125.34         3.15 o
   4   4   7          6.38          5.97         1.38 o
   5   4   7         64.47         54.75         2.32 o
   6   4   7         33.85         38.05         3.47 o
   7   4   7         27.34         26.31         2.27 o
   8   4   7          1.95          2.80         1.63 o
   9   4   7         32.71         32.54         3.03 o
  10   4   7          9.97         14.90         2.73 o
  11   4   7          6.73         10.08         2.54 o
 -15   5   7          9.29         11.06         2.35 o
 -14   5   7          0.47          4.00         1.76 o
 -13   5   7         11.03          9.44         2.02 o
 -12   5   7         29.46         30.80         2.48 o
 -11   5   7          0.47          0.39         1.41 o
 -10   5   7          5.24          6.42         1.40 o
  -9   5   7          3.35          2.39         1.27 o
  -8   5   7        238.33        227.33         4.36 o
  -7   5   7         12.48         11.66         1.26 o
  -6   5   7        112.86        106.55         2.42 o
  -5   5   7          1.24         -0.38         0.85 o
  -4   5   7          3.95          6.01         0.91 o
  -3   5   7        294.31        306.43         4.43 o
  -2   5   7        355.72        404.29         5.42 o
  -1   5   7        120.36        114.28         2.47 o
   0   5   7        141.16        144.54         2.90 o
   1   5   7        161.43        163.70         4.38 o
   2   5   7        155.37        147.94         3.74 o
   3   5   7        346.05        324.08         6.69 o
   4   5   7          7.67         12.05         1.97 o
   5   5   7         11.23         10.54         1.69 o
   6   5   7          1.64          1.76         1.51 o
   7   5   7         15.28         15.42         1.97 o
   8   5   7          6.04          7.18         1.72 o
   9   5   7          9.66          7.94         2.23 o
  10   5   7         14.09         17.94         2.79 o
  11   5   7          0.13         -1.95         3.15 o
 -15   6   7          1.20         -0.80         4.74 o
 -14   6   7         31.19         33.39         3.85 o
 -13   6   7         13.07         14.31         2.69 o
 -12   6   7          0.94          1.93         1.67 o
 -11   6   7          0.76          0.47         1.58 o
 -10   6   7          3.14          2.54         1.50 o
  -9   6   7        278.26        261.99         4.92 o
  -8   6   7         58.89         59.46         2.33 o
  -7   6   7         18.44         17.98         1.46 o
  -6   6   7        146.64        155.10         3.19 o
  -5   6   7        194.18        192.96         3.55 o
  -4   6   7        187.26        179.25         3.41 o
  -3   6   7          0.08         -0.30         1.02 o
  -2   6   7         30.08         33.24         1.80 o
  -1   6   7          0.09          0.45         1.13 o
   0   6   7        309.09        284.51         6.59 o
   1   6   7        116.15        126.19         3.27 o
   2   6   7          3.90          2.27         1.43 o
   3   6   7        133.16        120.98         3.41 o
   4   6   7          0.28          0.60         1.26 o
   5   6   7         68.24         60.85         2.95 o
   6   6   7         61.11         59.91         3.07 o
   7   6   7         13.26         15.15         2.46 o
   8   6   7          0.26          1.97         1.67 o
   9   6   7          5.40          7.24         2.04 o
  10   6   7          4.82          4.64         2.80 o
 -14   7   7          0.49         -1.58         2.33 o
 -13   7   7         13.97         20.62         2.77 o
 -12   7   7         10.50         14.56         2.76 o
 -11   7   7         22.93         21.91         2.51 o
 -10   7   7         25.09         24.08         2.17 o
  -9   7   7        120.16        124.01         3.82 o
  -8   7   7          6.40          4.76         1.47 o
  -7   7   7          9.56         10.79         1.68 o
  -6   7   7         15.95         16.19         1.62 o
  -5   7   7         45.23         44.29         1.95 o
  -4   7   7        466.44        441.07         7.95 o
  -3   7   7       1206.69       1196.95        16.32 o
  -2   7   7          6.45         11.28         1.41 o
  -1   7   7        299.09        286.41         5.27 o
   0   7   7        187.13        182.96         4.14 o
   1   7   7        207.05        202.97         4.30 o
   2   7   7        146.25        140.62         3.66 o
   3   7   7        123.33        114.93         3.74 o
   4   7   7          0.39         -0.39         1.54 o
   5   7   7          5.43          3.78         2.11 o
   6   7   7          2.50          3.23         1.85 o
   7   7   7          8.40          8.36         2.23 o
   8   7   7          4.69          8.45         2.15 o
   9   7   7         10.87         18.06         5.07 o
 -13   8   7          2.14          6.89         2.97 o
 -12   8   7          9.44          8.39         5.26 o
 -11   8   7          1.28          2.71         1.69 o
 -10   8   7          5.05          9.17         1.87 o
  -9   8   7          2.07          2.17         1.64 o
  -8   8   7         20.84         23.63         2.43 o
  -7   8   7         99.93         92.25         3.67 o
  -6   8   7        140.78        122.92         4.03 o
  -5   8   7        278.15        279.91         5.68 o
  -4   8   7        594.16        580.43         8.45 o
  -3   8   7        181.24        146.84         5.23 o
  -2   8   7        507.35        493.63         8.42 o
  -1   8   7        566.64        553.29         9.16 o
   0   8   7        158.10        142.91         4.17 o
   1   8   7         17.93         23.10         2.19 o
   2   8   7         28.07         24.62         2.27 o
   3   8   7          4.81          4.75         1.61 o
   4   8   7          0.00         -0.70         1.54 o
   5   8   7          5.18          7.71         2.12 o
   6   8   7          2.20          1.16         1.87 o
   7   8   7          4.35          3.39         3.85 o
   8   8   7          0.52          4.19         2.15 o
   9   8   7         11.18         11.15         5.02 o
 -12   9   7         18.95         18.94         4.12 o
 -11   9   7          3.76          0.18         2.21 o
 -10   9   7          0.05          1.71         1.73 o
  -9   9   7          7.11          6.08         2.01 o
  -8   9   7         49.18         50.69         3.13 o
  -7   9   7         15.33         16.07         3.19 o
  -6   9   7          1.06          2.77         1.73 o
  -5   9   7         80.41         75.22         3.08 o
  -4   9   7         32.11         24.91         2.17 o
  -3   9   7         40.64         45.16         2.63 o
  -2   9   7        211.98        201.95         4.92 o
  -1   9   7          2.77          0.44         1.68 o
   0   9   7         21.57         26.03         2.38 o
   1   9   7          0.27         -0.46         1.66 o
   2   9   7        152.08        148.47         4.76 o
   3   9   7          0.62         -1.41         1.41 o
   4   9   7          0.05          2.43         1.87 o
   5   9   7          5.30          3.74         2.01 o
   6   9   7          0.00          3.19         2.69 o
   7   9   7          0.02          3.86         2.12 o
   8   9   7          0.00          0.56         4.46 o
 -11  10   7          7.47          8.11         2.78 o
 -10  10   7          4.11          5.80         2.94 o
  -9  10   7         14.13         15.42         2.78 o
  -8  10   7          0.70          4.43         2.13 o
  -7  10   7          3.19          9.01         2.05 o
  -6  10   7         25.74         21.60         2.41 o
  -5  10   7         29.99         29.97         3.22 o
  -4  10   7         22.63         23.57         2.64 o
  -3  10   7         49.40         50.55         3.20 o
  -2  10   7          0.71          0.40         1.61 o
  -1  10   7          3.95          5.86         2.00 o
   0  10   7          8.02         10.38         2.26 o
   1  10   7         25.39         28.56         4.05 o
   2  10   7         24.89         22.80         2.40 o
   3  10   7         39.48         38.55         2.87 o
   4  10   7          8.10          9.54         2.26 o
   5  10   7          1.04          3.90         2.04 o
   6  10   7          0.40          2.76         2.20 o
 -10  11   7          0.08          2.93         2.94 o
  -9  11   7          0.07          0.17         2.29 o
  -8  11   7          3.36          0.97         2.21 o
  -7  11   7          8.65          9.38         2.53 o
  -6  11   7         36.43         29.29         4.12 o
  -5  11   7          0.19         -1.95         2.36 o
  -4  11   7          0.07         -1.93         1.93 o
  -3  11   7         44.59         47.17         3.44 o
  -2  11   7          5.31          0.77         2.33 o
  -1  11   7          3.74          3.21         1.92 o
   0  11   7         15.19         16.86         2.23 o
   1  11   7         11.20         16.04         2.24 o
   2  11   7          8.22         10.64         2.29 o
   3  11   7          6.20         12.39         2.57 o
   4  11   7          1.32          0.90         2.90 o
   5  11   7         14.19          9.57         2.59 o
  -8  12   7          5.87          8.36         5.02 o
  -7  12   7          3.54          3.64         3.33 o
  -6  12   7          7.88          0.52         4.74 o
  -5  12   7          9.61         15.01         5.57 o
  -4  12   7         26.33         21.41         4.12 o
  -3  12   7          1.06         -0.79         2.45 o
  -2  12   7          2.01          2.02         2.21 o
  -1  12   7          0.12         -2.17         2.17 o
   0  12   7          1.61          1.36         2.15 o
   1  12   7          1.29          2.61         1.83 o
   2  12   7         25.63         33.86         3.63 o
   3  12   7          5.99         13.02         3.73 o
  -3  13   7          0.63          4.46         5.57 o
  -2  13   7          1.54          3.41         3.33 o
  -1  13   7          2.16          0.82         3.33 o
   0  13   7          2.48          5.29         3.55 o
 -16   0   8         31.38         33.03         4.73 o
 -14   0   8         91.36         84.81         4.71 o
 -12   0   8        247.84        235.09         6.86 o
 -10   0   8        168.17        151.76         5.03 o
  -8   0   8        182.78        164.11         3.92 o
  -6   0   8        975.16       1040.20        14.89 o
  -4   0   8         12.64         23.45         2.18 o
  -2   0   8        733.44        808.49        14.56 o
   0   0   8        627.62        668.40        10.20 o
   2   0   8         98.03        106.87         3.17 o
   4   0   8         18.72         18.17         2.21 o
   6   0   8         26.24         28.98         4.34 o
   8   0   8         37.89         31.46         3.73 o
  10   0   8          1.50         10.68         7.52 o
 -16   1   8          0.60          0.04         2.01 o
 -15   1   8          7.76          9.39         1.90 o
 -14   1   8         23.53         21.26         2.68 o
 -13   1   8          2.99          4.20         1.49 o
 -12   1   8         21.30         19.68         1.89 o
 -11   1   8        207.66        205.36         4.28 o
 -10   1   8         36.83         37.30         2.20 o
  -9   1   8         38.64         29.58         1.69 o
  -8   1   8         27.32         33.93         1.62 o
  -7   1   8        787.03        819.94         8.65 o
  -6   1   8          1.24          0.37         0.69 o
  -5   1   8        208.48        179.10         2.62 o
  -4   1   8        295.65        307.10         4.32 o
  -3   1   8        365.23        401.79         5.09 o
  -2   1   8         51.08         41.53         1.35 o
  -1   1   8        325.12        365.37         5.09 o
   0   1   8        125.86        116.43         2.31 o
   1   1   8       1181.23       1280.70        12.93 o
   2   1   8          4.46          3.11         0.91 o
   3   1   8         49.30         47.88         1.71 o
   4   1   8         19.02         21.06         1.61 o
   5   1   8        380.80        390.88         5.44 o
   6   1   8         68.85         82.23         2.60 o
   7   1   8          6.36          7.83         1.78 o
   8   1   8         17.56         19.36         2.13 o
   9   1   8          9.69         10.22         2.94 o
  10   1   8          0.02          0.15         2.13 o
  11   1   8          5.15         12.67         2.99 o
 -16   2   8         19.46         19.94         4.17 o
 -15   2   8          9.20         11.10         2.02 o
 -14   2   8          5.79          6.95         1.83 o
 -13   2   8         27.34         23.31         2.27 o
 -12   2   8         10.90         13.17         1.67 o
 -11   2   8         21.45         20.62         1.99 o
 -10   2   8         30.99         29.80         1.89 o
  -9   2   8        108.19        107.70         2.95 o
  -8   2   8         61.87         57.35         2.53 o
  -7   2   8        628.66        660.03        11.48 o
  -6   2   8        367.97        323.17         4.07 o
  -5   2   8         15.59         21.73         1.21 o
  -4   2   8        175.59        157.49         2.72 o
  -3   2   8        665.08        829.41         9.27 o
  -2   2   8         77.28         94.47         2.11 o
  -1   2   8         38.66         40.85         1.70 o
   0   2   8        234.77        234.88         3.28 o
   1   2   8        116.77        107.92         2.37 o
   2   2   8         86.28         90.48         2.15 o
   3   2   8        108.71        108.13         2.44 o
   4   2   8         76.26         77.59         2.82 o
   5   2   8        555.33        561.06         8.13 o
   6   2   8        430.01        406.67         7.40 o
   7   2   8          4.36          0.43         1.47 o
   8   2   8         41.88         41.75         3.22 o
   9   2   8          0.62          4.26         1.84 o
  10   2   8          9.18         15.44         2.67 o
  11   2   8         26.76         32.08         4.15 o
 -16   3   8          6.34         10.38         3.61 o
 -15   3   8          7.00         12.39         2.63 o
 -14   3   8          0.68          1.81         2.30 o
 -13   3   8          4.13          5.62         1.67 o
 -12   3   8         28.13         27.44         2.33 o
 -11   3   8         88.65         81.10         3.13 o
 -10   3   8         56.24         52.64         2.27 o
  -9   3   8         14.76         16.91         1.43 o
  -8   3   8        359.00        361.13         5.62 o
  -7   3   8         19.36         19.12         1.17 o
  -6   3   8         93.55         79.33         1.85 o
  -5   3   8        159.23        162.32         2.63 o
  -4   3   8        882.33        912.12        10.21 o
  -3   3   8          0.36          0.38         0.74 o
  -2   3   8          1.86          1.61         0.74 o
  -1   3   8         83.07         92.22         3.07 o
   0   3   8         59.75         59.73         1.88 o
   1   3   8         32.29         33.15         1.31 o
   2   3   8        243.93        250.88         4.28 o
   3   3   8        104.35         86.59         2.41 o
   4   3   8         11.43          9.25         1.47 o
   5   3   8         46.98         46.90         2.51 o
   6   3   8         19.41         13.07         1.81 o
   7   3   8        100.97        103.03         3.73 o
   8   3   8          7.62         11.19         1.89 o
   9   3   8         21.88         22.65         2.62 o
  10   3   8          2.55         11.45         5.57 o
  11   3   8          0.52          4.60         3.08 o
 -15   4   8         22.19         27.63         3.78 o
 -14   4   8         32.53         30.02         2.85 o
 -13   4   8        130.18        120.03         4.51 o
 -12   4   8         30.47         31.74         2.71 o
 -11   4   8          3.60          5.25         1.55 o
 -10   4   8          9.10         13.62         1.40 o
  -9   4   8         15.15         12.98         1.40 o
  -8   4   8          1.71          2.83         1.10 o
  -7   4   8        274.61        280.93         4.25 o
  -6   4   8         89.81         81.45         2.19 o
  -5   4   8         11.58         12.05         1.16 o
  -4   4   8        249.13        228.95         3.61 o
  -3   4   8        558.00        576.05         7.00 o
  -2   4   8         72.51         74.52         2.30 o
  -1   4   8         74.24         70.32         2.25 o
   0   4   8          1.83          2.23         1.04 o
   1   4   8         45.55         43.49         2.03 o
   2   4   8         10.65         11.13         1.43 o
   3   4   8         19.37         12.71         1.59 o
   4   4   8        176.91        176.80         4.36 o
   5   4   8          3.94          6.50         1.52 o
   6   4   8        643.17        601.13        11.19 o
   7   4   8          9.99         14.58         1.97 o
   8   4   8          4.48          5.04         1.98 o
   9   4   8         11.77         20.02         3.82 o
  10   4   8         14.34         21.72         3.19 o
 -15   5   8         13.81         19.61         2.92 o
 -14   5   8         13.72         20.67         2.71 o
 -13   5   8         25.83         31.09         2.77 o
 -12   5   8          0.14          0.29         1.73 o
 -11   5   8         29.51         29.35         2.64 o
 -10   5   8         10.83         14.75         1.72 o
  -9   5   8        177.54        178.10         4.27 o
  -8   5   8          0.54          1.54         1.24 o
  -7   5   8          0.15          0.03         1.17 o
  -6   5   8          0.03          1.51         1.06 o
  -5   5   8         10.04          9.62         1.40 o
  -4   5   8        149.00        142.02         3.26 o
  -3   5   8        345.28        331.76         5.87 o
  -2   5   8        244.43        208.18         4.50 o
  -1   5   8          5.66         10.40         1.32 o
   0   5   8         71.44         66.58         2.39 o
   1   5   8         51.27         49.79         2.57 o
   2   5   8         54.84         49.62         2.58 o
   3   5   8         39.63         28.97         2.28 o
   4   5   8         14.86         12.58         2.04 o
   5   5   8        170.52        156.81         4.40 o
   6   5   8         12.55         19.30         2.48 o
   7   5   8          0.12          2.23         2.02 o
   8   5   8          0.12          0.51         1.80 o
   9   5   8         13.53         12.58         4.15 o
  10   5   8          0.27          4.10         3.50 o
 -15   6   8         13.55         13.10         3.88 o
 -14   6   8          0.01          0.11         2.06 o
 -13   6   8          0.53          0.02         1.98 o
 -12   6   8          8.07          6.97         2.17 o
 -11   6   8          0.18         -0.50         1.64 o
 -10   6   8         31.10         30.17         2.25 o
  -9   6   8        219.97        216.11         4.88 o
  -8   6   8         46.69         40.79         3.14 o
  -7   6   8        115.11        105.78         3.29 o
  -6   6   8        273.02        262.55         4.77 o
  -5   6   8        155.21        146.28         3.48 o
  -4   6   8         76.58         63.06         2.30 o
  -3   6   8        140.68        116.80         3.74 o
  -2   6   8         65.13         58.98         3.23 o
  -1   6   8          3.59          1.56         1.17 o
   0   6   8         53.71         44.52         2.45 o
   1   6   8          8.30          6.66         1.70 o
   2   6   8         48.34         45.84         2.64 o
   3   6   8         43.88         44.25         2.67 o
   4   6   8        109.56         94.58         3.56 o
   5   6   8          0.96          1.26         1.77 o
   6   6   8         57.20         61.02         3.75 o
   7   6   8         18.51         18.41         2.54 o
   8   6   8          1.43          4.24         2.33 o
   9   6   8          0.61          6.75         2.78 o
 -14   7   8          7.86          7.36         3.31 o
 -13   7   8          3.75          5.79         2.04 o
 -12   7   8         19.45         15.74         3.71 o
 -11   7   8          0.05          5.16         2.07 o
 -10   7   8          8.33          8.66         3.38 o
  -9   7   8        202.73        206.60         5.49 o
  -8   7   8         21.72         28.16         2.48 o
  -7   7   8        255.06        250.17         6.52 o
  -6   7   8        142.77        139.12         4.50 o
  -5   7   8          7.58          8.39         1.48 o
  -4   7   8         41.09         30.58         2.11 o
  -3   7   8        115.98        111.28         3.19 o
  -2   7   8        118.11        118.72         3.57 o
  -1   7   8        328.10        318.29         6.26 o
   0   7   8          2.47          3.16         1.67 o
   1   7   8        131.18        131.05         4.30 o
   2   7   8         91.93         81.46         3.27 o
   3   7   8          6.69          6.21         1.73 o
   4   7   8         90.25         82.87         3.79 o
   5   7   8         26.97         27.06         2.83 o
   6   7   8          5.16          5.05         2.08 o
   7   7   8         10.90         13.00         2.48 o
   8   7   8          4.98          4.79         3.22 o
   9   7   8          0.00          2.71         4.71 o
 -13   8   8          7.99         10.08         2.86 o
 -12   8   8         10.55         13.64         2.70 o
 -11   8   8          0.54          2.91         2.22 o
 -10   8   8          0.06          1.67         1.67 o
  -9   8   8         52.74         53.85         3.20 o
  -8   8   8         51.10         53.38         3.11 o
  -7   8   8        125.35        135.02         4.99 o
  -6   8   8          2.36          1.14         1.59 o
  -5   8   8          4.11          3.47         1.38 o
  -4   8   8        129.07        128.75         3.48 o
  -3   8   8        223.99        208.08         4.44 o
  -2   8   8          0.00          0.30         1.63 o
  -1   8   8         48.72         50.05         2.73 o
   0   8   8        119.21        125.06         4.38 o
   1   8   8          0.16         -1.35         1.35 o
   2   8   8          4.44          0.45         1.47 o
   3   8   8          7.50          6.54         1.98 o
   4   8   8         45.60         36.45         2.69 o
   5   8   8         11.87         10.67         4.02 o
   6   8   8         10.22          9.84         2.43 o
   7   8   8          3.52          0.78         1.92 o
   8   8   8          0.83          5.77         2.67 o
 -12   9   8          0.00         -2.76         2.76 o
 -11   9   8         43.47         48.10         3.39 o
 -10   9   8         16.20         16.86         2.43 o
  -9   9   8          1.87          0.70         1.93 o
  -8   9   8         61.58         56.80         3.25 o
  -7   9   8         50.47         44.50         2.99 o
  -6   9   8        106.66         99.01         3.89 o
  -5   9   8        174.00        179.98         4.67 o
  -4   9   8         56.73         63.65         3.12 o
  -3   9   8         84.28         82.55         3.37 o
  -2   9   8         87.44         92.10         3.62 o
  -1   9   8         26.84         26.38         2.35 o
   0   9   8         64.16         58.55         3.57 o
   1   9   8          6.21          8.62         2.02 o
   2   9   8          4.08          2.53         2.01 o
   3   9   8         61.19         62.60         3.27 o
   4   9   8          0.07          0.31         2.08 o
   5   9   8          0.87          5.77         2.02 o
   6   9   8          0.95          0.11         2.25 o
   7   9   8          0.74          3.24         2.53 o
 -11  10   8         19.12         26.79         3.39 o
 -10  10   8          0.29          3.16         2.25 o
  -9  10   8          3.86          9.80         2.55 o
  -8  10   8          1.15          0.85         1.73 o
  -7  10   8          0.31          3.74         1.87 o
  -6  10   8         26.50         22.64         2.54 o
  -5  10   8         28.59         28.12         3.61 o
  -4  10   8         61.49         61.33         3.53 o
  -3  10   8         61.30         60.50         3.66 o
  -2  10   8          5.93          7.02         2.08 o
  -1  10   8         27.50         28.92         2.58 o
   0  10   8          1.51          1.45         1.70 o
   1  10   8         19.11         21.05         2.29 o
   2  10   8          1.27          3.72         1.76 o
   3  10   8          0.02          0.49         1.72 o
   4  10   8          0.63          1.13         3.06 o
   5  10   8         10.38          7.22         2.37 o
   6  10   8          0.46          7.24         4.46 o
 -10  11   8         13.83         16.16         3.55 o
  -9  11   8          1.38          0.74         2.25 o
  -8  11   8          0.21          3.17         2.45 o
  -7  11   8          0.38          2.53         2.43 o
  -6  11   8          8.92         10.31         3.15 o
  -5  11   8         70.22         68.64         5.31 o
  -4  11   8         15.54         16.74         2.57 o
  -3  11   8          3.41          1.91         1.89 o
  -2  11   8         45.38         48.08         3.39 o
  -1  11   8          0.55          0.14         1.95 o
   0  11   8          4.68         11.34         2.10 o
   1  11   8         17.58         21.72         2.54 o
   2  11   8          0.42          2.03         2.53 o
   3  11   8          2.80          4.75         2.36 o
   4  11   8          2.68          7.00         2.46 o
  -7  12   8         21.06         27.86         6.13 o
  -6  12   8          7.79          7.00         4.18 o
  -5  12   8          1.41          5.34         3.90 o
  -4  12   8          6.02          4.56         5.85 o
  -3  12   8          1.41          0.84         2.30 o
  -2  12   8          0.30         -1.47         3.46 o
  -1  12   8         28.39         40.57         3.51 o
   0  12   8          0.02         -0.56         1.92 o
   1  12   8          2.08          3.88         2.17 o
   2  12   8          2.24          2.03         2.78 o
 -15   0   9         19.39         15.22         2.86 o
 -13   0   9          3.11          1.97         1.96 o
 -11   0   9        351.89        326.54         7.93 o
  -9   0   9         18.07         11.85         2.02 o
  -7   0   9         56.38         47.05         4.19 o
  -5   0   9        356.31        382.78         6.40 o
  -3   0   9        482.01        551.56        12.97 o
  -1   0   9          0.31          1.30         1.29 o
   1   0   9          2.40          2.00         1.21 o
   3   0   9        788.90        772.66        12.45 o
   5   0   9         14.40         13.68         2.73 o
   7   0   9          1.33          3.18         2.02 o
   9   0   9          4.33          7.52         2.76 o
 -16   1   9         22.87         27.07         3.46 o
 -15   1   9         14.95         16.27         2.46 o
 -14   1   9         38.54         39.54         3.40 o
 -13   1   9         23.42         28.58         2.87 o
 -12   1   9         19.81         17.72         1.78 o
 -11   1   9          5.22          4.59         1.30 o
 -10   1   9          7.65          5.27         1.35 o
  -9   1   9         36.68         34.38         1.86 o
  -8   1   9         62.82         52.75         2.29 o
  -7   1   9        231.92        226.31         4.29 o
  -6   1   9         16.82         12.71         1.13 o
  -5   1   9        400.39        400.89         5.23 o
  -4   1   9        286.88        259.50         3.77 o
  -3   1   9         51.06         46.01         1.49 o
  -2   1   9         57.16         90.25         2.12 o
  -1   1   9         12.30         15.06         1.27 o
   0   1   9          1.69          2.11         0.96 o
   1   1   9          0.03          1.07         0.93 o
   2   1   9         13.12         13.63         1.31 o
   3   1   9        119.71        116.48         2.65 o
   4   1   9        388.17        372.68         5.26 o
   5   1   9        524.92        516.44         7.69 o
   6   1   9         81.45         80.18         2.91 o
   7   1   9          1.89          2.09         1.41 o
   8   1   9          3.71          7.56         2.67 o
   9   1   9          0.00          1.39         3.62 o
  10   1   9          7.79         15.64         3.73 o
 -16   2   9          1.23          2.10         2.78 o
 -15   2   9          0.47          2.42         2.65 o
 -14   2   9          0.44         -0.39         2.33 o
 -13   2   9         44.53         41.67         3.05 o
 -12   2   9          8.00          8.30         1.88 o
 -11   2   9         15.35         12.92         1.76 o
 -10   2   9          1.40          0.73         1.43 o
  -9   2   9        178.68        172.40         3.65 o
  -8   2   9        125.98        120.53         2.98 o
  -7   2   9        120.35        122.03         2.70 o
  -6   2   9        327.59        326.35         4.61 o
  -5   2   9          0.26         -0.82         0.82 o
  -4   2   9         10.31         11.67         1.11 o
  -3   2   9          1.84          1.34         0.84 o
  -2   2   9        237.04        228.69         4.55 o
  -1   2   9         11.49          7.97         1.06 o
   0   2   9         13.98         17.75         1.43 o
   1   2   9          6.08          3.15         1.06 o
   2   2   9        160.41        158.24         3.23 o
   3   2   9          4.78          3.59         1.25 o
   4   2   9         68.67         55.87         2.48 o
   5   2   9         25.23         24.21         2.12 o
   6   2   9          6.02          6.51         1.92 o
   7   2   9          0.32          0.95         1.73 o
   8   2   9         17.23         20.10         2.78 o
   9   2   9          3.02          3.51         2.54 o
  10   2   9          0.92          5.02         4.46 o
 -16   3   9         11.16         15.60         3.88 o
 -15   3   9         18.80         17.19         2.71 o
 -14   3   9          6.81         10.77         2.26 o
 -13   3   9         67.21         67.10         3.75 o
 -12   3   9         31.14         26.17         2.48 o
 -11   3   9         17.80         16.27         2.07 o
 -10   3   9          0.07         -1.23         1.25 o
  -9   3   9        137.93        129.18         3.20 o
  -8   3   9          6.24          4.42         1.33 o
  -7   3   9         20.15         22.76         1.40 o
  -6   3   9        356.37        366.81         5.07 o
  -5   3   9        267.67        243.64         4.48 o
  -4   3   9         36.08         35.50         1.52 o
  -3   3   9        136.01        130.68         2.65 o
  -2   3   9        101.21         93.90         2.24 o
  -1   3   9         13.91         16.10         1.18 o
   0   3   9         47.75         47.78         1.99 o
   1   3   9        144.98        131.72         3.17 o
   2   3   9         18.11         20.48         1.76 o
   3   3   9         38.60         36.42         2.33 o
   4   3   9          6.90          3.59         1.54 o
   5   3   9        105.68        102.24         3.65 o
   6   3   9        222.20        208.27         5.89 o
   7   3   9         27.43         35.68         4.47 o
   8   3   9          4.02          7.97         1.96 o
   9   3   9          0.02          3.02         4.52 o
  10   3   9          1.53          3.79         2.78 o
 -15   4   9         13.71         19.15         2.73 o
 -14   4   9          8.61         15.72         2.48 o
 -13   4   9         62.27         66.12         3.69 o
 -12   4   9         63.30         66.32         3.47 o
 -11   4   9         17.46         18.18         2.29 o
 -10   4   9          6.62          6.14         1.38 o
  -9   4   9         36.71         34.90         1.92 o
  -8   4   9          2.46          2.14         1.24 o
  -7   4   9         26.83         22.05         1.51 o
  -6   4   9        147.42        151.18         3.02 o
  -5   4   9          4.08          5.84         1.08 o
  -4   4   9         28.96         32.56         1.52 o
  -3   4   9        252.16        254.68         5.57 o
  -2   4   9         10.63         11.25         1.33 o
  -1   4   9        147.39        163.29         3.99 o
   0   4   9         71.35         71.24         2.50 o
   1   4   9        120.34        113.54         4.55 o
   2   4   9        313.30        306.52         6.75 o
   3   4   9          0.21          0.54         1.47 o
   4   4   9          1.58          0.26         1.49 o
   5   4   9          4.24          4.31         1.69 o
   6   4   9          1.26         -1.93         1.93 o
   7   4   9          0.27          5.22         1.96 o
   8   4   9          1.42          6.57         2.66 o
   9   4   9         24.13         34.89         4.68 o
  10   4   9          0.02          3.57         3.20 o
 -15   5   9         11.62         11.08         2.54 o
 -14   5   9         35.64         36.62         3.23 o
 -13   5   9         14.18         13.63         2.34 o
 -12   5   9          0.48         -1.93         1.93 o
 -11   5   9          9.57         10.77         2.08 o
 -10   5   9        170.49        170.03         4.73 o
  -9   5   9         10.81         11.86         1.50 o
  -8   5   9         51.04         48.96         2.15 o
  -7   5   9        225.30        218.97         5.15 o
  -6   5   9          1.07         -0.08         1.24 o
  -5   5   9         46.77         44.33         1.99 o
  -4   5   9         70.46         69.36         2.58 o
  -3   5   9          0.95          1.24         1.35 o
  -2   5   9         85.13         83.90         2.68 o
  -1   5   9        102.51        108.82         2.99 o
   0   5   9        249.71        229.89         5.40 o
   1   5   9         13.29         14.22         1.88 o
   2   5   9        120.90        112.24         3.65 o
   3   5   9          9.43         11.98         1.88 o
   4   5   9         61.96         58.28         3.82 o
   5   5   9         10.86          9.47         1.90 o
   6   5   9          5.48          5.31         1.92 o
   7   5   9          4.81          6.41         2.65 o
   8   5   9          1.79          4.67         2.08 o
   9   5   9          0.68          4.71         2.75 o
 -14   6   9          1.12          4.70         2.36 o
 -13   6   9          9.90         16.43         3.38 o
 -12   6   9        118.40        112.47         4.44 o
 -11   6   9          8.23         11.64         2.15 o
 -10   6   9          0.12         -0.53         1.59 o
  -9   6   9          1.59          1.09         1.45 o
  -8   6   9         13.86         16.94         1.76 o
  -7   6   9        158.35        150.46         4.07 o
  -6   6   9         30.24         23.22         1.76 o
  -5   6   9        266.22        241.06         7.23 o
  -4   6   9        691.61        712.39        11.77 o
  -3   6   9        493.29        508.36         7.56 o
  -2   6   9        101.12        101.84         3.05 o
  -1   6   9         59.81         63.58         2.54 o
   0   6   9          1.25          3.39         1.96 o
   1   6   9          4.49          5.37         1.69 o
   2   6   9        214.56        192.38         4.86 o
   3   6   9         42.87         39.76         3.66 o
   4   6   9         22.32         23.47         2.30 o
   5   6   9         18.52         20.06         3.10 o
   6   6   9          8.66          8.49         3.01 o
   7   6   9          1.83          2.54         1.87 o
   8   6   9          4.62          7.72         2.37 o
   9   6   9         10.70         14.87         3.88 o
 -14   7   9          0.09          4.57         2.78 o
 -13   7   9         12.88         15.06         2.90 o
 -12   7   9          0.01          4.46         2.25 o
 -11   7   9          1.38         -1.61         1.61 o
 -10   7   9          4.29          1.28         1.73 o
  -9   7   9         69.05         69.48         3.41 o
  -8   7   9          0.04         -0.27         1.45 o
  -7   7   9         70.77         69.60         3.00 o
  -6   7   9          0.70          0.64         1.23 o
  -5   7   9         74.15         72.33         2.65 o
  -4   7   9        549.95        531.17         7.95 o
  -3   7   9        152.55        149.96         3.69 o
  -2   7   9         59.86         56.91         2.81 o
  -1   7   9        123.66        120.72         4.14 o
   0   7   9        133.11        115.50         3.81 o
   1   7   9         15.91         18.94         2.19 o
   2   7   9          4.62          1.90         1.64 o
   3   7   9         12.81         18.74         1.99 o
   4   7   9          9.09          5.40         1.76 o
   5   7   9          0.19          2.45         1.84 o
   6   7   9          0.10          1.17         1.93 o
   7   7   9          0.15         -0.76         1.85 o
   8   7   9          0.28         -0.67         2.47 o
 -13   8   9          0.09          0.56         3.62 o
 -12   8   9         19.76         20.82         2.99 o
 -11   8   9         91.03         89.02         4.15 o
 -10   8   9         49.82         50.26         3.13 o
  -9   8   9          5.76          9.23         2.17 o
  -8   8   9         27.96         31.04         2.57 o
  -7   8   9          6.04          1.96         1.73 o
  -6   8   9          3.50          3.34         1.67 o
  -5   8   9         68.37         69.39         2.87 o
  -4   8   9         85.66         90.57         3.05 o
  -3   8   9         35.37         28.32         2.42 o
  -2   8   9          0.00         -0.60         1.55 o
  -1   8   9          3.05          2.64         1.48 o
   0   8   9         11.47         13.55         2.06 o
   1   8   9          4.63          2.91         1.72 o
   2   8   9         15.75         13.71         2.13 o
   3   8   9         16.06         13.75         2.12 o
   4   8   9         12.91          7.38         1.94 o
   5   8   9          3.59          8.42         2.91 o
   6   8   9         14.92         16.93         2.71 o
   7   8   9          9.06          6.28         2.48 o
 -12   9   9          7.38          4.31         6.13 o
 -11   9   9          2.37          3.44         2.41 o
 -10   9   9          1.00          1.16         1.80 o
  -9   9   9          9.46          7.91         2.08 o
  -8   9   9          3.06          4.66         1.87 o
  -7   9   9          3.01          3.66         1.87 o
  -6   9   9         78.53         78.07         3.67 o
  -5   9   9          1.71          2.41         1.68 o
  -4   9   9        124.08        108.84         3.93 o
  -3   9   9          8.19         12.79         2.06 o
  -2   9   9         46.17         44.72         2.82 o
  -1   9   9         40.10         38.57         2.82 o
   0   9   9          3.46          4.89         1.84 o
   1   9   9         20.08         19.16         2.24 o
   2   9   9          7.83         10.77         2.06 o
   3   9   9          0.94          4.99         1.76 o
   4   9   9          1.74          4.20         2.73 o
   5   9   9          1.16         -0.66         1.84 o
   6   9   9          2.19          2.60         2.20 o
 -11  10   9          6.97         13.31         3.62 o
 -10  10   9          1.82          7.01         2.15 o
  -9  10   9          3.54          5.18         1.92 o
  -8  10   9          7.27          3.90         1.95 o
  -7  10   9          9.07          5.70         2.08 o
  -6  10   9         62.10         57.44         3.25 o
  -5  10   9         69.46         64.16         4.18 o
  -4  10   9         75.62         74.68         3.90 o
  -3  10   9         32.11         29.73         2.67 o
  -2  10   9         37.19         45.10         2.98 o
  -1  10   9          0.17         -1.67         1.72 o
   0  10   9          4.13          6.52         2.02 o
   1  10   9          1.67          2.65         1.87 o
   2  10   9          2.23          2.22         1.72 o
   3  10   9          0.07          0.58         1.70 o
   4  10   9          0.64          3.62         2.57 o
   5  10   9          0.01         16.16         5.02 o
  -9  11   9          0.31          1.34         2.29 o
  -8  11   9          1.39          2.79         2.21 o
  -7  11   9         39.21         42.69         6.91 o
  -6  11   9         64.34         60.38         4.28 o
  -5  11   9         64.07         60.35         4.16 o
  -4  11   9         70.62         67.65         4.10 o
  -3  11   9          5.92          6.91         2.10 o
  -2  11   9          8.75          6.42         3.06 o
  -1  11   9         17.64         20.90         3.32 o
   0  11   9          3.45          4.29         2.55 o
   1  11   9          7.15         11.04         2.23 o
   2  11   9          0.55         -0.11         1.87 o
   3  11   9          1.53          8.78         2.86 o
  -6  12   9         29.36         31.21         6.69 o
  -5  12   9         29.81         32.02         4.52 o
  -4  12   9          0.12          3.62         3.15 o
  -3  12   9          0.02          0.80         2.31 o
  -2  12   9         24.95         22.48         3.11 o
  -1  12   9          5.63          8.71         2.71 o
   0  12   9         23.00         22.55         2.83 o
   1  12   9         28.78         41.80         4.16 o
 -14   0  10          3.46          4.18         3.15 o
 -12   0  10         95.59         86.66         5.52 o
 -10   0  10         44.72         49.77         6.13 o
  -8   0  10         30.95         36.96         2.78 o
  -6   0  10        161.14        146.51         4.60 o
  -4   0  10          1.60          5.20         1.61 o
  -2   0  10          3.41          4.46         1.70 o
   0   0  10         16.67         19.83         2.83 o
   2   0  10        189.55        183.07         5.68 o
   4   0  10         76.41         70.53         3.86 o
   6   0  10          0.55         -2.54         2.54 o
 -16   1  10          1.41          4.74         3.55 o
 -15   1  10          0.96          2.84         2.53 o
 -14   1  10          0.09         -1.80         1.80 o
 -13   1  10          7.32          2.65         1.95 o
 -12   1  10          4.51          8.66         2.01 o
 -11   1  10        270.56        242.34         5.92 o
 -10   1  10         27.02         24.40         2.36 o
  -9   1  10        149.55        150.25         3.87 o
  -8   1  10         19.27         16.78         1.47 o
  -7   1  10        378.17        388.40         5.83 o
  -6   1  10        637.27        597.95        20.73 o
  -5   1  10          0.64         -1.00         1.00 o
  -4   1  10          0.14          0.19         1.04 o
  -3   1  10         64.83         53.13         2.46 o
  -2   1  10          3.46          3.67         1.20 o
  -1   1  10         55.18         43.85         2.33 o
   0   1  10          0.23         -0.55         1.14 o
   1   1  10        291.35        288.28         5.55 o
   2   1  10        721.39        725.44        12.23 o
   3   1  10         11.20         13.22         1.87 o
   4   1  10         10.64         12.55         1.92 o
   5   1  10         77.79         83.32         5.07 o
   6   1  10         20.90         20.48         2.57 o
   7   1  10         10.03         17.02         4.18 o
  10   1  10          0.60         10.59         4.46 o
 -16   2  10          6.05         15.05         6.13 o
 -15   2  10         13.87         16.46         3.31 o
 -14   2  10          2.41          5.22         1.98 o
 -13   2  10         16.56         18.30         2.19 o
 -12   2  10          1.26          5.40         1.67 o
 -11   2  10         17.82         23.03         2.19 o
 -10   2  10         10.58         14.51         1.76 o
  -9   2  10         92.57         98.40         2.92 o
  -8   2  10         83.92         87.87         2.71 o
  -7   2  10          1.46          0.69         1.16 o
  -6   2  10        200.29        184.52         3.48 o
  -5   2  10         47.79         54.29         2.03 o
  -4   2  10        873.79        889.46        14.79 o
  -3   2  10         52.60         48.02         2.58 o
  -2   2  10          0.55          0.47         1.12 o
  -1   2  10        233.43        219.80         3.73 o
   0   2  10         41.21         39.26         1.90 o
   1   2  10         29.62         29.74         1.71 o
   2   2  10        394.97        354.43         9.10 o
   3   2  10         22.02         18.82         1.81 o
   4   2  10        163.17        138.42         4.26 o
   5   2  10         35.41         34.39         2.52 o
   6   2  10          4.13          2.65         1.72 o
   7   2  10         32.40         31.53         2.85 o
   8   2  10          0.43          2.79         5.02 o
 -16   3  10          6.74          2.23         5.02 o
 -15   3  10          0.01         -0.09         2.02 o
 -14   3  10         37.20         49.40         3.34 o
 -13   3  10         57.84         59.36         4.42 o
 -12   3  10        153.13        145.94         4.28 o
 -11   3  10         15.05         14.98         1.97 o
 -10   3  10         10.31          8.27         1.63 o
  -9   3  10        558.60        513.12         9.00 o
  -8   3  10          0.72          0.52         1.33 o
  -7   3  10         42.57         38.39         1.75 o
  -6   3  10        543.55        530.18         6.84 o
  -5   3  10         55.15         49.34         1.77 o
  -4   3  10         77.77         82.52         3.08 o
  -3   3  10          0.17          0.80         1.00 o
  -2   3  10        482.02        461.17         6.85 o
  -1   3  10        343.56        343.14         5.63 o
   0   3  10          1.50          2.58         1.30 o
   1   3  10         19.23         12.25         1.61 o
   2   3  10        378.60        353.61         6.98 o
   3   3  10        322.78        318.98         6.36 o
   4   3  10         41.24         44.31         2.70 o
   5   3  10          6.32          3.91         1.96 o
   6   3  10          0.97          4.78         2.01 o
   7   3  10         25.04         26.19         2.83 o
   8   3  10          0.88          4.60         2.60 o
   9   3  10          1.10          3.55         2.87 o
 -15   4  10         47.87         54.17         3.81 o
 -14   4  10         33.05         33.02         3.13 o
 -13   4  10         28.43         32.23         3.62 o
 -12   4  10         26.20         25.30         2.64 o
 -11   4  10         59.81         66.28         3.04 o
 -10   4  10        145.48        132.15         3.43 o
  -9   4  10         57.78         56.06         2.30 o
  -8   4  10          0.96          1.29         1.14 o
  -7   4  10        587.80        599.45         7.65 o
  -6   4  10         14.24         15.54         1.47 o
  -5   4  10        223.98        203.06         4.00 o
  -4   4  10         20.93         19.31         1.56 o
  -3   4  10          4.72          5.09         1.33 o
  -2   4  10         44.83         45.86         2.11 o
  -1   4  10         13.57         13.89         1.59 o
   0   4  10        341.03        337.20         6.39 o
   1   4  10          9.83          6.78         1.47 o
   2   4  10        205.48        174.15         4.56 o
   3   4  10         17.19         16.17         2.00 o
   4   4  10        263.83        228.94         5.40 o
   5   4  10          6.04          7.68         1.87 o
   6   4  10         31.18         36.86         3.20 o
   7   4  10          1.01          3.10         2.41 o
   8   4  10          6.13         11.78         2.26 o
   9   4  10          0.45          6.67         2.70 o
 -15   5  10          2.94          7.43         3.48 o
 -14   5  10          1.55          3.06         3.38 o
 -13   5  10         19.77         19.53         2.48 o
 -12   5  10         19.16         24.26         2.82 o
 -11   5  10          3.65          2.57         1.80 o
 -10   5  10          3.98         -1.09         1.33 o
  -9   5  10         65.30         53.93         2.82 o
  -8   5  10          2.17          1.02         1.33 o
  -7   5  10        226.36        221.67         4.87 o
  -6   5  10          7.24          6.70         1.45 o
  -5   5  10          2.20          2.28         1.35 o
  -4   5  10        165.01        144.11         3.86 o
  -3   5  10        120.50        108.51         3.09 o
  -2   5  10         59.34         54.41         2.31 o
  -1   5  10        175.36        154.68         4.37 o
   0   5  10         10.85         13.46         1.89 o
   1   5  10        105.46         96.12         3.41 o
   2   5  10         22.71         16.23         2.92 o
   3   5  10          1.67          3.85         1.72 o
   4   5  10          0.00          0.08         1.58 o
   5   5  10         41.76         47.83         3.02 o
   6   5  10          7.42          5.98         2.09 o
   7   5  10          1.75          2.63         2.57 o
   8   5  10          0.06          2.42         2.12 o
 -14   6  10          3.49          8.19         2.85 o
 -13   6  10          0.04         -1.04         2.35 o
 -12   6  10          6.85          9.01         2.74 o
 -11   6  10          9.13         10.93         2.35 o
 -10   6  10         25.77         28.96         2.57 o
  -9   6  10         50.08         51.56         2.99 o
  -8   6  10          0.25          3.47         1.55 o
  -7   6  10          1.80          1.74         1.32 o
  -6   6  10        186.61        169.26         3.86 o
  -5   6  10         24.21         24.11         1.86 o
  -4   6  10         49.09         44.19         2.47 o
  -3   6  10        210.58        209.91         4.38 o
  -2   6  10        131.82        115.35         3.26 o
  -1   6  10         30.87         36.72         2.46 o
   0   6  10         76.71         81.21         3.32 o
   1   6  10         30.37         25.92         2.76 o
   2   6  10         14.21         17.23         2.06 o
   3   6  10          3.18          0.44         1.47 o
   4   6  10         29.46         29.87         2.56 o
   5   6  10         11.46         14.91         2.48 o
   6   6  10          1.37          5.80         2.80 o
   7   6  10          1.32          3.32         3.46 o
   8   6  10          0.98          6.54         2.66 o
 -14   7  10          8.51          3.34         4.46 o
 -13   7  10         33.49         39.91         5.86 o
 -12   7  10         83.56         81.79         4.71 o
 -11   7  10         39.04         44.01         3.11 o
 -10   7  10         33.99         39.30         2.79 o
  -9   7  10          6.46          9.20         2.01 o
  -8   7  10         22.81         20.50         2.29 o
  -7   7  10         19.94         21.14         2.13 o
  -6   7  10          3.80          5.92         1.52 o
  -5   7  10          7.11          5.55         1.49 o
  -4   7  10          7.64          4.99         1.43 o
  -3   7  10          1.32          3.01         1.27 o
  -2   7  10         96.94         88.25         3.42 o
  -1   7  10         48.77         46.76         2.71 o
   0   7  10         13.24         13.71         2.06 o
   1   7  10         18.81         14.48         2.28 o
   2   7  10         38.86         36.05         2.69 o
   3   7  10         33.41         39.64         2.84 o
   4   7  10         20.38         22.04         2.44 o
   5   7  10         12.71         15.52         2.64 o
   6   7  10         20.59         17.78         2.81 o
   7   7  10          4.81          7.08         4.67 o
 -13   8  10          0.73          1.89         9.19 o
 -12   8  10         19.25         20.84         3.10 o
 -11   8  10         46.34         51.78         3.33 o
 -10   8  10          4.41          3.19         1.80 o
  -9   8  10          4.86          6.47         1.80 o
  -8   8  10         77.42         66.66         3.47 o
  -7   8  10         10.06          9.18         2.65 o
  -6   8  10         19.81         21.92         2.17 o
  -5   8  10         29.59         31.72         2.18 o
  -4   8  10         18.59         17.99         2.10 o
  -3   8  10         26.45         25.64         2.37 o
  -2   8  10          3.39          7.46         1.83 o
  -1   8  10          3.79         -0.25         1.64 o
   0   8  10         31.96         25.70         2.42 o
   1   8  10         51.46         40.72         2.85 o
   2   8  10          0.00         -0.17         1.50 o
   3   8  10          8.98         10.24         2.08 o
   4   8  10          7.18         12.00         2.67 o
   5   8  10         10.82         13.11         3.29 o
   6   8  10          1.31          5.18         2.14 o
 -12   9  10         10.53          9.70         3.33 o
 -11   9  10         23.08         27.68         3.06 o
 -10   9  10          6.40          7.65         2.08 o
  -9   9  10         49.89         49.04         3.25 o
  -8   9  10          8.72          8.75         2.01 o
  -7   9  10          0.81          3.87         2.24 o
  -6   9  10         26.49         23.34         2.57 o
  -5   9  10          0.55          0.41         1.80 o
  -4   9  10         21.46         21.88         2.41 o
  -3   9  10          2.15          3.47         1.88 o
  -2   9  10          0.39          2.09         1.76 o
  -1   9  10          0.13          0.50         1.68 o
   0   9  10          1.53          3.87         1.84 o
   1   9  10          8.11          9.59         2.07 o
   2   9  10          0.55          5.51         1.85 o
   3   9  10          1.70          4.25         2.08 o
   4   9  10          4.84          5.31         2.09 o
   5   9  10         16.08         21.91         3.11 o
 -10  10  10          1.09          1.62         2.80 o
  -9  10  10          1.85          4.24         2.01 o
  -8  10  10          0.60          0.76         1.87 o
  -7  10  10          0.30          0.54         2.17 o
  -6  10  10         99.41        100.92         5.03 o
  -5  10  10         39.12         40.18         3.74 o
  -4  10  10         19.83         15.92         2.59 o
  -3  10  10          3.48          6.51         1.97 o
  -2  10  10         47.37         53.09         3.20 o
  -1  10  10          1.43          2.40         1.84 o
   0  10  10          0.04          2.02         2.25 o
   1  10  10          0.11         -1.02         1.74 o
   2  10  10          0.57          2.07         1.89 o
   3  10  10          2.10          1.21         1.93 o
   4  10  10          0.12          0.00         3.34 o
  -8  11  10          1.05          0.19         2.54 o
  -7  11  10         14.68         17.82         2.99 o
  -6  11  10         20.00         13.46         3.39 o
  -5  11  10         17.89         21.61         4.04 o
  -4  11  10          4.39         15.32         3.30 o
  -3  11  10          4.29          4.74         2.41 o
  -2  11  10          0.56          1.38         1.93 o
  -1  11  10          0.58         -0.28         1.95 o
   0  11  10          0.02          2.57         2.33 o
   1  11  10         30.20         40.81         3.23 o
   2  11  10          0.11         -0.04         2.09 o
  -5  12  10         18.96         29.31         7.80 o
  -4  12  10          4.03          5.88         4.74 o
  -3  12  10          0.31          2.06         2.62 o
  -2  12  10          1.14          2.56         2.97 o
  -1  12  10          0.14          9.47         5.57 o
 -15   0  11          2.96          7.63         3.73 o
 -13   0  11          1.66          0.84         2.76 o
 -11   0  11         42.42         44.21         4.12 o
  -9   0  11         35.46         39.38         3.94 o
  -7   0  11        135.68        137.07         6.44 o
  -5   0  11         30.89         35.22         2.78 o
  -3   0  11         93.70         94.66         4.91 o
  -1   0  11         34.57         30.55         3.00 o
   1   0  11        248.85        215.65         7.22 o
   3   0  11          7.46          6.50         2.25 o
   5   0  11         80.52         81.12         4.39 o
 -16   1  11          2.55          4.46         5.02 o
 -15   1  11          7.64          3.90         2.74 o
 -14   1  11         14.90         13.10         2.51 o
 -13   1  11          5.33         -0.38         1.87 o
 -12   1  11          5.63          7.19         2.08 o
 -11   1  11          2.15          2.25         1.80 o
 -10   1  11         21.27         21.47         2.29 o
  -9   1  11        221.73        206.44         4.88 o
  -8   1  11        272.16        255.03         4.69 o
  -7   1  11          7.79          6.28         1.83 o
  -6   1  11         14.90         15.42         1.90 o
  -5   1  11          2.54          1.98         1.20 o
  -4   1  11        243.41        248.20         5.40 o
  -3   1  11         14.39         17.67         2.18 o
  -2   1  11        130.04        120.68         3.14 o
  -1   1  11         70.54         73.54         3.16 o
   0   1  11       1302.66       1278.70        15.67 o
   1   1  11        214.81        215.25         4.49 o
   2   1  11         40.29         48.78         2.34 o
   3   1  11         57.55         60.75         2.67 o
   4   1  11        129.64        126.10         3.98 o
   5   1  11         23.94         28.69         2.77 o
   6   1  11          1.89          3.85         2.01 o
   7   1  11          0.34         -2.67         2.67 o
   8   1  11          2.13          7.80         5.57 o
 -16   2  11          7.64         12.26         5.57 o
 -15   2  11          0.71          1.47         2.78 o
 -14   2  11          0.05         -0.65         2.35 o
 -13   2  11         30.12         26.96         2.92 o
 -12   2  11        135.70        139.14         5.87 o
 -11   2  11          8.48          5.06         1.87 o
 -10   2  11         46.40         50.76         4.18 o
  -9   2  11         61.14         70.26         2.88 o
  -8   2  11          5.45          8.43         1.43 o
  -7   2  11          0.91         -0.47         1.29 o
  -6   2  11         47.62         44.58         2.62 o
  -5   2  11         70.26         66.64         3.12 o
  -4   2  11        126.15        127.95         3.53 o
  -3   2  11        106.66         99.03         3.22 o
  -2   2  11         51.19         58.24         2.33 o
  -1   2  11         93.36         91.49         2.88 o
   0   2  11         16.40         16.85         1.96 o
   1   2  11          5.20          4.26         1.70 o
   2   2  11        545.23        520.56         8.81 o
   3   2  11         59.10         61.82         2.98 o
   4   2  11         17.51         10.69         2.26 o
   5   2  11          5.80          5.93         2.12 o
   6   2  11         18.86         23.51         2.69 o
   7   2  11          4.52          5.18         3.33 o
   8   2  11          2.14         -0.56         5.57 o
   9   2  11          1.59          2.23         6.13 o
 -15   3  11         11.33         12.46         3.10 o
 -14   3  11          0.80          0.79         2.36 o
 -13   3  11          5.65          8.27         2.67 o
 -12   3  11         20.37         24.23         2.54 o
 -11   3  11         22.12         21.03         2.48 o
 -10   3  11          2.01         -0.48         1.91 o
  -9   3  11        142.69        143.33         4.95 o
  -8   3  11         38.55         37.16         2.17 o
  -7   3  11          4.73          3.88         1.30 o
  -6   3  11          1.94          1.69         1.30 o
  -5   3  11        100.51        103.36         2.90 o
  -4   3  11         15.48         17.72         1.64 o
  -3   3  11          0.93         -0.19         1.37 o
  -2   3  11         16.33         11.94         1.76 o
  -1   3  11          5.86          6.65         1.63 o
   0   3  11        125.83        111.32         3.61 o
   1   3  11         12.64         14.75         1.92 o
   2   3  11        158.01        144.09         5.71 o
   3   3  11          9.25          6.63         2.08 o
   4   3  11         21.32         16.80         2.57 o
   5   3  11         25.08         27.92         2.92 o
   6   3  11          1.10          2.28         2.51 o
   7   3  11          8.83         11.11         3.29 o
   8   3  11          7.40          7.86         3.88 o
 -15   4  11          3.08          6.41         3.94 o
 -14   4  11          5.33          3.04         2.45 o
 -13   4  11          1.37          0.93         3.24 o
 -12   4  11         26.03         24.01         3.43 o
 -11   4  11         32.12         35.45         2.85 o
 -10   4  11        169.09        160.23         4.22 o
  -9   4  11        109.38        103.54         4.30 o
  -8   4  11          6.18          5.18         1.54 o
  -7   4  11         74.60         64.24         2.86 o
  -6   4  11         22.88         21.75         1.97 o
  -5   4  11         11.89          9.76         1.76 o
  -4   4  11          5.61          1.76         1.51 o
  -3   4  11         47.19         46.73         2.52 o
  -2   4  11         61.91         59.64         2.69 o
  -1   4  11          9.12         12.14         1.89 o
   0   4  11         30.31         29.80         2.27 o
   1   4  11        100.09         87.58         3.94 o
   2   4  11         32.52         31.49         2.77 o
   3   4  11          8.90          8.37         2.73 o
   4   4  11         19.27         20.47         2.64 o
   5   4  11          5.50          7.56         2.20 o
   6   4  11          9.82         13.57         2.99 o
   7   4  11          0.00          0.73         2.62 o
   8   4  11          1.61          1.39         2.86 o
 -15   5  11          8.64          7.80         5.57 o
 -14   5  11          4.44         -2.29         2.29 o
 -13   5  11          6.06          7.31         2.67 o
 -12   5  11          0.81          0.63         1.84 o
 -11   5  11          1.04          3.58         1.80 o
 -10   5  11         32.28         34.82         2.38 o
  -9   5  11        171.46        155.71         4.82 o
  -8   5  11         58.93         63.27         3.26 o
  -7   5  11         24.76         27.07         2.48 o
  -6   5  11        187.77        175.23         6.86 o
  -5   5  11        122.17        111.92         3.20 o
  -4   5  11        210.54        208.31         4.34 o
  -3   5  11         29.57         27.30         1.91 o
  -2   5  11        159.63        149.63         3.73 o
  -1   5  11          1.42         -1.17         1.17 o
   0   5  11         34.95         27.96         2.30 o
   1   5  11         29.52         22.60         2.16 o
   2   5  11         45.52         38.69         2.99 o
   3   5  11         17.80         19.32         2.27 o
   4   5  11         14.68         10.43         2.19 o
   5   5  11          7.77         13.55         2.49 o
   6   5  11          1.30          1.87         3.34 o
   7   5  11          0.32          4.17         2.93 o
   8   5  11         10.26         14.32         5.57 o
 -14   6  11         43.07         56.91         8.36 o
 -13   6  11         30.87         29.21         5.31 o
 -12   6  11         33.08         33.67         3.42 o
 -11   6  11          1.37          2.60         1.93 o
 -10   6  11          6.63          7.07         1.80 o
  -9   6  11         23.86         20.82         2.04 o
  -8   6  11         53.22         60.64         2.87 o
  -7   6  11         80.60         84.40         3.21 o
  -6   6  11          0.02          1.40         1.33 o
  -5   6  11         16.22         14.04         1.66 o
  -4   6  11         19.42         18.33         1.73 o
  -3   6  11          7.98          9.43         1.49 o
  -2   6  11        140.25        126.53         3.46 o
  -1   6  11          4.51          3.81         1.61 o
   0   6  11         70.59         66.25         3.11 o
   1   6  11         21.36         17.41         2.08 o
   2   6  11          7.39          7.73         1.93 o
   3   6  11          0.01          0.42         2.24 o
   4   6  11         18.46         24.31         2.45 o
   5   6  11          4.25          5.50         3.54 o
   6   6  11          4.42         12.32         2.46 o
   7   6  11          0.07          1.77         2.52 o
 -13   7  11          1.94          8.98         2.78 o
 -12   7  11         17.96         20.45         3.51 o
 -11   7  11         18.15         21.58         2.57 o
 -10   7  11          5.12          6.13         1.95 o
  -9   7  11         10.87         11.08         2.01 o
  -8   7  11         53.52         52.86         3.11 o
  -7   7  11        156.59        161.39         4.37 o
  -6   7  11         33.40         31.98         2.18 o
  -5   7  11         54.42         54.46         2.64 o
  -4   7  11         14.75         12.06         1.66 o
  -3   7  11          7.05         11.56         1.79 o
  -2   7  11          0.06          2.58         1.80 o
  -1   7  11         15.04         12.17         2.02 o
   0   7  11         30.88         21.88         2.31 o
   1   7  11          7.93          6.41         1.83 o
   2   7  11         14.20         10.96         2.05 o
   3   7  11         24.03         25.74         2.56 o
   4   7  11         13.80         14.55         2.30 o
   5   7  11          0.26          4.13         2.18 o
   6   7  11          0.11         -0.56         2.15 o
 -12   8  11          0.24          1.37         2.21 o
 -11   8  11          0.00          0.77         1.80 o
 -10   8  11          1.70          4.48         1.80 o
  -9   8  11         83.57         84.34         3.90 o
  -8   8  11         33.02         43.68         3.06 o
  -7   8  11          0.20         -1.07         1.85 o
  -6   8  11         12.27         15.36         1.95 o
  -5   8  11          8.12         10.09         1.69 o
  -4   8  11          8.90          7.55         1.87 o
  -3   8  11          2.32          3.27         1.76 o
  -2   8  11          4.90          7.62         1.96 o
  -1   8  11          0.39          0.95         1.61 o
   0   8  11         24.00         25.55         2.58 o
   1   8  11         21.56         19.50         2.35 o
   2   8  11          6.83          5.37         2.64 o
   3   8  11          5.50          4.99         1.92 o
   4   8  11          0.77          5.91         2.29 o
   5   8  11          0.04          0.09         2.17 o
 -11   9  11          0.15          0.44         3.62 o
 -10   9  11          1.72          3.13         1.92 o
  -9   9  11          0.30          2.85         1.80 o
  -8   9  11          9.45         13.11         2.41 o
  -7   9  11         11.97         14.11         2.29 o
  -6   9  11         10.01         11.64         2.39 o
  -5   9  11          4.57          3.36         1.91 o
  -4   9  11          5.84          9.43         2.18 o
  -3   9  11          0.03         -1.35         1.68 o
  -2   9  11          6.55          4.52         2.00 o
  -1   9  11          0.72          2.24         1.84 o
   0   9  11          0.29          2.43         1.84 o
   1   9  11          1.60          2.12         1.87 o
   2   9  11          0.25         -0.09         1.73 o
   3   9  11          0.32          1.16         2.33 o
   4   9  11          0.32          1.19         2.67 o
 -10  10  11          2.78          3.27         2.23 o
  -9  10  11          7.62         10.50         2.26 o
  -8  10  11         11.03         14.49         2.43 o
  -7  10  11          0.05          1.84         2.35 o
  -6  10  11          6.80         13.09         2.67 o
  -5  10  11         11.37         16.03         3.18 o
  -4  10  11         12.71         17.30         2.65 o
  -3  10  11          0.02          1.38         1.92 o
  -2  10  11          1.97          5.14         2.27 o
  -1  10  11         38.49         40.17         3.12 o
   0  10  11          0.93          2.04         1.99 o
   1  10  11          6.18          3.57         2.10 o
   2  10  11          2.74         -1.13         3.06 o
   3  10  11          1.50          3.34         3.90 o
  -8  11  11          0.73          1.11         4.46 o
  -7  11  11          2.06          9.47         3.15 o
  -6  11  11          2.81          6.00         2.67 o
  -5  11  11         12.68         15.96         3.10 o
  -4  11  11          0.00          1.67         4.34 o
  -3  11  11          8.82         12.73         2.69 o
  -2  11  11          0.48          1.33         2.05 o
  -1  11  11          8.82         11.12         2.35 o
   0  11  11          0.52          0.11         2.09 o
   1  11  11          2.80          3.45         3.62 o
 -16   0  12         23.91         26.75         6.69 o
 -14   0  12         34.41         27.04         4.52 o
 -12   0  12        219.60        240.39        17.83 o
 -10   0  12         32.84         31.80         3.55 o
  -8   0  12         28.80         39.33         4.00 o
  -6   0  12         69.94         58.91         3.42 o
  -4   0  12          0.07          0.03         2.64 o
  -2   0  12        303.12        294.18         7.58 o
   0   0  12         63.01         62.71         3.54 o
   2   0  12        295.43        304.24        15.36 o
   4   0  12         28.36         30.71         4.48 o
   6   0  12          2.03         13.37         4.46 o
 -15   1  12          4.39          8.02         2.64 o
 -14   1  12          1.92          5.99         2.29 o
 -13   1  12         60.21         67.02         3.83 o
 -12   1  12          0.64         -1.53         1.73 o
 -11   1  12        343.45        339.16        11.74 o
 -10   1  12         15.99         19.41         2.73 o
  -9   1  12          2.30          4.12         1.50 o
  -8   1  12          6.81          6.12         1.45 o
  -7   1  12         18.27         14.97         1.56 o
  -6   1  12         40.82         42.18         2.08 o
  -5   1  12        148.08        156.01         4.85 o
  -4   1  12        119.33        109.35         3.06 o
  -3   1  12          4.01          5.84         1.43 o
  -2   1  12        176.18        175.38         4.57 o
  -1   1  12         57.64         55.04         2.62 o
   0   1  12         26.12         22.03         1.89 o
   1   1  12         21.73         21.93         1.92 o
   2   1  12         30.50         34.60         2.44 o
   3   1  12         46.09         43.25         2.74 o
   4   1  12         17.60         19.83         2.57 o
   5   1  12          0.30         -0.86         1.92 o
   6   1  12          1.11          2.91         2.45 o
 -15   2  12          3.94          3.34         3.55 o
 -14   2  12          9.39         12.58         2.71 o
 -13   2  12         43.95         47.66         3.41 o
 -12   2  12         32.38         37.73         3.49 o
 -11   2  12         32.75         33.48         2.79 o
 -10   2  12         91.84         94.65         3.90 o
  -9   2  12        127.23        120.27         4.75 o
  -8   2  12         19.02         22.03         1.72 o
  -7   2  12          4.47          3.18         1.32 o
  -6   2  12          3.64          4.80         1.47 o
  -5   2  12        128.14        116.03         3.18 o
  -4   2  12         47.24         37.53         2.10 o
  -3   2  12         30.10         32.55         2.00 o
  -2   2  12        214.20        193.18         4.72 o
  -1   2  12        270.42        249.21         9.04 o
   0   2  12        100.81         79.28         3.23 o
   1   2  12         84.78         74.57         3.18 o
   2   2  12        216.16        208.25         5.48 o
   3   2  12         29.53         28.61         2.77 o
   4   2  12         12.94         12.82         2.36 o
   5   2  12          0.45          2.79         1.84 o
   6   2  12          1.70          0.27         2.21 o
   7   2  12          0.13          5.76         4.18 o
   8   2  12          4.08         14.49         6.69 o
 -15   3  12          3.55          1.47         8.36 o
 -14   3  12         21.60         26.16         3.42 o
 -13   3  12         27.76         25.36         2.85 o
 -12   3  12         29.03         26.21         2.83 o
 -11   3  12         20.46         22.57         2.57 o
 -10   3  12        239.90        232.73         7.08 o
  -9   3  12          2.75          1.50         1.47 o
  -8   3  12          5.92          3.69         1.51 o
  -7   3  12          7.47          7.54         1.70 o
  -6   3  12         20.81         20.82         1.76 o
  -5   3  12        113.50        109.28         3.48 o
  -4   3  12        339.43        321.78         6.32 o
  -3   3  12         17.29         14.58         1.84 o
  -2   3  12         48.26         43.68         3.20 o
  -1   3  12        274.56        265.91         7.40 o
   0   3  12          2.06          7.46         1.81 o
   1   3  12         14.81          9.87         1.83 o
   2   3  12          5.45          5.70         2.09 o
   3   3  12          8.99          9.35         2.29 o
   4   3  12          0.29          0.39         1.84 o
   5   3  12          6.89          5.99         2.23 o
   6   3  12          0.41          4.76         3.08 o
   7   3  12          0.16         -3.58         3.58 o
   8   3  12          2.68          3.90         6.13 o
 -15   4  12          0.09         -0.56         5.02 o
 -14   4  12          6.96          9.89         2.86 o
 -13   4  12          0.46          2.19         2.21 o
 -12   4  12         16.94         17.56         2.78 o
 -11   4  12          8.57         14.53         2.43 o
 -10   4  12        113.24        109.79         5.13 o
  -9   4  12         65.07         68.19         3.38 o
  -8   4  12          0.61         -1.49         2.06 o
  -7   4  12          0.32         -0.51         1.43 o
  -6   4  12        101.20         93.98         3.32 o
  -5   4  12         83.48         84.38         3.37 o
  -4   4  12         12.62         14.40         1.87 o
  -3   4  12         68.75         56.79         3.22 o
  -2   4  12          1.17         -1.16         1.37 o
  -1   4  12          0.02         -0.21         1.39 o
   0   4  12        217.60        197.92         8.68 o
   1   4  12          0.05         -1.64         1.64 o
   2   4  12          0.99          1.33         1.93 o
   3   4  12         19.01         20.32         2.57 o
   4   4  12         12.24         12.42         2.41 o
   5   4  12          1.31          0.44         2.05 o
   6   4  12          0.99          4.89         2.70 o
   7   4  12          4.55          5.53         2.99 o
 -14   5  12          4.24          3.44         3.33 o
 -13   5  12          3.89          5.67         3.33 o
 -12   5  12          4.51          8.21         2.94 o
 -11   5  12          4.01          4.74         2.76 o
 -10   5  12         43.41         35.97         2.81 o
  -9   5  12         61.80         64.18         3.41 o
  -8   5  12         40.94         38.73         2.77 o
  -7   5  12          3.05         -0.21         1.45 o
  -6   5  12         11.94          9.44         1.81 o
  -5   5  12         45.81         51.15         2.67 o
  -4   5  12         20.00         18.96         2.06 o
  -3   5  12          5.16          1.84         1.74 o
  -2   5  12         46.91         47.90         2.69 o
  -1   5  12          0.02          1.80         1.92 o
   0   5  12         10.02          4.59         2.05 o
   1   5  12          0.76          0.40         1.89 o
   2   5  12          0.00         -0.84         1.80 o
   3   5  12         21.11         15.52         2.57 o
   4   5  12          0.04          2.00         2.12 o
   5   5  12          8.08          7.96         2.86 o
   6   5  12          4.47          5.02         7.52 o
   7   5  12          0.01         -0.84         3.15 o
 -13   6  12         19.85         20.06         3.73 o
 -12   6  12          0.52          2.23         2.76 o
 -11   6  12          2.31          1.29         2.54 o
 -10   6  12          0.84         -1.80         1.80 o
  -9   6  12         11.43          9.64         2.05 o
  -8   6  12         10.75         13.38         2.41 o
  -7   6  12          0.14          1.34         1.64 o
  -6   6  12          5.21          7.64         2.10 o
  -5   6  12          9.53          7.52         1.81 o
  -4   6  12          0.60          1.45         1.64 o
  -3   6  12         46.76         49.44         2.71 o
  -2   6  12         51.78         41.75         3.22 o
  -1   6  12          9.45          8.32         2.20 o
   0   6  12          0.33          2.77         2.12 o
   1   6  12          4.61          1.00         2.08 o
   2   6  12          2.65          6.17         2.02 o
   3   6  12          5.54          3.65         2.74 o
   4   6  12          7.29          9.60         2.53 o
   5   6  12          0.10         -0.28         2.74 o
   6   6  12          3.27          5.45         5.68 o
 -12   7  12          3.67          3.27         2.94 o
 -11   7  12         22.84         26.03         4.11 o
 -10   7  12         12.70         11.89         4.64 o
  -9   7  12         15.19         20.01         2.78 o
  -8   7  12          0.08         -0.49         1.73 o
  -7   7  12          1.58          1.69         1.67 o
  -6   7  12         27.57         31.71         2.44 o
  -5   7  12          1.53          4.31         1.66 o
  -4   7  12          0.01         -0.21         1.53 o
  -3   7  12          4.58          1.52         3.10 o
  -2   7  12          0.21         -0.42         1.95 o
  -1   7  12         41.44         42.02         3.17 o
   0   7  12         30.95         31.34         3.11 o
   1   7  12          1.50          0.85         2.20 o
   2   7  12         21.89         19.32         2.74 o
   3   7  12         19.84         23.72         2.97 o
   4   7  12          0.57          5.89         2.74 o
   5   7  12          1.83          4.46         3.71 o
 -12   8  12          0.12          6.69         3.90 o
 -11   8  12          0.02         -1.20         2.13 o
 -10   8  12          1.95          3.89         2.37 o
  -9   8  12         22.58         20.35         2.90 o
  -8   8  12          0.22          1.54         1.73 o
  -7   8  12         24.76         26.73         2.46 o
  -6   8  12         45.04         48.02         2.86 o
  -5   8  12          0.03         -0.01         1.42 o
  -4   8  12         24.81         26.23         2.46 o
  -3   8  12         11.89         10.11         2.05 o
  -2   8  12         19.85         16.15         2.56 o
  -1   8  12          1.84          0.94         1.69 o
   0   8  12          1.66          0.82         2.09 o
   1   8  12         31.54         38.39         3.02 o
   2   8  12          0.57          1.11         2.23 o
   3   8  12         24.93         40.48         3.62 o
   4   8  12          2.06          2.56         3.90 o
 -11   9  12          8.10          5.57         4.46 o
 -10   9  12          0.00          1.30         1.98 o
  -9   9  12         35.92         40.22         3.20 o
  -8   9  12         12.53         17.79         2.96 o
  -7   9  12          0.00          0.15         1.69 o
  -6   9  12          8.25          6.55         2.42 o
  -5   9  12         37.04         43.70         3.98 o
  -4   9  12          1.87          2.25         1.84 o
  -3   9  12          3.08          4.26         1.75 o
  -2   9  12          0.18          3.34         2.06 o
  -1   9  12         13.15         17.75         2.39 o
   0   9  12         29.66         37.28         3.07 o
   1   9  12          8.32          8.06         2.13 o
   2   9  12          8.49          9.22         2.48 o
   3   9  12         13.06         22.09         6.13 o
  -9  10  12          0.07          2.23         2.25 o
  -8  10  12          0.30          6.07         2.09 o
  -7  10  12          3.40          8.55         2.67 o
  -6  10  12          0.04          0.37         2.21 o
  -5  10  12          0.81          0.54         2.26 o
  -4  10  12          3.29          4.45         2.29 o
  -3  10  12          1.15         -1.46         2.36 o
  -2  10  12          4.57         13.04         2.35 o
  -1  10  12          8.32          9.39         2.23 o
   0  10  12         29.67         47.63         3.76 o
   1  10  12         12.21         21.92         3.58 o
  -6  11  12          9.56          6.41         6.41 o
  -5  11  12          4.72         11.73         3.88 o
  -4  11  12          1.54          0.45         2.65 o
  -3  11  12          0.17          6.64         3.14 o
  -2  11  12          7.92          5.27         4.67 o
 -15   0  13         49.41         50.45         5.52 o
 -13   0  13          7.83          8.36         3.15 o
 -11   0  13        182.61        170.81         7.28 o
  -9   0  13          0.45         -1.71         1.80 o
  -7   0  13          0.02          1.50         1.80 o
  -5   0  13        757.16        765.36        20.56 o
  -3   0  13        687.23        657.08        16.74 o
  -1   0  13        307.71        287.33         7.71 o
   1   0  13         73.56         76.32         5.51 o
   3   0  13         38.37         36.36        15.05 o
 -15   1  13          3.48          6.02         2.69 o
 -14   1  13          2.03          3.93         2.41 o
 -13   1  13          2.93          1.13         2.01 o
 -12   1  13          0.78         -0.70         2.01 o
 -11   1  13         16.93         17.47         2.43 o
 -10   1  13         51.38         54.76         3.34 o
  -9   1  13          6.00          3.90         1.58 o
  -8   1  13          0.02          0.09         1.36 o
  -7   1  13        102.93         98.63         3.10 o
  -6   1  13         13.18         10.25         1.58 o
  -5   1  13         21.33         24.38         1.89 o
  -4   1  13         61.41         59.94         2.53 o
  -3   1  13         13.19         15.63         1.99 o
  -2   1  13        751.67        749.02        10.32 o
  -1   1  13          0.96          1.32         1.35 o
   0   1  13        442.86        415.14        12.03 o
   1   1  13         23.27         21.71         2.29 o
   2   1  13         13.06         10.82         1.88 o
   3   1  13          0.00          0.14         2.08 o
   4   1  13          0.00          0.16         1.89 o
   5   1  13          0.44         -1.85         1.85 o
   6   1  13          4.58          5.93         3.33 o
 -15   2  13          0.06         -1.67         3.55 o
 -14   2  13         32.42         34.81         3.34 o
 -13   2  13          6.64          2.37         2.23 o
 -12   2  13         87.88         84.94         5.55 o
 -11   2  13         44.79         43.98         3.13 o
 -10   2  13          1.58         -1.29         1.80 o
  -9   2  13          0.73         -0.11         1.47 o
  -8   2  13          0.44         -1.24         1.24 o
  -7   2  13         34.72         36.08         2.08 o
  -6   2  13         57.86         56.96         2.70 o
  -5   2  13          0.57         -0.66         1.27 o
  -4   2  13         32.60         32.48         2.80 o
  -3   2  13          1.67         -0.55         1.56 o
  -2   2  13        539.84        491.83         8.51 o
  -1   2  13          5.53          6.03         2.00 o
   0   2  13          1.25          1.20         2.00 o
   1   2  13          9.87          8.06         1.79 o
   2   2  13          0.67          1.17         1.92 o
   3   2  13         20.21         19.65         2.62 o
   4   2  13          0.76         -2.28         3.28 o
   5   2  13          0.08          1.86         2.57 o
   6   2  13          0.01         11.68         3.07 o
   7   2  13          2.51          1.24         3.62 o
 -15   3  13         27.22         22.85         6.69 o
 -14   3  13          0.03          0.62         2.67 o
 -13   3  13         23.62         30.77         3.20 o
 -12   3  13          2.54          3.10         2.65 o
 -11   3  13          4.96          5.28         2.15 o
 -10   3  13         31.96         33.64         2.42 o
  -9   3  13          3.51          4.86         1.70 o
  -8   3  13         33.85         31.12         2.33 o
  -7   3  13         65.86         56.62         3.13 o
  -6   3  13          3.39          4.60         1.60 o
  -5   3  13          9.83          7.41         1.99 o
  -4   3  13        134.01        113.49         3.86 o
  -3   3  13        125.33        131.08         3.98 o
  -2   3  13        214.63        220.72         5.23 o
  -1   3  13         16.73         17.56         2.06 o
   0   3  13         36.51         37.79         2.78 o
   1   3  13          1.44          0.43         1.80 o
   2   3  13          0.70          2.77         2.01 o
   3   3  13          7.02          8.56         2.33 o
   4   3  13          0.67          1.30         2.02 o
   5   3  13          0.08         -0.04         2.12 o
   6   3  13          2.42         11.73         3.03 o
   7   3  13          6.72          7.34         2.99 o
 -14   4  13          0.16         -2.45         2.45 o
 -13   4  13         18.64         19.21         3.10 o
 -12   4  13          3.70          7.37         2.26 o
 -11   4  13         12.52         11.81         2.78 o
 -10   4  13          1.38          1.57         1.92 o
  -9   4  13         15.80         16.19         2.34 o
  -8   4  13         36.42         33.30         2.64 o
  -7   4  13          0.11          0.60         1.49 o
  -6   4  13         41.21         38.67         2.51 o
  -5   4  13         15.77         12.74         1.94 o
  -4   4  13         78.89         79.43         3.26 o
  -3   4  13        135.98        122.98         4.42 o
  -2   4  13          0.02          1.13         1.58 o
  -1   4  13         74.60         59.12         3.13 o
   0   4  13         17.49         14.49         2.48 o
   1   4  13         15.88         13.64         2.41 o
   2   4  13          0.97          1.00         2.05 o
   3   4  13          3.99          7.11         2.23 o
   4   4  13          3.87          6.09         2.24 o
   5   4  13          0.64          2.23         4.47 o
   6   4  13          0.50          0.74         2.86 o
 -13   5  13          9.94         13.05         3.73 o
 -12   5  13          3.36          9.25         3.34 o
 -11   5  13          0.32          2.00         2.45 o
 -10   5  13          1.37          1.04         1.79 o
  -9   5  13         28.28         25.78         4.39 o
  -8   5  13          1.91          3.66         1.89 o
  -7   5  13          1.26         -0.98         1.40 o
  -6   5  13          0.50          0.16         1.55 o
  -5   5  13         10.79         14.75         2.00 o
  -4   5  13         48.72         45.52         2.65 o
  -3   5  13          3.85          3.80         1.58 o
  -2   5  13         38.86         29.09         2.48 o
  -1   5  13          6.13          8.28         2.29 o
   0   5  13          8.50          9.77         2.26 o
   1   5  13          3.43          5.78         2.08 o
   2   5  13          8.09          9.37         2.31 o
   3   5  13          2.95          3.00         2.57 o
   4   5  13          0.90          4.63         2.16 o
   5   5  13          0.57          0.43         2.53 o
   6   5  13         17.41         30.09         6.69 o
 -13   6  13         16.30         13.37         3.94 o
 -12   6  13          0.17          1.86         2.94 o
 -11   6  13         31.22         37.48         4.52 o
 -10   6  13         25.84         26.62         3.22 o
  -9   6  13          0.55          0.78         2.01 o
  -8   6  13          4.92          4.19         1.96 o
  -7   6  13         11.17         13.24         2.20 o
  -6   6  13         24.88         29.05         2.42 o
  -5   6  13          7.40          7.09         1.80 o
  -4   6  13          6.90          2.77         1.70 o
  -3   6  13          1.45          3.47         1.61 o
  -2   6  13         37.11         33.04         3.13 o
  -1   6  13          0.06          0.61         2.08 o
   0   6  13          0.84          3.31         2.12 o
   1   6  13         10.06          7.67         2.36 o
   2   6  13          0.66          2.13         2.15 o
   3   6  13         10.64          9.35         2.53 o
   4   6  13          5.72         12.11         2.66 o
   5   6  13          3.34          9.47         5.02 o
 -12   7  13         18.47         31.19         5.57 o
 -11   7  13          3.51          9.29         2.57 o
 -10   7  13          6.05          6.94         2.45 o
  -9   7  13          4.40          4.54         3.92 o
  -8   7  13         16.42         14.47         2.41 o
  -7   7  13          1.09          2.22         1.98 o
  -6   7  13          0.99          0.94         1.55 o
  -5   7  13          0.01         -1.90         2.14 o
  -4   7  13         63.19         48.63         3.51 o
  -3   7  13         55.34         54.38         5.71 o
  -2   7  13         15.08          8.14         2.33 o
  -1   7  13          2.29         -0.15         2.20 o
   0   7  13          4.89          6.68         2.48 o
   1   7  13          0.23          3.01         2.39 o
   2   7  13         11.32          9.99         2.71 o
   3   7  13         13.60         13.52         2.81 o
   4   7  13          1.47          0.56         4.46 o
 -11   8  13          1.85          1.07         2.62 o
 -10   8  13         53.63         54.11         4.07 o
  -9   8  13          0.01          2.76         2.21 o
  -8   8  13         16.83         19.53         3.10 o
  -7   8  13          2.84          2.01         2.09 o
  -6   8  13          0.02         -1.54         1.54 o
  -5   8  13          7.22          7.34         2.36 o
  -4   8  13          9.92         13.83         2.48 o
  -3   8  13          2.43          4.77         2.31 o
  -2   8  13          0.33         -1.48         2.12 o
  -1   8  13          0.00          1.20         2.26 o
   0   8  13          0.17          0.08         2.26 o
   1   8  13          0.16          1.54         2.36 o
   2   8  13          4.67         -1.65         3.78 o
   3   8  13          7.96         10.59         5.57 o
 -10   9  13          0.01          4.01         3.08 o
  -9   9  13          0.09          5.96         2.46 o
  -8   9  13          2.42          8.87         2.78 o
  -7   9  13          1.62         -2.76         2.76 o
  -6   9  13          0.01         -1.43         2.68 o
  -5   9  13          1.37          2.32         2.34 o
  -4   9  13         32.34         44.32         4.58 o
  -3   9  13          0.74          2.05         2.35 o
  -2   9  13         15.38         14.77         3.30 o
  -1   9  13          0.01          1.53         3.30 o
   0   9  13          9.98         17.82         3.01 o
   1   9  13          1.25          5.78         3.13 o
   2   9  13          2.79          1.67         5.02 o
  -7  10  13          1.81          3.90         5.02 o
  -6  10  13          0.09          1.11         4.46 o
  -5  10  13          0.84         -1.39         3.15 o
  -4  10  13          0.00          0.33         2.50 o
  -3  10  13          0.52          1.84         2.57 o
  -2  10  13          1.65          0.85         3.22 o
  -1  10  13          5.91          5.57         3.42 o
 -14   0  14         21.92         19.57         4.33 o
 -12   0  14         40.05         49.95         5.12 o
 -10   0  14          3.56          8.02         2.94 o
  -8   0  14        224.03        234.00         8.42 o
  -6   0  14        408.69        408.74        10.57 o
  -4   0  14          8.46         10.71         2.35 o
  -2   0  14          3.67          5.10         2.02 o
   0   0  14          0.07          5.72         2.94 o
   2   0  14         12.00         16.72         5.02 o
   6   0  14          0.25          0.56         5.02 o
 -15   1  14          1.52          2.66         2.95 o
 -14   1  14          0.51         -2.29         2.29 o
 -13   1  14         15.62         19.84         2.85 o
 -12   1  14         55.67         52.69         3.61 o
 -11   1  14          0.10          0.22         2.01 o
 -10   1  14         12.90         13.81         2.43 o
  -9   1  14         22.31         23.95         2.23 o
  -8   1  14          1.61          0.17         1.38 o
  -7   1  14         15.67         13.80         1.78 o
  -6   1  14          1.26          0.20         1.73 o
  -5   1  14          0.00          2.72         1.35 o
  -4   1  14         13.18         10.12         2.41 o
  -3   1  14          0.45          4.47         1.50 o
  -2   1  14          0.09         -0.95         1.52 o
  -1   1  14         65.01         61.13         3.13 o
   0   1  14         31.97         31.74         2.54 o
   1   1  14          8.34          8.07         1.79 o
   2   1  14          0.24          0.43         1.56 o
   3   1  14          0.32         -1.33         1.92 o
   4   1  14          0.16          4.94         2.35 o
   5   1  14          5.56          9.19         4.18 o
   6   1  14          1.28         -0.56         4.46 o
 -15   2  14          4.86          0.00         5.57 o
 -14   2  14          3.65          4.04         2.51 o
 -13   2  14          9.80          8.90         2.57 o
 -12   2  14         36.47         44.54         3.39 o
 -11   2  14         66.35         80.40         6.43 o
 -10   2  14          0.84          1.63         1.87 o
  -9   2  14         30.98         31.46         2.38 o
  -8   2  14          1.66          0.27         1.38 o
  -7   2  14         90.53         88.97         3.90 o
  -6   2  14          0.05         -0.17         1.69 o
  -5   2  14        179.38        158.15         4.42 o
  -4   2  14         62.07         52.94         2.94 o
  -3   2  14         60.32         54.11         2.83 o
  -2   2  14          3.86          5.47         1.67 o
  -1   2  14          0.08         -1.19         1.39 o
   0   2  14          6.60          7.31         1.79 o
   1   2  14          0.44          2.32         1.72 o
   2   2  14          4.33          7.02         2.20 o
   3   2  14          0.50          2.59         2.33 o
   4   2  14          1.26          1.62         1.98 o
   5   2  14          4.90          9.88         2.73 o
   6   2  14          0.04          1.11         4.46 o
 -14   3  14          6.48          7.36         3.10 o
 -13   3  14          0.76          4.08         2.41 o
 -12   3  14         27.12         21.15         2.79 o
 -11   3  14         15.57         18.79         2.57 o
 -10   3  14         18.33         20.07         2.45 o
  -9   3  14         11.00         13.71         2.36 o
  -8   3  14          5.76          6.74         2.08 o
  -7   3  14         90.66         81.22         4.61 o
  -6   3  14         26.41         23.83         2.24 o
  -5   3  14         61.00         65.93         3.30 o
  -4   3  14         30.96         33.97         2.52 o
  -3   3  14         66.00         48.55         2.82 o
  -2   3  14          6.60          3.20         2.13 o
  -1   3  14         31.41         27.94         2.44 o
   0   3  14          4.33          2.22         1.67 o
   1   3  14          1.09          4.98         2.33 o
   2   3  14          1.07          1.07         2.73 o
   3   3  14          2.29          2.60         2.08 o
   4   3  14          9.33         10.30         2.57 o
   5   3  14          0.42          2.70         2.57 o
 -13   4  14          0.90          0.62         3.33 o
 -12   4  14          0.68         -0.19         2.57 o
 -11   4  14          0.00          0.58         2.45 o
 -10   4  14          1.42          1.63         1.89 o
  -9   4  14          2.25          1.59         1.89 o
  -8   4  14         22.59         25.15         3.14 o
  -7   4  14          0.61          4.27         1.71 o
  -6   4  14         21.98         21.23         2.23 o
  -5   4  14         37.91         46.52         2.76 o
  -4   4  14        141.14        124.68         4.07 o
  -3   4  14          7.85          4.97         1.76 o
  -2   4  14          3.63          5.77         1.81 o
  -1   4  14          1.74          3.64         2.08 o
   0   4  14         11.94         11.50         2.48 o
   1   4  14          1.60         -1.74         1.98 o
   2   4  14          9.34         10.49         2.79 o
   3   4  14          5.26          2.21         2.12 o
   4   4  14          0.16         -1.49         2.44 o
   5   4  14          0.55          2.90         2.86 o
 -13   5  14         15.46         25.13         4.33 o
 -12   5  14          4.81          4.68         2.94 o
 -11   5  14          0.05          2.94         2.26 o
 -10   5  14          9.66          6.61         2.12 o
  -9   5  14          0.94          1.58         1.88 o
  -8   5  14          7.49          7.94         2.12 o
  -7   5  14         20.38         23.44         2.42 o
  -6   5  14          0.01          2.20         1.76 o
  -5   5  14         18.01         25.27         3.18 o
  -4   5  14          0.01          0.13         1.74 o
  -3   5  14          5.63          2.25         1.76 o
  -2   5  14          0.11          2.63         2.15 o
  -1   5  14          2.32          1.28         2.08 o
   0   5  14         36.99         43.11         4.91 o
   1   5  14          3.06          1.14         2.02 o
   2   5  14          1.87         -0.20         2.41 o
   3   5  14          6.69          9.64         2.54 o
   4   5  14          9.56          8.89         2.73 o
 -12   6  14         13.65         13.49         3.73 o
 -11   6  14          2.51          2.23         3.34 o
 -10   6  14          1.43          5.69         2.05 o
  -9   6  14          4.11          8.74         3.70 o
  -8   6  14         23.72         18.73         2.69 o
  -7   6  14          5.62          6.18         2.02 o
  -6   6  14          1.03          1.89         1.73 o
  -5   6  14         37.88         32.94         2.63 o
  -4   6  14         12.87         14.34         2.27 o
  -3   6  14          3.68          3.23         2.15 o
  -2   6  14         17.28         18.52         2.73 o
  -1   6  14          1.23          2.17         2.26 o
   0   6  14          7.00          6.10         2.48 o
   1   6  14          1.18          0.73         2.98 o
   2   6  14          1.54         -0.93         2.24 o
   3   6  14          0.64          2.09         2.41 o
 -11   7  14          1.85          7.98         4.64 o
 -10   7  14         50.61         44.25         3.86 o
  -9   7  14          0.03         -1.88         1.88 o
  -8   7  14         13.26          9.78         2.57 o
  -7   7  14         43.58         48.91         3.44 o
  -6   7  14         21.89         28.75         2.56 o
  -5   7  14          2.19          2.86         2.05 o
  -4   7  14         29.44         32.03         3.23 o
  -3   7  14          5.01          6.26         2.41 o
  -2   7  14          8.35          9.44         2.48 o
  -1   7  14          1.66          2.40         2.37 o
   0   7  14          6.60          6.43         2.73 o
   1   7  14          0.09          0.72         2.41 o
   2   7  14         10.85         14.68         2.81 o
   3   7  14          2.64         -1.11         4.46 o
 -10   8  14          8.16          7.97         6.69 o
  -9   8  14          0.72         -1.57         2.21 o
  -8   8  14          3.12          2.06         2.29 o
  -7   8  14          2.45          6.71         2.57 o
  -6   8  14          3.66          2.39         2.74 o
  -5   8  14          5.41          4.25         2.90 o
  -4   8  14          5.04          6.72         2.43 o
  -3   8  14          6.19          7.89         4.26 o
  -2   8  14         16.51         24.11         3.11 o
  -1   8  14         13.86         21.69         3.13 o
   0   8  14          0.11         -2.54         2.54 o
   1   8  14          2.95          4.95         3.26 o
   2   8  14          0.06          3.90         5.02 o
  -9   9  14          0.02         12.82         4.46 o
  -8   9  14          5.47          6.00         3.33 o
  -7   9  14          0.22          2.23         3.55 o
  -6   9  14          1.70          2.43         2.74 o
  -5   9  14          2.77          3.97         2.54 o
  -4   9  14         21.68         30.87         3.53 o
  -3   9  14         33.61         40.28         3.79 o
  -2   9  14          0.48         -0.67         2.54 o
  -1   9  14          0.92         -2.90         3.65 o
 -13   0  15          0.81          1.11         3.55 o
 -11   0  15          1.28          5.05         3.62 o
  -9   0  15         28.77         40.77         3.70 o
  -7   0  15          2.44          0.25         2.02 o
  -5   0  15         79.97         76.67         4.94 o
  -3   0  15         31.96         35.59         3.42 o
  -1   0  15         38.17         30.60         4.33 o
   1   0  15         21.45         20.03         3.73 o
   3   0  15          6.62         18.11         3.55 o
   5   0  15          9.78         10.03         5.57 o
 -14   1  15          3.56          1.57         2.57 o
 -13   1  15          1.46          6.92         2.57 o
 -12   1  15         43.84         41.09         3.41 o
 -11   1  15         39.15         38.48         3.27 o
 -10   1  15          4.03          3.57         2.29 o
  -9   1  15          0.61         -0.40         1.63 o
  -8   1  15        175.89        187.80         6.85 o
  -7   1  15          1.23          2.92         1.61 o
  -6   1  15        567.74        567.03         9.68 o
  -5   1  15         16.88         18.77         2.41 o
  -4   1  15        229.12        231.83         5.52 o
  -3   1  15         12.56         15.16         2.25 o
  -2   1  15         37.90         41.43         2.73 o
  -1   1  15         20.91         20.33         2.19 o
   0   1  15          2.41         -0.02         2.73 o
   1   1  15         16.85         14.30         2.18 o
   2   1  15          1.92          3.95         2.21 o
   3   1  15          0.00          3.55         4.12 o
   4   1  15          0.05          6.58         2.67 o
   5   1  15          1.27          1.11         3.55 o
 -14   2  15         17.66         24.78         5.05 o
 -13   2  15          9.37         15.08         2.77 o
 -12   2  15         27.03         25.70         3.05 o
 -11   2  15         17.70         24.25         2.92 o
 -10   2  15          7.18          9.97         2.36 o
  -9   2  15          0.15         -1.51         1.51 o
  -8   2  15          1.17         -1.34         1.47 o
  -7   2  15         33.27         32.28         2.54 o
  -6   2  15         79.35         72.82         3.74 o
  -5   2  15         37.28         41.80         2.79 o
  -4   2  15          0.45          0.29         1.51 o
  -3   2  15          7.32          7.43         1.94 o
  -2   2  15         23.16         30.30         3.10 o
  -1   2  15         15.82         18.13         2.23 o
   0   2  15         26.55         25.67         2.85 o
   1   2  15         12.10         13.68         2.48 o
   2   2  15          7.22          8.73         2.52 o
   3   2  15          2.92          6.04         2.79 o
   4   2  15          2.75          1.54         2.53 o
   5   2  15          5.46          2.64         4.46 o
 -14   3  15         11.03         10.18         7.52 o
 -13   3  15          0.03          2.79         2.90 o
 -12   3  15          4.84          9.63         2.99 o
 -11   3  15          0.78          2.56         2.36 o
 -10   3  15          3.93          1.89         1.93 o
  -9   3  15          0.01          0.51         1.92 o
  -8   3  15          5.88          6.73         1.76 o
  -7   3  15         47.48         48.80         2.92 o
  -6   3  15         18.58         21.86         2.31 o
  -5   3  15         13.95         16.12         2.17 o
  -4   3  15         75.27         68.30         3.97 o
  -3   3  15          0.81          2.81         1.72 o
  -2   3  15          9.87          7.51         1.92 o
  -1   3  15         44.62         47.73         3.13 o
   0   3  15          3.57          5.97         2.20 o
   1   3  15         12.66         11.74         2.41 o
   2   3  15          2.99          5.66         2.57 o
   3   3  15          7.43         10.24         2.48 o
   4   3  15          2.74          7.01         2.62 o
 -13   4  15          3.75          7.27         3.88 o
 -12   4  15          1.92          8.24         2.77 o
 -11   4  15         24.39         29.70         3.77 o
 -10   4  15          1.36         -1.44         1.98 o
  -9   4  15          0.54         -1.02         1.79 o
  -8   4  15         54.94         63.46         3.61 o
  -7   4  15         11.12         13.72         2.10 o
  -6   4  15          0.46          0.67         1.85 o
  -5   4  15         35.51         33.00         2.62 o
  -4   4  15          0.22          0.09         1.58 o
  -3   4  15          7.03          6.86         1.99 o
  -2   4  15         22.06         21.88         2.46 o
  -1   4  15          8.35         10.04         2.43 o
   0   4  15         23.74         24.14         2.92 o
   1   4  15         13.12         11.47         2.64 o
   2   4  15          2.34          5.29         2.49 o
   3   4  15          2.83          5.02         2.54 o
   4   4  15          0.63         -0.71         3.19 o
 -12   5  15          3.13          1.45         2.78 o
 -11   5  15          6.62          8.97         2.86 o
 -10   5  15          2.38          5.08         2.24 o
  -9   5  15         10.31         14.75         2.54 o
  -8   5  15          4.25          3.54         1.98 o
  -7   5  15          1.59          2.82         1.89 o
  -6   5  15          1.26         -0.95         1.67 o
  -5   5  15         13.96         10.97         2.36 o
  -4   5  15         28.33         29.62         2.60 o
  -3   5  15          0.27         -0.68         2.66 o
  -2   5  15          0.02         -2.09         2.09 o
  -1   5  15          0.57          0.99         2.04 o
   0   5  15          4.84          7.87         2.27 o
   1   5  15          2.60         -0.30         3.38 o
   2   5  15          0.00          3.09         2.48 o
   3   5  15          0.19          2.14         2.37 o
 -11   6  15         17.28         22.64         6.41 o
 -10   6  15         12.16         14.57         2.34 o
  -9   6  15          0.00          3.42         2.10 o
  -8   6  15          2.41          3.55         2.14 o
  -7   6  15        113.35        107.84         9.65 o
  -6   6  15          2.90          7.26         1.96 o
  -5   6  15          0.46          3.37         1.78 o
  -4   6  15          1.41          6.26         2.43 o
  -3   6  15          1.33          1.24         2.41 o
  -2   6  15          6.28          4.51         2.57 o
  -1   6  15          2.46          3.02         2.57 o
   0   6  15          2.34          0.70         2.34 o
   1   6  15          1.36          2.03         2.37 o
   2   6  15          0.10         -2.76         4.72 o
 -11   7  15          1.90         -2.23         4.46 o
 -10   7  15          0.79          5.78         2.36 o
  -9   7  15          2.46          2.62         2.09 o
  -8   7  15          4.33          4.45         2.33 o
  -7   7  15          2.45          4.68         2.09 o
  -6   7  15          8.79         22.17         2.60 o
  -5   7  15          0.32          0.99         2.31 o
  -4   7  15         14.67         16.43         3.14 o
  -3   7  15         13.40         16.97         2.97 o
  -2   7  15          0.00         -0.80         2.98 o
  -1   7  15          5.42          5.04         2.77 o
   0   7  15          3.76          3.79         2.69 o
   1   7  15          0.25          1.67         4.46 o
  -9   8  15          0.62          2.27         4.74 o
  -8   8  15          2.97          3.03         4.41 o
  -7   8  15          0.30          7.16         2.41 o
  -6   8  15         12.40         12.85         3.26 o
  -5   8  15          0.90         -0.42         2.49 o
  -4   8  15         11.98         19.89         4.18 o
  -3   8  15         20.77         27.87         3.46 o
  -2   8  15          0.77         -0.30         2.61 o
  -1   8  15         10.97         14.92         5.29 o
  -6   9  15          9.64          5.02         6.13 o
  -5   9  15          1.95          5.50         8.08 o
  -4   9  15          1.44         -3.94         3.94 o
  -3   9  15          1.26          2.23         5.57 o
 -12   0  16        101.84        124.07        12.82 o
 -10   0  16          0.97          3.06         3.15 o
  -8   0  16         88.81         83.19         4.60 o
  -6   0  16         68.50         67.60         4.26 o
  -4   0  16          8.11          5.56         2.21 o
  -2   0  16          4.36          5.41         2.67 o
   0   0  16          1.20          7.02         5.02 o
   2   0  16         11.75         16.47         4.46 o
 -13   1  16          0.80          4.23         2.54 o
 -12   1  16          2.48          3.99         2.48 o
 -11   1  16          0.09          0.30         2.36 o
 -10   1  16          1.87          5.43         2.26 o
  -9   1  16         53.35         62.04         3.29 o
  -8   1  16         18.14         23.40         2.08 o
  -7   1  16          1.80          3.34         1.72 o
  -6   1  16          3.86          1.61         2.74 o
  -5   1  16         15.82         20.62         2.29 o
  -4   1  16          0.06          1.38         1.63 o
  -3   1  16         12.56         11.31         1.93 o
  -2   1  16          9.60         10.32         2.20 o
  -1   1  16          0.00          0.67         1.60 o
   0   1  16          0.01          3.48         2.01 o
   1   1  16          0.39          6.26         2.20 o
   2   1  16          6.58         11.81         2.90 o
   3   1  16          3.02         10.65         3.73 o
 -13   2  16          3.12         10.13         2.85 o
 -12   2  16          6.57         10.71         2.64 o
 -11   2  16         19.22         23.35         3.51 o
 -10   2  16          0.06          1.26         3.45 o
  -9   2  16         15.51         18.63         2.57 o
  -8   2  16         10.50         12.60         2.11 o
  -7   2  16          6.83          6.58         2.52 o
  -6   2  16         29.43         26.44         2.42 o
  -5   2  16          3.52          3.67         1.84 o
  -4   2  16          1.26          1.02         1.61 o
  -3   2  16         19.77         19.85         2.29 o
  -2   2  16          4.78          3.17         1.79 o
  -1   2  16          2.12          0.13         2.10 o
   0   2  16          0.57          1.90         1.79 o
   1   2  16          8.96         12.99         2.54 o
   2   2  16          7.19          8.42         2.48 o
   3   2  16          0.15          1.45         2.53 o
 -13   3  16          0.50         -5.02         5.02 o
 -12   3  16          1.04          2.60         2.90 o
 -11   3  16          0.01          1.40         2.53 o
 -10   3  16          0.12          1.91         2.17 o
  -9   3  16          0.01         -1.03         1.89 o
  -8   3  16          9.46         13.31         2.19 o
  -7   3  16          0.25         -1.77         1.77 o
  -6   3  16         41.18         40.13         2.87 o
  -5   3  16          6.27          4.65         1.86 o
  -4   3  16          4.43          3.67         1.76 o
  -3   3  16         51.47         53.50         3.24 o
  -2   3  16          2.50          4.12         1.77 o
  -1   3  16         11.08         11.18         2.43 o
   0   3  16          0.81          1.24         2.12 o
   1   3  16          0.01         -1.76         2.41 o
   2   3  16          3.99          3.31         2.48 o
   3   3  16          0.64         -2.70         2.70 o
 -12   4  16         11.13          5.73         4.82 o
 -11   4  16         10.51         20.78         3.42 o
 -10   4  16          0.34          2.97         3.86 o
  -9   4  16         14.21         20.69         2.71 o
  -8   4  16          8.50         13.76         2.53 o
  -7   4  16         25.48         24.66         2.60 o
  -6   4  16         19.56         22.95         2.48 o
  -5   4  16          1.93          2.22         2.68 o
  -4   4  16          3.66          2.99         1.89 o
  -3   4  16          1.06          0.60         1.82 o
  -2   4  16          9.10          8.83         2.55 o
  -1   4  16         16.39         20.71         3.40 o
   0   4  16          2.74          6.22         2.41 o
   1   4  16         13.98         19.02         2.98 o
   2   4  16          6.84         13.81         3.30 o
 -12   5  16          4.20          1.67         5.57 o
 -11   5  16          2.06          0.08         2.70 o
 -10   5  16          2.35          3.34         2.19 o
  -9   5  16          0.32         -0.34         1.93 o
  -8   5  16          9.40         12.66         3.38 o
  -7   5  16          0.00          0.00         1.81 o
  -6   5  16          4.75          3.69         1.96 o
  -5   5  16          0.27         -1.69         1.69 o
  -4   5  16          8.71         13.15         2.31 o
  -3   5  16         18.90         19.68         2.97 o
  -2   5  16          0.00         -0.25         2.36 o
  -1   5  16         11.07         13.18         2.77 o
   0   5  16          0.66          1.85         2.34 o
   1   5  16          0.53         -0.21         3.78 o
   2   5  16         11.07         11.70         5.57 o
 -10   6  16         13.43         16.04         3.71 o
  -9   6  16          6.89         11.72         3.30 o
  -8   6  16         39.99         46.13         3.64 o
  -7   6  16         16.11         18.34         2.70 o
  -6   6  16          5.12         10.58         2.21 o
  -5   6  16          0.20          2.85         2.08 o
  -4   6  16         15.12         18.64         3.07 o
  -3   6  16          1.41          3.98         2.90 o
  -2   6  16          3.94          3.42         2.69 o
  -1   6  16          4.32          7.04         2.73 o
   0   6  16          8.76          5.06         3.26 o
  -9   7  16          0.00         -4.68         5.17 o
  -8   7  16          0.80          2.99         2.17 o
  -7   7  16          3.95          9.35         2.53 o
  -6   7  16          0.01         -0.81         2.48 o
  -5   7  16          1.68          2.01         2.54 o
  -4   7  16          0.14          0.77         2.72 o
  -3   7  16          6.36          8.00         2.92 o
  -2   7  16          0.09         -2.54         2.54 o
  -7   8  16          4.25          4.46         6.69 o
  -6   8  16         20.18         15.60         7.24 o
  -5   8  16          6.19         11.94         4.52 o
  -4   8  16          0.00         -0.56         5.57 o
 -13   0  17         31.02         43.47         7.80 o
 -11   0  17         23.29         25.70         4.74 o
  -9   0  17         62.83         69.04         4.48 o
  -7   0  17          8.21         13.43         2.67 o
  -5   0  17         10.60         10.95         3.33 o
  -3   0  17          0.40          4.70         2.67 o
  -1   0  17          1.87         13.73         3.73 o
   1   0  17          7.04         16.27        11.15 o
 -13   1  17          0.13          4.46         5.02 o
 -12   1  17         18.64         23.94         3.34 o
 -11   1  17          1.25          4.04         2.51 o
 -10   1  17         60.94         66.60         4.09 o
  -9   1  17          7.68          5.13         2.26 o
  -8   1  17         14.06         13.86         2.24 o
  -7   1  17          2.93          2.06         1.76 o
  -6   1  17         33.97         34.63         2.77 o
  -5   1  17          1.40          4.45         1.76 o
  -4   1  17          1.17          1.82         1.88 o
  -3   1  17          0.72          2.85         1.79 o
  -2   1  17          9.48         14.03         2.41 o
  -1   1  17          0.62          6.69         2.17 o
   0   1  17         13.38         19.76         2.83 o
   1   1  17          5.37          6.92         2.86 o
   2   1  17          0.96          0.00         4.46 o
 -12   2  17          0.32         -3.34         3.55 o
 -11   2  17          6.55          9.07         3.19 o
 -10   2  17          0.58          2.60         4.82 o
  -9   2  17          8.25          9.00         2.31 o
  -8   2  17          0.00         -1.76         1.76 o
  -7   2  17          8.82         13.03         2.21 o
  -6   2  17         16.81         22.41         2.44 o
  -5   2  17         36.23         38.37         2.92 o
  -4   2  17          0.88          4.99         2.09 o
  -3   2  17          1.68          1.31         2.53 o
  -2   2  17          0.36          3.37         2.01 o
  -1   2  17          1.72          6.28         2.47 o
   0   2  17          0.08          0.65         2.24 o
   1   2  17          0.91          2.14         2.53 o
   2   2  17          0.01         -2.79         3.90 o
 -12   3  17          1.23          4.46         6.13 o
 -11   3  17          2.02         -0.03         3.95 o
 -10   3  17          2.81         -1.98         1.98 o
  -9   3  17         23.15         24.73         2.97 o
  -8   3  17         55.45         53.40         4.02 o
  -7   3  17          9.91         16.23         2.33 o
  -6   3  17         34.61         34.10         3.25 o
  -5   3  17         11.52         12.00         2.48 o
  -4   3  17          2.93          5.94         1.94 o
  -3   3  17         13.65         18.26         2.31 o
  -2   3  17          2.42          9.30         2.19 o
  -1   3  17         11.98          9.97         2.59 o
   0   3  17          2.84          2.47         2.26 o
   1   3  17          5.69          4.52         3.01 o
 -11   4  17          0.41          3.90         6.13 o
 -10   4  17         12.86         10.98         2.74 o
  -9   4  17          0.32          1.18         2.25 o
  -8   4  17          2.21          2.45         2.24 o
  -7   4  17          1.87          2.37         2.02 o
  -6   4  17         28.54         40.89         2.98 o
  -5   4  17         11.79         15.24         2.42 o
  -4   4  17         33.98         45.96         3.25 o
  -3   4  17          0.84          2.68         1.86 o
  -2   4  17         13.93         16.58         4.10 o
  -1   4  17          2.02          1.16         3.30 o
   0   4  17          0.01          1.49         3.06 o
   1   4  17          0.91          3.34         6.13 o
 -10   5  17         25.51         33.75         4.26 o
  -9   5  17          8.34          9.22         2.70 o
  -8   5  17          1.73          7.18         3.06 o
  -7   5  17          4.48          7.63         2.26 o
  -6   5  17          0.01          0.39         1.93 o
  -5   5  17          0.20          3.47         1.95 o
  -4   5  17          0.40         -1.27         2.30 o
  -3   5  17         15.24         18.45         3.25 o
  -2   5  17          0.84          1.52         2.41 o
  -1   5  17          5.46          8.25         3.26 o
  -9   6  17          3.11          5.08         3.17 o
  -8   6  17          2.74          8.00         2.93 o
  -7   6  17         31.57         36.70         3.58 o
  -6   6  17          4.87          6.81         2.32 o
  -5   6  17          2.06          6.60         2.77 o
  -4   6  17          1.56         -1.27         2.43 o
  -3   6  17          5.63          5.42         3.28 o
  -6   7  17          0.39          0.56         6.13 o
  -5   7  17          0.12          3.90         5.02 o
  -4   7  17         12.34         22.85         7.24 o
 -10   0  18         38.27         41.07         5.31 o
  -8   0  18          1.88          5.02         2.94 o
  -6   0  18          0.15          4.72         2.94 o
  -4   0  18          4.84         12.00         3.90 o
  -2   0  18          0.99          0.21         2.79 o
   0   0  18         14.11         36.22         6.69 o
 -11   1  18          0.04          1.67         3.55 o
 -10   1  18          0.43          2.89         2.70 o
  -9   1  18          0.90          7.34         2.54 o
  -8   1  18          0.14          0.99         2.02 o
  -7   1  18          0.12          3.40         1.74 o
  -6   1  18          0.05         -0.45         2.30 o
  -5   1  18          6.90          9.49         2.36 o
  -4   1  18          0.69         -1.93         1.93 o
  -3   1  18          1.19          4.96         3.14 o
  -2   1  18          1.62          8.04         2.26 o
  -1   1  18         14.35         25.14         3.31 o
   0   1  18          1.01          0.56         3.90 o
 -11   2  18          1.46          7.80         5.57 o
 -10   2  18          9.22          9.77         5.32 o
  -9   2  18         16.46         18.08         2.97 o
  -8   2  18          4.05          6.94         2.13 o
  -7   2  18          1.51          2.53         2.48 o
  -6   2  18          0.90          5.46         2.11 o
  -5   2  18          0.39          0.00         1.85 o
  -4   2  18          8.27          9.18         2.13 o
  -3   2  18          0.65          5.50         2.06 o
  -2   2  18          1.61          6.40         2.78 o
  -1   2  18         12.46         20.44         4.52 o
 -10   3  18         14.52         17.21         3.61 o
  -9   3  18         10.51          4.76         2.48 o
  -8   3  18          7.53         10.97         2.61 o
  -7   3  18         11.20         17.28         2.62 o
  -6   3  18          3.12          4.58         2.94 o
  -5   3  18         20.26         22.83         2.68 o
  -4   3  18          8.84          9.10         3.05 o
  -3   3  18         12.15         12.52         2.31 o
  -2   3  18         19.63         19.95         3.17 o
  -1   3  18          0.30          6.13         5.57 o
 -10   4  18          2.70          8.92         5.57 o
  -9   4  18         13.57         18.48         4.45 o
  -8   4  18          1.29         -0.03         3.62 o
  -7   4  18          0.55          2.56         2.26 o
  -6   4  18          0.07          0.54         2.04 o
  -5   4  18          1.52          3.55         2.14 o
  -4   4  18          0.88          3.09         2.05 o
  -3   4  18          0.39         -0.75         2.48 o
  -2   4  18          0.72         -5.02         5.02 o
  -8   5  18         12.60         13.99         3.94 o
  -7   5  18          4.83          6.13         3.08 o
  -6   5  18          1.21          5.22         2.70 o
  -5   5  18         16.10         27.56         5.44 o
  -4   5  18          8.13          6.13         3.94 o
  -9   0  19          3.53         11.15         5.02 o
  -7   0  19          7.92          8.30         3.73 o
  -5   0  19          0.33          3.61         3.33 o
  -3   0  19         64.23         92.50        10.03 o
  -9   1  19          0.08          4.18         3.55 o
  -8   1  19          0.01          4.88         2.36 o
  -7   1  19          1.07          5.18         2.33 o
  -6   1  19          5.02          2.96         2.29 o
  -5   1  19          5.70          6.83         2.51 o
  -4   1  19          2.14          0.78         2.53 o
  -3   1  19          5.73         19.50         5.57 o
  -9   2  19          2.46          4.56         3.33 o
  -8   2  19          0.34          3.84         2.99 o
  -7   2  19          0.42         -1.11         2.17 o
  -6   2  19          0.43          2.33         2.36 o
  -5   2  19          1.32          3.61         3.61 o
  -4   2  19         11.61         24.52         6.13 o
  -3   2  19          7.61          8.36         4.46 o
  -8   3  19          0.29          5.34         4.46 o
  -7   3  19          0.19          5.09         2.70 o
  -6   3  19          0.03          2.79         2.62 o
  -5   3  19          4.60          8.80         5.88 o
  -4   3  19          0.34          5.19         3.62 o
                                                
